# Supplementary material for: Whole genome CRISPRi screening identifies druggable vulnerabilities in an isoniazid resistant strain of Mycobacterium tuberculosis
Source: Nat Commun. 2024 Nov 13;15:9791. doi: 10.1038/s41467-024-54072-w (PMC11560980; doi:10.1038/s41467-024-54072-w)
Supplement: Supplementary file 4 — Supplementary Data 1–7 [file 41467_2024_54072_MOESM4_ESM.xlsx]

## Sheet: Supplemental Data Information
Spreadsheet	Assocaited Figures	Explaination
Supplementary data 1	Supplementary Fig. 1	List of guides used in this study
Supplementary data 2	Supplementary Fig. 1	Comparison of essential calls between this study and Bosch 2021
Supplementary data 3	Supplementary Fig. 2	List of differentially expressed genes identified in INHR-katG relative to the DS-parent (RNAseq data)
Supplementary data 4	Figure 4, 5 and Supplementary Fig. 2	Pathway analyses of genes classified into functional subclasses. Functional subclasses are described using classifications from the PATRIC database.
Supplementary data 5	Figure 4	Median normalised peaks heights of each metabolite detected for INHR-katG and the DS-parent.
Supplementary data 6	NA	List of primers used in this study
Supplementary data 7	NA	List of plasmids used in this study
	Supplementary data S1 Column information
	target.gene	Gene targeted by each gRNA. RVBD_number is equivalent to rv_number. NEG denotes non-targeting negative control gRNAs
	guide.sequence	Sequence of each gRNA that is express from the CRISPRi plasmid
	guide.length	Length of gRNA
	guide.count.twist	Counts of each gRNA from original TWIST bioscience library
	pam	Predicted PAM strength (Bosch et al. 2021. Cell)
	strength	Predicted strength of gRNA (Bosch et al. 2021. Cell)
	v.index	Vulnerability index of each gene from prior WG-CRISPRi (Bosch et al. 2021. Cell)
	ess.crispr	Prior call of gene essentiality from prior WG-CRISPRi (Bosch et al. 2021. Cell)
	ess.tnseq	Prior call of gene essentiality from prior Tnseq (deJesus et al. 2017. mBio)
	name.vi	gene name
	product	predicted gene product
	guide.strand	strand to which the encoded gRNA binds
	guide.position	position on the chromosome to which each gRNA binds
	guide.gene.number	Number of gRNA targeting each gene. g1 is the most 5' binding gRNA relative to chromsome poistion, not promoter.
	guide.id	gRNA ID number in the gRNA pool.
	Class	PATRIC functional class classification
	Subclass	PATRIC functional subclass classification
	Supplementary data 2 Column information
	gene_ID	Genes shared between this study and Bosch 2021,RVBD number is equivalent to rv_number
	name	gene name
	crispr_Wang	Essential calls made by this study
	tnseq_ess	Essential calls made by tnseq as shown in Bosch 2021
	crispr_Bosch	Essential calls made by Bosch 2021
	Vulnerability.Index	Vulnerbility scores determined by Bosch 2021
	strain	bacterial strains used in this study
	Essentiality_n	Number of conditions (i.e. combinations of time points and ATc concentrations) they meet our criterion for being depleted (i.e. 2 gRNA depleted log2 relative to ATc-0)
	day_n	Number of days that target genes meet our criterion for being depleted (i.e. 2 gRNA depleted log2 relative to ATc-0)
	atc_n	Number of Atc that target genes meet our criterion for being depleted (i.e. 2 gRNA depleted log2 relative to ATc-0)
	agreement	The agreement in gene essentiality assessments between CRISPRi-Bosch and CRISPRi-Wang
	Supplementary data 3 Column information
	target.gene	Gene targeted by each gRNA. RVBD_number is equivalent to rv_number. NEG denotes non-targeting negative control gRNAs
	baseMean	The average of the normalized count values, dividing by size factors, taken over all samples
	log2FoldChange	The effect size estimate shown in log2 format. Comparisons of gRNA abundance were determined by exact tests. This value indicates how much the gene or transcript's expression is changed between strains
	lfcSE	The standard error estimate for the log2 fold change estimate
	stat	The value of the test statistic for the gene or transcript.
	pvalue	P-value determined by the exact test
	padj	P-values are adjusted by the Benjamini-Hochberg method for multiple testing for the transcript.
	Strain_compare	Strains compared in the test. "INH1_Wt": the expressional changes were determined by comparing INHR-katG to the DS parent (control group)
	diffexpressed	Transcript expression comparisons assesments. "No change": no significant expressional differences between INHR-katG to the DS parent. "Depleted" : transcript in INHR-katG is significantly (Adjusted P-value <0.05) less expressed ( reduced at least a log2 ) comapred to the DS parent. "Enriched": transcript in INHR-katG is significantly (Adjusted P-value <0.05) more expressed (increased at least a …
	Supplementary data 4 Column information
	day	Sampling time point in this study
	atc.conc	ATc concentration used in this study
	gene_total_subclass	Total number of genes involved in the associated functional subclass
	Class	PATRIC functional class classification
	Subclass	PATRIC functional subclass classification
	more_vulnerable_gene_sum	Total number of more vulnerable genes in the associated PATRIC functional subclass
	total_dep_guide	Total number of depleted guides involved in the associated PATRIC functional subclass
	dep_guides_number	Total number of guides involved in the associated subclass
	Ratio_of_dep_guides_per_gene	Percentage of depleted guides per gene in the associated PATRIC functional subclass
	dep_gene_prec	Percentage of more vulnerable genes in the associated PATRIC functional subclass
	Supplementary data 5 Column information
	Metabolite	Metabolite reference compound. Metabolite name as classified by HMDB. Metabolite peak measures after median normalisation using MetaboAnalyst
	INHR-katG_R1	Median normalised metabolic peak measures of INHR-katG replicate 1
	INHR-katG_R2	Median normalised metabolic peak measures of INHR-katG replicate 2
	INHR-katG_R3	Median normalised metabolic peak measures of INHR-katG replicate 3
	INHR-katG_R5	Median normalised metabolic peak measures of INHR-katG replicate 5
	INHR-katG_R6	Median normalised metabolic peak measures of INHR-katG replicate 6
	DS-Parent_R1	Median normalised metabolic peak measures of DS-Parent replicate 1
	DS-Parent_R2	Median normalised metabolic peak measures of DS-Parent replicate 2
	DS-Parent_R3	Median normalised metabolic peak measures of DS-Parent replicate 3
	DS-Parent_R5	Median normalised metabolic peak measures of DS-Parent replicate 5
	DS-Parent_R6	Median normalised metabolic peak measures of DS-Parent replicate 6
	Supplementary data 6 Column information
	Name	Name of forward and reverse primers for illumina sequencing
	Full_Sequence	Full sequence of each primers
	P5	P5 sequences for illumina library
	i5	Sequences of i5 index
	TruSeqF	TruSeq forward primer sequences
	Dephasing
	Locus-Fwd	forward locus sequence
	P7	P7 sequences for illumina library
	i7	Sequences of i7 index
	TruSeqR	TruSeq reverse primer sequences
	Locus-Rev	reverse locus sequence
	Supplementary data 7 Column information
	plasmid Name	plasmid ID used in this study
	gene_ID	Gene targeted by each gRNA. RVBD_number is equivalent to rv_number
	Target	Gene name of the target gene
	gRNA ID in library	gRNA ID used in this study
	gRNA number	gRNA number as shown in Table S1
	Target sequence to which gRNA binds in DNA (Coding seqeunce (5’-3’))	Sequence to which gRNA binds in DNA (Coding seqeunce (5’-3’))
	sgRNA target length	Length of the single guide RNA
	Fwd Oligo (5-3’) following GGGA. G or A is used to initiate transcription	Sequences of forward Oligos
	Oligo Rev Sequence (AAAC_)	Sequences of reverse Oligos
	Data in figure	Figure panel information to which gRNA was tested

## Sheet: Supplementary data 1
target.gene	guide.sequence	guide.length	guide.count.twist	pam	strength	v.index	ess.crispr	ess.tnseq	name.vi	product	guide.strand	guide.position	guide.gene.number	guide.id	Class	Subclass
NEG	AATCGGAGACTCTCCCGCATT	21	1131	NA	NA	NA	unknown				unknown	NA	g1	g-00001	NA	NA
NEG	CGCAGTTAGCCACTCTAATCG	21	1333	NA	NA	NA	unknown				unknown	NA	g2	g-00002	NA	NA
NEG	ACCCAAAGATGCTTTAGCATT	21	70	NA	NA	NA	unknown				unknown	NA	g3	g-00003	NA	NA
NEG	CGTAGCTAGCTTGTCTAACGA	21	456	NA	NA	NA	unknown				unknown	NA	g4	g-00004	NA	NA
NEG	GTCTCTACGGCGCAATCAACT	21	598	NA	NA	NA	unknown				unknown	NA	g5	g-00005	NA	NA
NEG	TAGGCACTCTAATGCGTCCAC	21	511	NA	NA	NA	unknown				unknown	NA	g6	g-00006	NA	NA
NEG	ATCATACTGTAGCCAAAGCTT	21	744	NA	NA	NA	unknown				unknown	NA	g7	g-00007	NA	NA
NEG	ACTAACATGTGGTAGCTCTGC	21	655	NA	NA	NA	unknown				unknown	NA	g8	g-00008	NA	NA
NEG	AGCACAGATCTATAATTCCGT	21	258	NA	NA	NA	unknown				unknown	NA	g9	g-00009	NA	NA
NEG	ATCTGCATAGTATGCTGCGAC	21	618	NA	NA	NA	unknown				unknown	NA	g10	g-00010	NA	NA
RVBD_0001	GGGGTCAGCGGAGCGCTGAGA	21	339	11	0.692026	-11.914	Essential	Essential	dnaA	chromosomal replication initiator protein DnaA	rev	105	g1	g-00011	DNA Processing	DNA replication
RVBD_0001	GGCGATGTGGTAGCAGGATTT	21	702	6	0.893824	-11.914	Essential	Essential	dnaA	chromosomal replication initiator protein DnaA	rev	351	g2	g-00012	DNA Processing	DNA replication
RVBD_0001	GTGGTGTCTGGCGATGTGGTA	21	553	8	0.757602	-11.914	Essential	Essential	dnaA	chromosomal replication initiator protein DnaA	rev	360	g3	g-00013	DNA Processing	DNA replication
RVBD_0001	GTGCAAGGTGTTGAAGGTGTG	21	1130	7	0.881294	-11.914	Essential	Essential	dnaA	chromosomal replication initiator protein DnaA	rev	862	g4	g-00014	DNA Processing	DNA replication
RVBD_0001	ATTGTGCAAGGTGTTGAAGGT	21	622	6	0.866904	-11.914	Essential	Essential	dnaA	chromosomal replication initiator protein DnaA	rev	865	g5	g-00015	DNA Processing	DNA replication
RVBD_0001	ACCTCACGGCGCTCGGCCATCTCGG	25	1144	8	0.782042	-11.914	Essential	Essential	dnaA	chromosomal replication initiator protein DnaA	rev	1445	g6	g-00016	DNA Processing	DNA replication
RVBD_0002	GCGGAAACCTCGTAGTCGAAT	21	860	5	0.919921	-5.254	Essential	Essential	dnaN	DNA polymerase III subunit beta	rev	2225	g1	g-00017	DNA Processing	DNA replication
RVBD_0002	ATTTCAGCGCCAACCTGGGCCTCG	24	1617	5	0.936336	-5.254	Essential	Essential	dnaN	DNA polymerase III subunit beta	rev	2246	g2	g-00018	DNA Processing	DNA replication
RVBD_0002	GCCAGAAACTAAAACGCTTCCA	22	115	2	0.935178	-5.254	Essential	Essential	dnaN	DNA polymerase III subunit beta	rev	2279	g3	g-00019	DNA Processing	DNA replication
RVBD_0002	GTAATATCGGACAACAATCGG	21	277	2	0.918838	-5.254	Essential	Essential	dnaN	DNA polymerase III subunit beta	rev	2300	g4	g-00020	DNA Processing	DNA replication
RVBD_0002	GAAACTTCGGGAACTCGGCAT	21	1040	3	0.935537	-5.254	Essential	Essential	dnaN	DNA polymerase III subunit beta	rev	2815	g5	g-00021	DNA Processing	DNA replication
RVBD_0002	GCTCGTCCAACATCATCGGCACCC	24	479	2	0.962173	-5.254	Essential	Essential	dnaN	DNA polymerase III subunit beta	rev	2981	g6	g-00022	DNA Processing	DNA replication
RVBD_0003	ATTCCAGATCTACACATGCCCAGGA	25	594	6	0.901586	-4.675	NonEssential	NonEssential	recF	DNA replication/repair protein RecF	rev	3316	g1	g-00023	DNA Processing	DNA repair
RVBD_0003	GCAATTCCAGATCTACACATGC	22	556	NA	NA	-4.675	NonEssential	NonEssential	recF	DNA replication/repair protein RecF	rev	3322	g2	g-00024	DNA Processing	DNA repair
RVBD_0003	AACGACCACGCCTCCCCATGG	21	614	NA	NA	-4.675	NonEssential	NonEssential	recF	DNA replication/repair protein RecF	rev	4161	g3	g-00025	DNA Processing	DNA repair
RVBD_0003	ATCCAGTTCGGCGAACACGTCGT	23	746	9	0.792717	-4.675	NonEssential	NonEssential	recF	DNA replication/repair protein RecF	rev	4253	g4	g-00026	DNA Processing	DNA repair
RVBD_0003	ACCCGCCTGGCGTCCCAGCCGG	22	72	4	0.911719	-4.675	NonEssential	NonEssential	recF	DNA replication/repair protein RecF	rev	4361	g5	g-00027	DNA Processing	DNA repair
RVBD_0003	GCCGGTCAACAGAACCCGTCATG	23	609	7	0.925173	-4.675	NonEssential	NonEssential	recF	DNA replication/repair protein RecF	rev	4433	g6	g-00028	DNA Processing	DNA repair
RVBD_0003;RVBD_0004	GGCCGGTCAACAGAACCCGTC	21	279	NA	NA	NA	unknown				rev	4436	g1	g-00029	NA	NA
RVBD_0004	GCGATTCTGGTCGGGCCGGTCA	22	406	7	0.895992	-4.379	Essential	NonEssential	RVBD0004	DNA replication protein DciA	rev	4448	g1	g-00030	Unknown	Hypothetical protein
RVBD_0004	GTCTTGTCCGCGCGCGCGGGCA	22	192	18	0.456761	-4.379	Essential	NonEssential	RVBD0004	DNA replication protein DciA	rev	4538	g2	g-00031	Unknown	Hypothetical protein
RVBD_0004	GCGTCTTGTCCGCGCGCGCGG	21	190	NA	NA	-4.379	Essential	NonEssential	RVBD0004	DNA replication protein DciA	rev	4541	g3	g-00032	Unknown	Hypothetical protein
RVBD_0004	GTCCGGCCACCCGACCCGACGCA	23	532	6	0.929104	-4.379	Essential	NonEssential	RVBD0004	DNA replication protein DciA	rev	4586	g4	g-00033	Unknown	Hypothetical protein
RVBD_0004	GCCGACCACCGCAGACCACTGGC	23	498	NA	NA	-4.379	Essential	NonEssential	RVBD0004	DNA replication protein DciA	rev	4732	g5	g-00034	Unknown	Hypothetical protein
RVBD_0004	GCCAACCGCTGCGGCGATCTTGG	23	915	3	0.979416	-4.379	Essential	NonEssential	RVBD0004	DNA replication protein DciA	rev	4870	g6	g-00035	Unknown	Hypothetical protein
RVBD_0005	GTTTGCGGACGGCCTCCAGCCCTT	24	881	1	0.970894	-11.389	Essential	Essential	gyrB	DNA topoisomerase (ATP-hydrolyzing) subunit B	rev	5301	g1	g-00036	DNA Processing	DNA replication
RVBD_0005	GTTTCGAAAACAGCGGGGTCGGC	23	579	7	0.925173	-11.389	Essential	Essential	gyrB	DNA topoisomerase (ATP-hydrolyzing) subunit B	rev	5762	g2	g-00037	DNA Processing	DNA replication
RVBD_0005	GTTCACCACCGACGTCAGCGCGCT	24	865	6	0.910239	-11.389	Essential	Essential	gyrB	DNA topoisomerase (ATP-hydrolyzing) subunit B	rev	6203	g3	g-00038	DNA Processing	DNA replication
RVBD_0005	ATCGAATCGCGACCGCTTTTT	21	817	7	0.854375	-11.389	Essential	Essential	gyrB	DNA topoisomerase (ATP-hydrolyzing) subunit B	rev	6640	g4	g-00039	DNA Processing	DNA replication
RVBD_0005	ACATTGATGATCTTGCCGCGCA	22	818	6	0.910164	-11.389	Essential	Essential	gyrB	DNA topoisomerase (ATP-hydrolyzing) subunit B	rev	6681	g5	g-00040	DNA Processing	DNA replication
RVBD_0005	GACGTCCTCGCCCATCAGGAT	21	1233	7	0.879651	-11.389	Essential	Essential	gyrB	DNA topoisomerase (ATP-hydrolyzing) subunit B	rev	7187	g6	g-00041	DNA Processing	DNA replication
RVBD_0006	ACTTGGCGTGGCTGCGGTCCGG	22	1030	6	0.899922	-9.076	Essential	Essential	gyrA	DNA topoisomerase (ATP-hydrolyzing) subunit A	rev	7497	g1	g-00042	DNA Processing	DNA replication
RVBD_0006	ATCCGACGATCAGTCCGGCGGT	22	613	6	0.908521	-9.076	Essential	Essential	gyrA	DNA topoisomerase (ATP-hydrolyzing) subunit A	rev	7989	g2	g-00043	DNA Processing	DNA replication
RVBD_0006	GTCGAGCGCTTTAACCAGGCCGC	23	431	1	0.998357	-9.076	Essential	Essential	gyrA	DNA topoisomerase (ATP-hydrolyzing) subunit A	rev	8476	g3	g-00044	DNA Processing	DNA replication
RVBD_0006	ATCAAATCGTGGGTGGAGCACAC	23	816	3	0.981059	-9.076	Essential	Essential	gyrA	DNA topoisomerase (ATP-hydrolyzing) subunit A	rev	8979	g4	g-00045	DNA Processing	DNA replication
RVBD_0006	ACCTGGGCGATGCGTTCCTCGGG	23	1243	6	0.937702	-9.076	Essential	Essential	gyrA	DNA topoisomerase (ATP-hydrolyzing) subunit A	rev	9111	g5	g-00046	DNA Processing	DNA replication
RVBD_0006	GCGGTGCGGATCACGCCACCG	21	233	6	0.883582	-9.076	Essential	Essential	gyrA	DNA topoisomerase (ATP-hydrolyzing) subunit A	rev	9641	g6	g-00047	DNA Processing	DNA replication
RVBD_0007	ACGCTGCCACGGCGGCGGGTCT	22	856	11	0.708367	1.002	NonEssential	NonEssential	RVBD0007	DUF3566 domain-containing protein	rev	10036	g1	g-00048	Cell Envelope, Capsule and Slime layer	Cell wall of Mycobacteria
RVBD_0007	ACCGGAGATGAAGCGATTCAGC	22	843	11	0.718608	1.002	NonEssential	NonEssential	RVBD0007	DUF3566 domain-containing protein	rev	10156	g2	g-00049	Cell Envelope, Capsule and Slime layer	Cell wall of Mycobacteria
RVBD_0007	GCTCGCTGGCATAGGCCTCGGCG	23	1133	NA	NA	1.002	NonEssential	NonEssential	RVBD0007	DUF3566 domain-containing protein	rev	10267	g3	g-00050	Cell Envelope, Capsule and Slime layer	Cell wall of Mycobacteria
RVBD_0007	ACGCGACCGTGATCATCCAGAC	22	526	7	0.897635	1.002	NonEssential	NonEssential	RVBD0007	DUF3566 domain-containing protein	rev	10556	g4	g-00051	Cell Envelope, Capsule and Slime layer	Cell wall of Mycobacteria
RVBD_0007	GCCCATACCGCCGAGCACCAGGTA	24	329	NA	NA	1.002	NonEssential	NonEssential	RVBD0007	DUF3566 domain-containing protein	rev	10583	g5	g-00052	Cell Envelope, Capsule and Slime layer	Cell wall of Mycobacteria
RVBD_0007	GACGATGTTGACCAAGCCGAT	21	375	NA	NA	1.002	NonEssential	NonEssential	RVBD0007	DUF3566 domain-containing protein	rev	10712	g6	g-00053	Cell Envelope, Capsule and Slime layer	Cell wall of Mycobacteria
RVBD_0008c	GCGCCGGACGATGCTGAAGGCG	22	1172	NA	NA	1.111	NonEssential	NonEssential	RVBD0008c	cell wall synthesis protein CwsA	fwd	11955	g1	g-00054	Cell Envelope, Capsule and Slime layer	Cell wall of Mycobacteria
RVBD_0008c	GCTGAAGGCGACGGCACCGCCGG	23	392	8	0.792882	1.111	NonEssential	NonEssential	RVBD0008c	cell wall synthesis protein CwsA	fwd	11968	g2	g-00055	Cell Envelope, Capsule and Slime layer	Cell wall of Mycobacteria
RVBD_0008c	GGTAGGTTGGCCACCACGTCC	21	576	NA	NA	1.111	NonEssential	NonEssential	RVBD0008c	cell wall synthesis protein CwsA	fwd	12072	g3	g-00056	Cell Envelope, Capsule and Slime layer	Cell wall of Mycobacteria
RVBD_0008c	GCTCTTGAGCGAGCGTCTCTTGG	23	693	NA	NA	1.111	NonEssential	NonEssential	RVBD0008c	cell wall synthesis protein CwsA	fwd	12108	g4	g-00057	Cell Envelope, Capsule and Slime layer	Cell wall of Mycobacteria
RVBD_0008c	GCCCAAGTCCGACCCCGAGTT	21	514	13	0.680141	1.111	NonEssential	NonEssential	RVBD0008c	cell wall synthesis protein CwsA	fwd	12208	g5	g-00058	Cell Envelope, Capsule and Slime layer	Cell wall of Mycobacteria
RVBD_0009	GTCGCAAGGGGGCTGTTAGTC	21	1565	NA	NA	0.182	NonEssential	NonEssential	ppiA	peptidylprolyl isomerase PpiA	rev	12488	g1	g-00059	Protein Fate (folding, modification, targeting, degradation)	Protein processing and modification
RVBD_0009	ACCCGGTGAAAGACCGCGCCGTC	23	424	7	0.925173	0.182	NonEssential	NonEssential	ppiA	peptidylprolyl isomerase PpiA	rev	12666	g2	g-00060	Protein Fate (folding, modification, targeting, degradation)	Protein processing and modification
RVBD_0009	GCTTGTCGAATTGCAGCTCGGG	22	599	10	0.759169	0.182	NonEssential	NonEssential	ppiA	peptidylprolyl isomerase PpiA	rev	12774	g3	g-00061	Protein Fate (folding, modification, targeting, degradation)	Protein processing and modification
RVBD_0010c	AACCGGCAGCGGTAAGCGCAT	21	1107	NA	NA	0.578	NonEssential	NonEssential	RVBD0010c	PH domain-containing protein	fwd	13176	g1	g-00062	Cell Envelope, Capsule and Slime layer	Cell wall of Mycobacteria
RVBD_0010c	ACTGGGTCGGTGCCGAGATCCCA	23	511	NA	NA	0.578	NonEssential	NonEssential	RVBD0010c	PH domain-containing protein	fwd	13210	g2	g-00063	Cell Envelope, Capsule and Slime layer	Cell wall of Mycobacteria
RVBD_0010c	GCCGAGATCCCAGCGGGACAAAA	23	607	15	0.595634	0.578	NonEssential	NonEssential	RVBD0010c	PH domain-containing protein	fwd	13221	g3	g-00064	Cell Envelope, Capsule and Slime layer	Cell wall of Mycobacteria
RVBD_0010c	GCCCCCCGCTGACCGTTTCGATCT	24	880	15	0.568171	0.578	NonEssential	NonEssential	RVBD0010c	PH domain-containing protein	fwd	13251	g4	g-00065	Cell Envelope, Capsule and Slime layer	Cell wall of Mycobacteria
RVBD_0010c	GTCGATTCGGATGATCTTGATA	22	465	4	0.911719	0.578	NonEssential	NonEssential	RVBD0010c	PH domain-containing protein	fwd	13310	g5	g-00066	Cell Envelope, Capsule and Slime layer	Cell wall of Mycobacteria
RVBD_0010c	GGAATGTCGTAATAGCTGCGT	21	676	NA	NA	0.578	NonEssential	NonEssential	RVBD0010c	PH domain-containing protein	fwd	13333	g6	g-00067	Cell Envelope, Capsule and Slime layer	Cell wall of Mycobacteria
RVBD_0011c	GTGGATCAATGCCAGCGCATCG	22	595	9	0.763536	-2.652	NonEssential	NonEssential	RVBD0011c	cell division protein CrgA	fwd	13730	g1	g-00068	Cell Cycle, Cell Division and Death	Cell division
RVBD_0011c	GCGAACGCGATCGCATAGTTC	21	1105	NA	NA	-2.652	NonEssential	NonEssential	RVBD0011c	cell division protein CrgA	fwd	13777	g2	g-00069	Cell Cycle, Cell Division and Death	Cell division
RVBD_0011c	ACCATTAACCAGATGAGTCCGA	22	309	11	0.691689	-2.652	NonEssential	NonEssential	RVBD0011c	cell division protein CrgA	fwd	13868	g3	g-00070	Cell Cycle, Cell Division and Death	Cell division
RVBD_0011c	GTTCTTCTTGCGGACCTTGGACT	23	400	NA	NA	-2.652	NonEssential	NonEssential	RVBD0011c	cell division protein CrgA	fwd	13988	g4	g-00071	Cell Cycle, Cell Division and Death	Cell division
RVBD_0012	GTGGCGGCCAGCAGCAGCCCCG	22	851	9	0.736616	1.299	NonEssential	NonEssential	RVBD0012	DUF881 domain-containing protein	rev	14192	g1	g-00072	Cell Envelope, Capsule and Slime layer	Cell wall of Mycobacteria
RVBD_0012	ACACCCCATGCGTGGCGGCCA	21	697	NA	NA	1.299	NonEssential	NonEssential	RVBD0012	DUF881 domain-containing protein	rev	14204	g2	g-00073	Cell Envelope, Capsule and Slime layer	Cell wall of Mycobacteria
RVBD_0012	GCCCGACACCCCATGCGTGGCGG	23	419	NA	NA	1.299	NonEssential	NonEssential	RVBD0012	DUF881 domain-containing protein	rev	14207	g3	g-00074	Cell Envelope, Capsule and Slime layer	Cell wall of Mycobacteria
RVBD_0012	GATCGTCCGGGGACGCGTCGC	21	365	5	0.909679	1.299	NonEssential	NonEssential	RVBD0012	DUF881 domain-containing protein	rev	14498	g4	g-00075	Cell Envelope, Capsule and Slime layer	Cell wall of Mycobacteria
RVBD_0012	GGCTATAGGTACGCCCGTTGA	21	562	NA	NA	1.299	NonEssential	NonEssential	RVBD0012	DUF881 domain-containing protein	rev	14651	g5	g-00076	Cell Envelope, Capsule and Slime layer	Cell wall of Mycobacteria
RVBD_0012	GCATAGCCGACTATCTGCAAG	21	875	8	0.757602	1.299	NonEssential	NonEssential	RVBD0012	DUF881 domain-containing protein	rev	14805	g6	g-00077	Cell Envelope, Capsule and Slime layer	Cell wall of Mycobacteria
RVBD_0013	AGCTGTCGTAGTTGTCAACGA	21	504	8	0.730682	-7.258	Essential	Essential	trpG	aminodeoxychorismate/anthranilate synthase component II	rev	14927	g1	g-00078	Cofactors, Vitamins, Prosthetic Groups	Folate and pterines
RVBD_0013	GCTTGGTGCCCAAGGCAGACCC	22	354	9	0.761892	-7.258	Essential	Essential	trpG	aminodeoxychorismate/anthranilate synthase component II	rev	15155	g2	g-00079	Cofactors, Vitamins, Prosthetic Groups	Folate and pterines
RVBD_0013	ATCGAGTGGCCGTGAAGGGAT	21	1107	6	0.893824	-7.258	Essential	Essential	trpG	aminodeoxychorismate/anthranilate synthase component II	rev	15284	g3	g-00080	Cofactors, Vitamins, Prosthetic Groups	Folate and pterines
RVBD_0013	GCACCGCTGGCAGCGACTTAG	21	956	1	0.952835	-7.258	Essential	Essential	trpG	aminodeoxychorismate/anthranilate synthase component II	rev	15326	g4	g-00081	Cofactors, Vitamins, Prosthetic Groups	Folate and pterines
RVBD_0013	GTATGCGGTGCCCGCCCTCGG	21	339	1	0.944236	-7.258	Essential	Essential	trpG	aminodeoxychorismate/anthranilate synthase component II	rev	15446	g5	g-00082	Cofactors, Vitamins, Prosthetic Groups	Folate and pterines
RVBD_0013	GCCCGCGCTAGCGGTTGAAGT	21	445	6	0.89218	-7.258	Essential	Essential	trpG	aminodeoxychorismate/anthranilate synthase component II	rev	15565	g6	g-00083	Cofactors, Vitamins, Prosthetic Groups	Folate and pterines
RVBD_0014c	GCGTCGACGTCGGCCCCTTTGT	22	686	11	0.716965	-8.232	Essential	Essential	pknB	serine/threonine protein kinase Stk1	fwd	15708	g1	g-00084	Cell Cycle, Cell Division and Death	Cell division
RVBD_0014c	GCAATCGTGGTTCGGCGTCGAC	22	810	7	0.895992	-8.232	Essential	Essential	pknB	serine/threonine protein kinase Stk1	fwd	15757	g2	g-00085	Cell Cycle, Cell Division and Death	Cell division
RVBD_0014c	GTTTTCCGGATTTTTGGCCAGCGCCT	26	764	NA	NA	-8.232	Essential	Essential	pknB	serine/threonine protein kinase Stk1	fwd	16713	g3	g-00086	Cell Cycle, Cell Division and Death	Cell division
RVBD_0014c	GCTCCCCGGTGAGGACTTCAT	21	851	7	0.879651	-8.232	Essential	Essential	pknB	serine/threonine protein kinase Stk1	fwd	16851	g4	g-00087	Cell Cycle, Cell Division and Death	Cell division
RVBD_0014c	GCCGCGGCGTTTTGCGCCTCACG	23	497	6	0.929104	-8.232	Essential	Essential	pknB	serine/threonine protein kinase Stk1	fwd	17299	g5	g-00088	Cell Cycle, Cell Division and Death	Cell division
RVBD_0014c	AGTTCGTAGCGGTCGGACAGG	21	898	6	0.89218	-8.232	Essential	Essential	pknB	serine/threonine protein kinase Stk1	fwd	17453	g6	g-00089	Cell Cycle, Cell Division and Death	Cell division
RVBD_0015c	GGGACAACCCAGCTTTGCAGT	21	1512	1	0.954478	-7.402	Essential	Essential	pknA	serine/threonine protein kinase PknA	fwd	17539	g1	g-00090	Cell Cycle, Cell Division and Death	Cell division
RVBD_0015c	GTTCCGTCCAATTGAGTCGCGGG	23	485	11	0.746147	-7.402	Essential	Essential	pknA	serine/threonine protein kinase PknA	fwd	17584	g2	g-00091	Cell Cycle, Cell Division and Death	Cell division
RVBD_0015c	GCAGAGCGCGGCCGGTCTGCT	21	930	11	0.692026	-7.402	Essential	Essential	pknA	serine/threonine protein kinase PknA	fwd	18395	g3	g-00092	Cell Cycle, Cell Division and Death	Cell division
RVBD_0015c	ACGCTGGCGATGCCCGGATGGT	22	1143	11	0.716965	-7.402	Essential	Essential	pknA	serine/threonine protein kinase PknA	fwd	18557	g4	g-00093	Cell Cycle, Cell Division and Death	Cell division
RVBD_0015c	ACCGTTCGATGAACTCCGGATC	22	585	13	0.698124	-7.402	Essential	Essential	pknA	serine/threonine protein kinase PknA	fwd	18612	g5	g-00094	Cell Cycle, Cell Division and Death	Cell division
RVBD_0015c	GTTCGATGAACTCCGGATCGGA	22	566	7	0.897635	-7.402	Essential	Essential	pknA	serine/threonine protein kinase PknA	fwd	18615	g6	g-00095	Cell Cycle, Cell Division and Death	Cell division
RVBD_0016c	AGCAGGTTGGGGTCGTAGGAC	21	904	3	0.933894	-0.256	NonEssential	NonEssential	pbpA	D,D-transpeptidase PbpA	fwd	19698	g1	g-00096	Cell Cycle, Cell Division and Death	Cell division
RVBD_0016c	GCCGCGTGGGTCGCGACCGGT	21	440	3	0.908617	-0.256	NonEssential	NonEssential	pbpA	D,D-transpeptidase PbpA	fwd	19862	g2	g-00097	Cell Cycle, Cell Division and Death	Cell division
RVBD_0016c	GGTGCTGGAATAGCGCAGGGA	21	509	3	0.933894	-0.256	NonEssential	NonEssential	pbpA	D,D-transpeptidase PbpA	fwd	19961	g3	g-00098	Cell Cycle, Cell Division and Death	Cell division
RVBD_0016c	GCCGGTAACCGGCGCGTACACC	22	794	8	0.7637	-0.256	NonEssential	NonEssential	pbpA	D,D-transpeptidase PbpA	fwd	19989	g4	g-00099	Cell Cycle, Cell Division and Death	Cell division
RVBD_0016c	ACCTCAGGATTGGGATAGACCCG	23	509	5	0.965443	-0.256	NonEssential	NonEssential	pbpA	D,D-transpeptidase PbpA	fwd	20009	g5	g-00100	Cell Cycle, Cell Division and Death	Cell division
RVBD_0016c	GCCGCGCTGCCGTGAATACTCGT	23	1007	NA	NA	-0.256	NonEssential	NonEssential	pbpA	D,D-transpeptidase PbpA	fwd	20098	g6	g-00101	Cell Cycle, Cell Division and Death	Cell division
RVBD_0017c	GGGTGGCGAGGTAAACCACCA	21	454	2	0.944114	-0.377	NonEssential	NonEssential	rodA	cell shape-determining peptidoglycan glycosyltransferase RodA	fwd	20868	g1	g-00102	Cell Cycle, Cell Division and Death	Cell division
RVBD_0017c	GTTTGGCCACCAGTACCGCCGA	22	947	3	0.950234	-0.377	NonEssential	NonEssential	rodA	cell shape-determining peptidoglycan glycosyltransferase RodA	fwd	21049	g2	g-00103	Cell Cycle, Cell Division and Death	Cell division
RVBD_0017c	ACCGCCGAAAAGAAGATCAGCA	22	288	1	0.970818	-0.377	NonEssential	NonEssential	rodA	cell shape-determining peptidoglycan glycosyltransferase RodA	fwd	21063	g3	g-00104	Cell Cycle, Cell Division and Death	Cell division
RVBD_0017c	ATCTTTGAAAATTCGGCGGGTTGAAT	26	681	NA	NA	-0.377	NonEssential	NonEssential	rodA	cell shape-determining peptidoglycan glycosyltransferase RodA	fwd	21094	g4	g-00105	Cell Cycle, Cell Division and Death	Cell division
RVBD_0017c	GCCGGGAGCAGCGCGGGAACTGC	23	1026	2	0.981038	-0.377	NonEssential	NonEssential	rodA	cell shape-determining peptidoglycan glycosyltransferase RodA	fwd	21172	g5	g-00106	Cell Cycle, Cell Division and Death	Cell division
RVBD_0017c	GTGCGAGCTGTCGGTGGTCCTT	22	1773	6	0.908521	-0.377	NonEssential	NonEssential	rodA	cell shape-determining peptidoglycan glycosyltransferase RodA	fwd	21235	g6	g-00107	Cell Cycle, Cell Division and Death	Cell division
RVBD_0018c	ATGCCCGGCTGAGGCGGGGGTG	22	771	6	0.899922	-7.122	Essential	Essential	pstP	serine/threonine phosphatase PstP	fwd	21680	g1	g-00108	Cell Cycle, Cell Division and Death	Cell division
RVBD_0018c	GGGGAGGCACTCGTGGGGATG	21	705	13	0.671542	-7.122	Essential	Essential	pstP	serine/threonine phosphatase PstP	fwd	21769	g2	g-00109	Cell Cycle, Cell Division and Death	Cell division
RVBD_0018c	GGTGGGTGATGGAGAGGCTGG	21	664	13	0.680141	-7.122	Essential	Essential	pstP	serine/threonine phosphatase PstP	fwd	21825	g3	g-00110	Cell Cycle, Cell Division and Death	Cell division
RVBD_0018c	GTCGTCGCCTGAGACCGCCCCGG	23	734	1	0.989758	-7.122	Essential	Essential	pstP	serine/threonine phosphatase PstP	fwd	22430	g4	g-00111	Cell Cycle, Cell Division and Death	Cell division
RVBD_0018c	ACCTCGGGGATCTGCAGGGCCT	22	917	8	0.772299	-7.122	Essential	Essential	pstP	serine/threonine phosphatase PstP	fwd	22571	g5	g-00112	Cell Cycle, Cell Division and Death	Cell division
RVBD_0018c	GGCCGAGCCGGTTGCCCGCGA	21	1131	8	0.730682	-7.122	Essential	Essential	pstP	serine/threonine phosphatase PstP	fwd	22865	g6	g-00113	Cell Cycle, Cell Division and Death	Cell division
RVBD_0019c	GCCGATGCGAACCGGCGTTCCGA	23	1018	10	0.786708	-7.669	Essential	NonEssential	fhaB	growth/cell division-associated protein FhaB	fwd	23319	g1	g-00114	Cell Cycle, Cell Division and Death	Cell division
RVBD_0019c	GCGTCGAGGCGTAGTCGTCGG	21	485	NA	NA	-7.669	Essential	NonEssential	fhaB	growth/cell division-associated protein FhaB	fwd	23451	g2	g-00115	Cell Cycle, Cell Division and Death	Cell division
RVBD_0019c	AAATGTCGGTCTTCAAGATCC	21	482	NA	NA	-7.669	Essential	NonEssential	fhaB	growth/cell division-associated protein FhaB	fwd	23661	g3	g-00116	Cell Cycle, Cell Division and Death	Cell division
RVBD_0019c	GATGAATACCCACAACAACAT	21	174	1	0.927558	-7.669	Essential	NonEssential	fhaB	growth/cell division-associated protein FhaB	fwd	23695	g4	g-00117	Cell Cycle, Cell Division and Death	Cell division
RVBD_0019c	ACCCACAACAACATCAAGAAT	21	176	NA	NA	-7.669	Essential	NonEssential	fhaB	growth/cell division-associated protein FhaB	fwd	23702	g5	g-00118	Cell Cycle, Cell Division and Death	Cell division
RVBD_0020c	GCCGTTGGTGGAGTTCAGGTCTG	23	792	9	0.791074	-4.174	Essential	Essential	fhaA	cell division-associated protein FhaA	fwd	23979	g1	g-00119	Cell Cycle, Cell Division and Death	Cell division
RVBD_0020c	GGTTCGGCGTACCCGCCACCC	21	85	13	0.671542	-4.174	Essential	Essential	fhaA	cell division-associated protein FhaA	fwd	24272	g2	g-00120	Cell Cycle, Cell Division and Death	Cell division
RVBD_0020c	GCCGTAGCCGGCAGCCGGGCCG	22	416	2	0.935178	-4.174	Essential	Essential	fhaA	cell division-associated protein FhaA	fwd	24596	g3	g-00121	Cell Cycle, Cell Division and Death	Cell division
RVBD_0020c	GCCGGCAGCCGGGCCGGGAGAA	22	616	13	0.671204	-4.174	Essential	Essential	fhaA	cell division-associated protein FhaA	fwd	24602	g4	g-00122	Cell Cycle, Cell Division and Death	Cell division
RVBD_0020c	GTTCTTGGATATAGTCCGCCAAGTCC	26	679	NA	NA	-4.174	Essential	Essential	fhaA	cell division-associated protein FhaA	fwd	25184	g5	g-00123	Cell Cycle, Cell Division and Death	Cell division
RVBD_0020c	GCAAAACCGGTTGACTTCAGC	21	944	8	0.757602	-4.174	Essential	Essential	fhaA	cell division-associated protein FhaA	fwd	25208	g6	g-00124	Cell Cycle, Cell Division and Death	Cell division
RVBD_0021c	ATTGGCGATGCTGTAGTCACGC	22	816	9	0.763536	1.06	NonEssential	NonEssential	RVBD0021c	nitronate monooxygenase	fwd	26048	g1	g-00125	Metabolism	Nitrogen Metabolism
RVBD_0021c	ATCTGGCCATGGCTTCTTCGCGAT	24	759	1	0.972537	1.06	NonEssential	NonEssential	RVBD0021c	nitronate monooxygenase	fwd	26091	g2	g-00126	Metabolism	Nitrogen Metabolism
RVBD_0021c	ACATGTCGTCGCCAGTGGCCG	21	340	NA	NA	1.06	NonEssential	NonEssential	RVBD0021c	nitronate monooxygenase	fwd	26229	g3	g-00127	Metabolism	Nitrogen Metabolism
RVBD_0021c	ATTTCGGGTACCAAGGTCAGG	21	564	NA	NA	1.06	NonEssential	NonEssential	RVBD0021c	nitronate monooxygenase	fwd	26429	g4	g-00128	Metabolism	Nitrogen Metabolism
RVBD_0021c	AAACCGCGGGGTCCCCGAACG	21	875	11	0.692026	1.06	NonEssential	NonEssential	RVBD0021c	nitronate monooxygenase	fwd	26598	g5	g-00129	Metabolism	Nitrogen Metabolism
RVBD_0021c	GCTCATACTGCAGCGCGAGGT	21	359	NA	NA	1.06	NonEssential	NonEssential	RVBD0021c	nitronate monooxygenase	fwd	26637	g6	g-00130	Metabolism	Nitrogen Metabolism
RVBD_0022c	GGGCCAGCAGAGCCGCATTGT	21	927	NA	NA	0.687	NonEssential	NonEssential	whiB5	transcriptional regulator WhiB5	fwd	27129	g1	g-00131	Cell Envelope, Capsule and Slime layer	Cell wall of Mycobacteria
RVBD_0022c	GCCGCATTGTCCGGGAGCTGC	21	622	NA	NA	0.687	NonEssential	NonEssential	whiB5	transcriptional regulator WhiB5	fwd	27140	g2	g-00132	Cell Envelope, Capsule and Slime layer	Cell wall of Mycobacteria
RVBD_0022c	ATCTCGCCGCCGGCAATCCGAC	22	1510	NA	NA	0.687	NonEssential	NonEssential	whiB5	transcriptional regulator WhiB5	fwd	27171	g3	g-00133	Cell Envelope, Capsule and Slime layer	Cell wall of Mycobacteria
RVBD_0022c	GTTCGCGCTTTCGGTACTGGCCG	23	568	17	0.563049	0.687	NonEssential	NonEssential	whiB5	transcriptional regulator WhiB5	fwd	27221	g4	g-00134	Cell Envelope, Capsule and Slime layer	Cell wall of Mycobacteria
RVBD_0022c	GTTCGCGCTTTCGGTACTGGCCGC	24	1115	6	0.910239	0.687	NonEssential	NonEssential	whiB5	transcriptional regulator WhiB5	fwd	27222	g5	g-00135	Cell Envelope, Capsule and Slime layer	Cell wall of Mycobacteria
RVBD_0022c	GTTGAGCACACCGGCGCTGCT	21	739	13	0.680141	0.687	NonEssential	NonEssential	whiB5	transcriptional regulator WhiB5	fwd	27297	g6	g-00136	Cell Envelope, Capsule and Slime layer	Cell wall of Mycobacteria
RVBD_0023	ATCAGTCGGGCCAGCTCCGCA	21	703	16	0.549721	-5.531	Essential	Essential	RVBD0023	helix-turn-helix transcriptional regulator	rev	27816	g1	g-00137	Cell Envelope, Capsule and Slime layer	Cell wall of Mycobacteria
RVBD_0023	GCTGTGCTTCGGCGTAGCCCT	21	235	18	0.449019	-5.531	Essential	Essential	RVBD0023	helix-turn-helix transcriptional regulator	rev	27920	g2	g-00138	Cell Envelope, Capsule and Slime layer	Cell wall of Mycobacteria
RVBD_0023	GCCTTCACGCATTGCGCGATCACAG	25	192	1	0.98916	-5.531	Essential	Essential	RVBD0023	helix-turn-helix transcriptional regulator	rev	28013	g3	g-00139	Cell Envelope, Capsule and Slime layer	Cell wall of Mycobacteria
RVBD_0023	GCCACCCGCCAGGAGCTGGCGG	22	24	NA	NA	-5.531	Essential	Essential	RVBD0023	helix-turn-helix transcriptional regulator	rev	28049	g4	g-00140	Cell Envelope, Capsule and Slime layer	Cell wall of Mycobacteria
RVBD_0023	GGACGCGGGGGAGCGCGCCCG	21	758	16	0.524445	-5.531	Essential	Essential	RVBD0023	helix-turn-helix transcriptional regulator	rev	28289	g5	g-00141	Cell Envelope, Capsule and Slime layer	Cell wall of Mycobacteria
RVBD_0023	GCGTCGACGAAGGCTCGGACGC	22	691	19	0.454252	-5.531	Essential	Essential	RVBD0023	helix-turn-helix transcriptional regulator	rev	28304	g6	g-00142	Cell Envelope, Capsule and Slime layer	Cell wall of Mycobacteria
RVBD_0024	ACATTCAGGTCGGCAGCCCGAG	22	557	15	0.566452	-0.605	NonEssential	NonEssential	RVBD0024	C40 family peptidase	rev	28471	g1	g-00143	Cell Envelope, Capsule and Slime layer	Cell wall of Mycobacteria
RVBD_0024	GCGGCATCGGTTCGCGCAGCAG	22	573	9	0.753294	-0.605	NonEssential	NonEssential	RVBD0024	C40 family peptidase	rev	28552	g2	g-00144	Cell Envelope, Capsule and Slime layer	Cell wall of Mycobacteria
RVBD_0024	GCCCCGGCCGCGGCATCGGTTCGC	24	607	NA	NA	-0.605	NonEssential	NonEssential	RVBD0024	C40 family peptidase	rev	28559	g3	g-00145	Cell Envelope, Capsule and Slime layer	Cell wall of Mycobacteria
RVBD_0024	GTGGTATCCGAGCGAGCCTCGT	22	534	7	0.895992	-0.605	NonEssential	NonEssential	RVBD0024	C40 family peptidase	rev	28645	g4	g-00146	Cell Envelope, Capsule and Slime layer	Cell wall of Mycobacteria
RVBD_0024	GCGTAGGCCCACTGGACCAAA	21	388	NA	NA	-0.605	NonEssential	NonEssential	RVBD0024	C40 family peptidase	rev	28958	g5	g-00147	Cell Envelope, Capsule and Slime layer	Cell wall of Mycobacteria
RVBD_0024	GCCAGCTGCACGTGCCCGGGGTG	23	1008	6	0.929104	-0.605	NonEssential	NonEssential	RVBD0024	C40 family peptidase	rev	29079	g6	g-00148	Cell Envelope, Capsule and Slime layer	Cell wall of Mycobacteria
RVBD_0025	GCCACGGCGTCGTGTTGCCTTG	22	698	9	0.761892	0.988	NonEssential	NonEssential	RVBD0025	DUF4226 domain-containing protein	rev	29303	g1	g-00149	Cell Envelope, Capsule and Slime layer	Cell wall of Mycobacteria
RVBD_0025	GCATGGCCGCATGCGCGCTGG	21	519	NA	NA	0.988	NonEssential	NonEssential	RVBD0025	DUF4226 domain-containing protein	rev	29357	g2	g-00150	Cell Envelope, Capsule and Slime layer	Cell wall of Mycobacteria
RVBD_0025	ATCGACGGCAAGCTGATCCTGAT	23	1057	10	0.788351	0.988	NonEssential	NonEssential	RVBD0025	DUF4226 domain-containing protein	rev	29435	g3	g-00151	Cell Envelope, Capsule and Slime layer	Cell wall of Mycobacteria
RVBD_0025	GATCTCGCGCTGCTTGGCGAC	21	606	NA	NA	0.988	NonEssential	NonEssential	RVBD0025	DUF4226 domain-containing protein	rev	29494	g4	g-00152	Cell Envelope, Capsule and Slime layer	Cell wall of Mycobacteria
RVBD_0025	ACGATCTCGCGCTGCTTGGCGA	22	801	12	0.711081	0.988	NonEssential	NonEssential	RVBD0025	DUF4226 domain-containing protein	rev	29495	g5	g-00153	Cell Envelope, Capsule and Slime layer	Cell wall of Mycobacteria
RVBD_0025	GTGTACTGTGCCCGCAGGCGCT	22	988	NA	NA	0.988	NonEssential	NonEssential	RVBD0025	DUF4226 domain-containing protein	rev	29570	g6	g-00154	Cell Envelope, Capsule and Slime layer	Cell wall of Mycobacteria
RVBD_0026	GTCGCGGACGTACCTGATCGTGG	23	411	13	0.725663	0.056	NonEssential	NonEssential	RVBD0026	DUF4226 domain-containing protein	rev	29765	g1	g-00155	Cell Envelope, Capsule and Slime layer	Cell wall of Mycobacteria
RVBD_0026	ACCCTCGACAGTCTTCAGATGCGCGT	26	1844	NA	NA	0.056	NonEssential	NonEssential	RVBD0026	DUF4226 domain-containing protein	rev	30050	g2	g-00156	Cell Envelope, Capsule and Slime layer	Cell wall of Mycobacteria
RVBD_0026	GAGCTTGCCGATCAAGAAACG	21	400	5	0.919921	0.056	NonEssential	NonEssential	RVBD0026	DUF4226 domain-containing protein	rev	30169	g3	g-00157	Cell Envelope, Capsule and Slime layer	Cell wall of Mycobacteria
RVBD_0026	GATATCCTTGAGCTTGCCGAT	21	492	2	0.918838	0.056	NonEssential	NonEssential	RVBD0026	DUF4226 domain-containing protein	rev	30178	g4	g-00158	Cell Envelope, Capsule and Slime layer	Cell wall of Mycobacteria
RVBD_0026	ACGCCGCGCAGCAGGCCGGAGA	22	1162	6	0.899922	0.056	NonEssential	NonEssential	RVBD0026	DUF4226 domain-containing protein	rev	30593	g5	g-00159	Cell Envelope, Capsule and Slime layer	Cell wall of Mycobacteria
RVBD_0026	AGATGTGTTGAATCTGGCCGT	21	358	3	0.908617	0.056	NonEssential	NonEssential	RVBD0026	DUF4226 domain-containing protein	rev	31021	g6	g-00160	Cell Envelope, Capsule and Slime layer	Cell wall of Mycobacteria
RVBD_0027	GTAGTCGGCGGTCTGCTGGTGA	22	901	NA	NA	0.476	NonEssential	NonEssential	RVBD0027	ESX-1 secretion-associated protein	rev	31242	g1	g-00161	Cell Envelope, Capsule and Slime layer	Cell wall of Mycobacteria
RVBD_0027	ACTTTCGCGGATCGCGTCGTGCGACG	26	746	NA	NA	0.476	NonEssential	NonEssential	RVBD0027	ESX-1 secretion-associated protein	rev	31280	g2	g-00162	Cell Envelope, Capsule and Slime layer	Cell wall of Mycobacteria
RVBD_0027	GGTAGCACTGCTTTCTGAGCT	21	402	15	0.551755	0.476	NonEssential	NonEssential	RVBD0027	ESX-1 secretion-associated protein	rev	31364	g3	g-00163	Cell Envelope, Capsule and Slime layer	Cell wall of Mycobacteria
RVBD_0027	GTGGTTGTCGGCTTGCTGCTG	21	1342	NA	NA	0.476	NonEssential	NonEssential	RVBD0027	ESX-1 secretion-associated protein	rev	31384	g4	g-00164	Cell Envelope, Capsule and Slime layer	Cell wall of Mycobacteria
RVBD_0027	GCGGCCGACGTTCGCAGGTTC	21	595	NA	NA	0.476	NonEssential	NonEssential	RVBD0027	ESX-1 secretion-associated protein	rev	31419	g5	g-00165	Cell Envelope, Capsule and Slime layer	Cell wall of Mycobacteria
RVBD_0028	ATCCACCGCGGCAGGACCGAA	21	1019	1	0.952835	-0.548	NonEssential	NonEssential	RVBD0028	DUF2694 domain-containing protein	rev	31569	g1	g-00166	Cell Envelope, Capsule and Slime layer	Cell wall of Mycobacteria
RVBD_0028	GGCAGGACACGTCGGCGGTGA	21	582	8	0.74736	-0.548	NonEssential	NonEssential	RVBD0028	DUF2694 domain-containing protein	rev	31662	g2	g-00167	Cell Envelope, Capsule and Slime layer	Cell wall of Mycobacteria
RVBD_0028	GCTTTAAGGCAGGACACGTCGGCGG	25	754	NA	NA	-0.548	NonEssential	NonEssential	RVBD0028	DUF2694 domain-containing protein	rev	31665	g3	g-00168	Cell Envelope, Capsule and Slime layer	Cell wall of Mycobacteria
RVBD_0028	GCCACGATCTCGTTGCGTACTT	22	487	9	0.763536	-0.548	NonEssential	NonEssential	RVBD0028	DUF2694 domain-containing protein	rev	31698	g4	g-00169	Cell Envelope, Capsule and Slime layer	Cell wall of Mycobacteria
RVBD_0028	GCGACGTTCAGGTCGTCGGTCG	22	743	10	0.757526	-0.548	NonEssential	NonEssential	RVBD0028	DUF2694 domain-containing protein	rev	31752	g5	g-00170	Cell Envelope, Capsule and Slime layer	Cell wall of Mycobacteria
RVBD_0028	GTTACGGCGGCGCAGTTGATGGG	23	693	NA	NA	-0.548	NonEssential	NonEssential	RVBD0028	DUF2694 domain-containing protein	rev	31791	g6	g-00171	Cell Envelope, Capsule and Slime layer	Cell wall of Mycobacteria
RVBD_0029	ATTACCCGTGTGGTGCAATCCAG	23	749	13	0.727306	0.618	NonEssential	NonEssential	RVBD0029	DUF5631 domain-containing protein	rev	32144	g1	g-00172	Cell Envelope, Capsule and Slime layer	Cell wall of Mycobacteria
RVBD_0029	ATGACCATCAGCTCGTCGTTG	21	853	7	0.881294	0.618	NonEssential	NonEssential	RVBD0029	DUF5631 domain-containing protein	rev	32266	g2	g-00173	Cell Envelope, Capsule and Slime layer	Cell wall of Mycobacteria
RVBD_0029	GCCGCGCATACGCGGAATTTCCA	23	439	NA	NA	0.618	NonEssential	NonEssential	RVBD0029	DUF5631 domain-containing protein	rev	32421	g3	g-00174	Cell Envelope, Capsule and Slime layer	Cell wall of Mycobacteria
RVBD_0029	GCTCCTGACGAGCCACGAACG	21	379	13	0.680141	0.618	NonEssential	NonEssential	RVBD0029	DUF5631 domain-containing protein	rev	32577	g4	g-00175	Cell Envelope, Capsule and Slime layer	Cell wall of Mycobacteria
RVBD_0029	GTGCCAACAATCGCACGCCTT	21	758	6	0.893824	0.618	NonEssential	NonEssential	RVBD0029	DUF5631 domain-containing protein	rev	32697	g5	g-00176	Cell Envelope, Capsule and Slime layer	Cell wall of Mycobacteria
RVBD_0029	GCTATCGGCGTGAATCGAGTTC	22	538	NA	NA	0.618	NonEssential	NonEssential	RVBD0029	DUF5631 domain-containing protein	rev	33134	g6	g-00177	Cell Envelope, Capsule and Slime layer	Cell wall of Mycobacteria
RVBD_0030	GTCGGCCGCCTCGCTCAAGTCAC	23	1375	7	0.925173	1.035	NonEssential	NonEssential	RVBD0030	DUF2710 domain-containing protein	rev	33297	g1	g-00178	Cell Envelope, Capsule and Slime layer	Cell wall of Mycobacteria
RVBD_0030	GCTCGAGCAACCGCCCGTCCGAA	23	1153	NA	NA	1.035	NonEssential	NonEssential	RVBD0030	DUF2710 domain-containing protein	rev	33397	g2	g-00179	Cell Envelope, Capsule and Slime layer	Cell wall of Mycobacteria
RVBD_0030	ACGCCCGGATGCAACGTCAGCT	22	1429	9	0.761892	1.035	NonEssential	NonEssential	RVBD0030	DUF2710 domain-containing protein	rev	33417	g3	g-00180	Cell Envelope, Capsule and Slime layer	Cell wall of Mycobacteria
RVBD_0031	GCCCCGCGCCGAAATGCCTTG	21	666	9	0.736954	0.329	NonEssential	Uncertain	RVBD0031		rev	33589	g1	g-00181	Unknown	Hypothetical protein
RVBD_0031	GGGGCGGTTACGCTGTTATGT	21	1300	NA	NA	0.329	NonEssential	Uncertain	RVBD0031		rev	33794	g2	g-00182	Unknown	Hypothetical protein
RVBD_0032	ATCCCCGAGTCCTCGACAGGGC	22	788	2	0.960455	0.757	NonEssential	NonEssential	bioF2	aminotransferase class I/II-fold pyridoxal phosphate-dependent enzyme	rev	34326	g1	g-00183	Fatty Acids, Lipids, and Isoprenoids	Sphingolipids
RVBD_0032	GAGCAACCCGCACTCGAGGAA	21	1143	6	0.89218	0.757	NonEssential	NonEssential	bioF2	aminotransferase class I/II-fold pyridoxal phosphate-dependent enzyme	rev	34517	g2	g-00184	Fatty Acids, Lipids, and Isoprenoids	Sphingolipids
RVBD_0032	GTTCCGGGTCCACGTCCCGGATCAT	25	688	2	0.978796	0.757	NonEssential	NonEssential	bioF2	aminotransferase class I/II-fold pyridoxal phosphate-dependent enzyme	rev	34652	g3	g-00185	Fatty Acids, Lipids, and Isoprenoids	Sphingolipids
RVBD_0032	GCAGATGCCGAGAACACGCCGC	22	812	7	0.895992	0.757	NonEssential	NonEssential	bioF2	aminotransferase class I/II-fold pyridoxal phosphate-dependent enzyme	rev	34970	g4	g-00186	Fatty Acids, Lipids, and Isoprenoids	Sphingolipids
RVBD_0032	ATCCGCACCCCAAACGTTCAA	21	811	3	0.935537	0.757	NonEssential	NonEssential	bioF2	aminotransferase class I/II-fold pyridoxal phosphate-dependent enzyme	rev	35048	g5	g-00187	Fatty Acids, Lipids, and Isoprenoids	Sphingolipids
RVBD_0032	ACGTATTCGCTCTTCCCAGCG	21	353	1	0.954478	0.757	NonEssential	NonEssential	bioF2	aminotransferase class I/II-fold pyridoxal phosphate-dependent enzyme	rev	35372	g6	g-00188	Fatty Acids, Lipids, and Isoprenoids	Sphingolipids
RVBD_0033	GTCTTCTAGCTCGGTGATCAA	21	394	10	0.715909	0.69	NonEssential	NonEssential	acpA	acyl carrier protein	rev	36721	g1	g-00189	Fatty Acids, Lipids, and Isoprenoids	Phospholipids
RVBD_0033	ACTGTTTTGATGTTCTGTGCGTC	23	140	5	0.938523	0.69	NonEssential	NonEssential	acpA	acyl carrier protein	rev	36769	g2	g-00190	Fatty Acids, Lipids, and Isoprenoids	Phospholipids
RVBD_0033	GTGGGGCCGGCTTGGCGGTTTC	22	1298	10	0.748928	0.69	NonEssential	NonEssential	acpA	acyl carrier protein	rev	36829	g3	g-00191	Fatty Acids, Lipids, and Isoprenoids	Phospholipids
RVBD_0033	GTGGGGCCGGCTTGGCGGTTT	21	506	NA	NA	0.69	NonEssential	NonEssential	acpA	acyl carrier protein	rev	36830	g4	g-00192	Fatty Acids, Lipids, and Isoprenoids	Phospholipids
RVBD_0034	AAACTGCTCCACGTCGGGCGC	21	1004	11	0.700625	-0.039	NonEssential	NonEssential	RVBD0034	nuclear transport factor 2 family protein	rev	36954	g1	g-00193	Unknown	Hypothetical protein
RVBD_0034	ACCCCAGCCAGGGCGTGCTTGC	22	1399	NA	NA	-0.039	NonEssential	NonEssential	RVBD0034	nuclear transport factor 2 family protein	rev	36982	g2	g-00194	Unknown	Hypothetical protein
RVBD_0034	GGCAACCACGTTGTCCACGCC	21	1243	NA	NA	-0.039	NonEssential	NonEssential	RVBD0034	nuclear transport factor 2 family protein	rev	37011	g3	g-00195	Unknown	Hypothetical protein
RVBD_0034	ACCAGGATCGCCTCGCGCTGGT	22	1561	14	0.588885	-0.039	NonEssential	NonEssential	RVBD0034	nuclear transport factor 2 family protein	rev	37162	g4	g-00196	Unknown	Hypothetical protein
RVBD_0034	ATCCGACCACCGGCGACGGTAA	22	1107	8	0.772299	-0.039	NonEssential	NonEssential	RVBD0034	nuclear transport factor 2 family protein	rev	37183	g5	g-00197	Unknown	Hypothetical protein
RVBD_0034	AAAGCAAGGCCGCCGTCATGC	21	1350	3	0.933894	-0.039	NonEssential	NonEssential	RVBD0034	nuclear transport factor 2 family protein	rev	37257	g6	g-00198	Unknown	Hypothetical protein
RVBD_0035	GCTGCCAGGCGATGGCTGGTG	21	1038	NA	NA	0.534	NonEssential	NonEssential	fadD34	fatty acyl-AMP ligase	rev	37278	g1	g-00199	Fatty Acids, Lipids, and Isoprenoids	Fatty acids
RVBD_0035	ATGGGTACCGGCACAGCGCCAT	22	1024	11	0.716965	0.534	NonEssential	NonEssential	fadD34	fatty acyl-AMP ligase	rev	37497	g2	g-00200	Fatty Acids, Lipids, and Isoprenoids	Fatty acids
RVBD_0035	GTCTGAGGAATCCCAACGGGTCAT	24	967	2	0.963816	0.534	NonEssential	NonEssential	fadD34	fatty acyl-AMP ligase	rev	38004	g3	g-00201	Fatty Acids, Lipids, and Isoprenoids	Fatty acids
RVBD_0035	AAAACCCAAGTCGTGGGTGTC	21	687	3	0.935537	0.534	NonEssential	NonEssential	fadD34	fatty acyl-AMP ligase	rev	38492	g4	g-00202	Fatty Acids, Lipids, and Isoprenoids	Fatty acids
RVBD_0035	GGATGACGATTTCGTCGTCTA	21	364	2	0.918838	0.534	NonEssential	NonEssential	fadD34	fatty acyl-AMP ligase	rev	38517	g5	g-00203	Fatty Acids, Lipids, and Isoprenoids	Fatty acids
RVBD_0035	ATGAACACCTCGTCCTGCCGGC	22	546	8	0.772299	0.534	NonEssential	NonEssential	fadD34	fatty acyl-AMP ligase	rev	38541	g6	g-00204	Fatty Acids, Lipids, and Isoprenoids	Fatty acids
RVBD_0036c	GCTCAGCGCGCGCCGCTGGGTGAC	24	531	6	0.901641	1.215	NonEssential	NonEssential	RVBD0036c	TIGR03084 family protein	fwd	39169	g1	g-00205	Unknown	Hypothetical protein
RVBD_0036c	GCGCGCGCCGCTGGGTGACCAG	22	937	NA	NA	1.215	NonEssential	NonEssential	RVBD0036c	TIGR03084 family protein	fwd	39172	g2	g-00206	Unknown	Hypothetical protein
RVBD_0036c	GCGCCGCTGGGTGACCAGGAA	21	742	3	0.925295	1.215	NonEssential	NonEssential	RVBD0036c	TIGR03084 family protein	fwd	39175	g3	g-00207	Unknown	Hypothetical protein
RVBD_0036c	GCTCGGTCCCCGCAGCTCGAC	21	683	NA	NA	1.215	NonEssential	NonEssential	RVBD0036c	TIGR03084 family protein	fwd	39265	g4	g-00208	Unknown	Hypothetical protein
RVBD_0036c	ACCAGGCCAATTTGCGGCCAT	21	878	NA	NA	1.215	NonEssential	NonEssential	RVBD0036c	TIGR03084 family protein	fwd	39486	g5	g-00209	Unknown	Hypothetical protein
RVBD_0036c	ACGCAGGTCTGCCACGAACGGC	22	1041	8	0.772299	1.215	NonEssential	NonEssential	RVBD0036c	TIGR03084 family protein	fwd	39815	g6	g-00210	Unknown	Hypothetical protein
RVBD_0037c	ACCACCTGGCCGGCCACACCTAA	23	938	6	0.937702	1.526	NonEssential	NonEssential	RVBD0037c	MFS transporter	fwd	40143	g1	g-00211	Membrane Transport	Multidrug efflux systems
RVBD_0037c	GGTCGGAGTCAAGACGTTGGC	21	1135	6	0.89218	1.526	NonEssential	NonEssential	RVBD0037c	MFS transporter	fwd	40281	g2	g-00212	Membrane Transport	Multidrug efflux systems
RVBD_0037c	GGCTCCCAGCCCGGTGGCCGC	21	653	7	0.854375	1.526	NonEssential	NonEssential	RVBD0037c	MFS transporter	fwd	40308	g3	g-00213	Membrane Transport	Multidrug efflux systems
RVBD_0037c	GATCGATACGGGGATCGCCAC	21	703	6	0.89218	1.526	NonEssential	NonEssential	RVBD0037c	MFS transporter	fwd	40599	g4	g-00214	Membrane Transport	Multidrug efflux systems
RVBD_0037c	AGGGCCCCAGCAGCGAATAGG	21	1097	2	0.944114	1.526	NonEssential	NonEssential	RVBD0037c	MFS transporter	fwd	40964	g5	g-00215	Membrane Transport	Multidrug efflux systems
RVBD_0037c	AACCCGCACCTGCAGCAGACG	21	949	3	0.933894	1.526	NonEssential	NonEssential	RVBD0037c	MFS transporter	fwd	41103	g6	g-00216	Membrane Transport	Multidrug efflux systems
RVBD_0038	ACACTGCGGCGAAATGTCGGTT	22	740	13	0.698124	0.278	NonEssential	NonEssential	RVBD0038	YqgE/AlgH family protein	rev	41401	g1	g-00217	Stress Response, Defense and Virulence	Stress Response
RVBD_0038	ACCGCGGTTTCGCTGGGCCGAT	22	843	14	0.588885	0.278	NonEssential	NonEssential	RVBD0038	YqgE/AlgH family protein	rev	41473	g2	g-00218	Stress Response, Defense and Virulence	Stress Response
RVBD_0038	GCACCCCTTCCACCGCCGCTG	21	667	NA	NA	0.278	NonEssential	NonEssential	RVBD0038	YqgE/AlgH family protein	rev	41692	g3	g-00219	Stress Response, Defense and Virulence	Stress Response
RVBD_0038	ACAGCGGCAGCGGCTGCCGTC	21	464	NA	NA	0.278	NonEssential	NonEssential	RVBD0038	YqgE/AlgH family protein	rev	41851	g4	g-00220	Stress Response, Defense and Virulence	Stress Response
RVBD_0038	GGTGGGTGGCCAGCAGCGACA	21	606	NA	NA	0.278	NonEssential	NonEssential	RVBD0038	YqgE/AlgH family protein	rev	41869	g5	g-00221	Stress Response, Defense and Virulence	Stress Response
RVBD_0038	GCTCAGATCGATCGGGTGGGTGG	23	461	15	0.595634	0.278	NonEssential	NonEssential	RVBD0038	YqgE/AlgH family protein	rev	41881	g6	g-00222	Stress Response, Defense and Virulence	Stress Response
RVBD_0039c	ACCGCCACCACTCCCCCGGCGG	22	297	11	0.691689	0.271	NonEssential	NonEssential	RVBD0039c	hypothetical protein	fwd	42200	g1	g-00223	Unknown	Hypothetical protein
RVBD_0039c	GCCGTGGGGTCGGCAGTGGGCGT	23	619	NA	NA	0.271	NonEssential	NonEssential	RVBD0039c	hypothetical protein	fwd	42276	g2	g-00224	Unknown	Hypothetical protein
RVBD_0039c	ACGCCGCCGCCGCACACATGC	21	968	NA	NA	0.271	NonEssential	NonEssential	RVBD0039c	hypothetical protein	fwd	42329	g3	g-00225	Unknown	Hypothetical protein
RVBD_0039c	GCACACATGCACAGCACACCCG	22	547	12	0.711081	0.271	NonEssential	NonEssential	RVBD0039c	hypothetical protein	fwd	42341	g4	g-00226	Unknown	Hypothetical protein
RVBD_0039c	ACACATGCACAGCACACCCGC	21	522	NA	NA	0.271	NonEssential	NonEssential	RVBD0039c	hypothetical protein	fwd	42342	g5	g-00227	Unknown	Hypothetical protein
RVBD_0040c	GGGCGCCGCATGCGCAACCAC	21	987	NA	NA	1.28	NonEssential	NonEssential	mtc28	LpqN/LpqT family lipoprotein	fwd	42558	g1	g-00228	Unknown	Hypothetical protein
RVBD_0040c	AGGTGCCCTCGATGATTGATG	21	808	5	0.919921	1.28	NonEssential	NonEssential	mtc28	LpqN/LpqT family lipoprotein	fwd	42734	g2	g-00229	Unknown	Hypothetical protein
RVBD_0040c	AGGCGTTTGTGGTCTGCCATG	21	738	NA	NA	1.28	NonEssential	NonEssential	mtc28	LpqN/LpqT family lipoprotein	fwd	42782	g3	g-00230	Unknown	Hypothetical protein
RVBD_0040c	GCGGTGGACCCGGGTGCTCCGA	22	792	4	0.928397	1.28	NonEssential	NonEssential	mtc28	LpqN/LpqT family lipoprotein	fwd	43118	g4	g-00231	Unknown	Hypothetical protein
RVBD_0040c	ATCGGTGCGGGTGCTGGCGCCGG	23	957	7	0.916575	1.28	NonEssential	NonEssential	mtc28	LpqN/LpqT family lipoprotein	fwd	43158	g5	g-00232	Unknown	Hypothetical protein
RVBD_0040c	AGAACCTGTTGCTGCTCCCGC	21	1393	6	0.89218	1.28	NonEssential	NonEssential	mtc28	LpqN/LpqT family lipoprotein	fwd	43181	g6	g-00233	Unknown	Hypothetical protein
RVBD_0041	GTAGAAGTCGACATCGGTGGT	21	571	3	0.935537	-8.704	Essential	Essential	leuS	leucine--tRNA ligase	rev	44051	g1	g-00234	Protein Synthesis	Aminoacyl-tRNA-synthetases
RVBD_0041	GAAGATCCACTGAGTCCACCT	21	676	3	0.935537	-8.704	Essential	Essential	leuS	leucine--tRNA ligase	rev	44072	g2	g-00235	Protein Synthesis	Aminoacyl-tRNA-synthetases
RVBD_0041	GAACCACGCGTTGTATATCTG	21	664	6	0.866904	-8.704	Essential	Essential	leuS	leucine--tRNA ligase	rev	44096	g3	g-00236	Protein Synthesis	Aminoacyl-tRNA-synthetases
RVBD_0041	GCCGGGTTGATGGCGTAGCTGCC	23	905	3	0.979416	-8.704	Essential	Essential	leuS	leucine--tRNA ligase	rev	44792	g4	g-00237	Protein Synthesis	Aminoacyl-tRNA-synthetases
RVBD_0041	ACGACCAAGCGCCACACCCGCT	22	1228	2	0.960455	-8.704	Essential	Essential	leuS	leucine--tRNA ligase	rev	45933	g5	g-00238	Protein Synthesis	Aminoacyl-tRNA-synthetases
RVBD_0041	ACCTTGCGCGGGGTGGCACCAGC	23	881	1	0.989758	-8.704	Essential	Essential	leuS	leucine--tRNA ligase	rev	46409	g6	g-00239	Protein Synthesis	Aminoacyl-tRNA-synthetases
RVBD_0042c	GTGGTACTTTCACGCTCGTTTG	22	386	15	0.568095	-1.975	NonEssential	NonEssential	RVBD0042c	MarR family transcriptional regulator	fwd	46593	g1	g-00240	RNA Processing	Transcriptional regulator
RVBD_0042c	GCCTTCCTGAGGGTTTCCAAGTCGGAGC	28	1143	NA	NA	-1.975	NonEssential	NonEssential	RVBD0042c	MarR family transcriptional regulator	fwd	46690	g2	g-00241	RNA Processing	Transcriptional regulator
RVBD_0042c	AGTCGGAGCGGGGAAGTTGGC	21	1012	NA	NA	-1.975	NonEssential	NonEssential	RVBD0042c	MarR family transcriptional regulator	fwd	46702	g3	g-00242	RNA Processing	Transcriptional regulator
RVBD_0042c	GTCATCCGGATGGGACCTTGAT	22	1189	NA	NA	-1.975	NonEssential	NonEssential	RVBD0042c	MarR family transcriptional regulator	fwd	46921	g4	g-00243	RNA Processing	Transcriptional regulator
RVBD_0042c	GACCTTGATCGAGCAGGGTGA	21	350	NA	NA	-1.975	NonEssential	NonEssential	RVBD0042c	MarR family transcriptional regulator	fwd	46933	g5	g-00244	RNA Processing	Transcriptional regulator
RVBD_0042c	GCCCCGTTGGGATCCCCGCGGC	22	549	11	0.691689	-1.975	NonEssential	NonEssential	RVBD0042c	MarR family transcriptional regulator	fwd	46996	g6	g-00245	RNA Processing	Transcriptional regulator
RVBD_0043c	ATCGGCGTAATTAGGGCACCGG	22	701	13	0.698124	1.284	NonEssential	NonEssential	RVBD0043c	GntR family transcriptional regulator	fwd	47377	g1	g-00246	RNA Processing	Transcriptional regulator
RVBD_0043c	ACTCGGCGGCGGAACAGTTCGG	22	639	11	0.716965	1.284	NonEssential	NonEssential	RVBD0043c	GntR family transcriptional regulator	fwd	47481	g2	g-00247	RNA Processing	Transcriptional regulator
RVBD_0043c	GATTGCGGCGTTCTCTTCCTC	21	555	7	0.881294	1.284	NonEssential	NonEssential	RVBD0043c	GntR family transcriptional regulator	fwd	47575	g3	g-00248	RNA Processing	Transcriptional regulator
RVBD_0043c	GCGGCTGTTTTGGTATGTCAT	21	467	7	0.854375	1.284	NonEssential	NonEssential	RVBD0043c	GntR family transcriptional regulator	fwd	47617	g4	g-00249	RNA Processing	Transcriptional regulator
RVBD_0043c	GCATGACTGCGTCGAGCTGGC	21	257	8	0.755959	1.284	NonEssential	NonEssential	RVBD0043c	GntR family transcriptional regulator	fwd	47781	g5	g-00250	RNA Processing	Transcriptional regulator
RVBD_0043c	AGCCGTCGAGTTCGTGATGTT	21	1356	8	0.757602	1.284	NonEssential	NonEssential	RVBD0043c	GntR family transcriptional regulator	fwd	47859	g6	g-00251	RNA Processing	Transcriptional regulator
RVBD_0044c	GTCGCTGGGTTTCGGCCGACGGT	23	247	NA	NA	0.874	NonEssential	NonEssential	RVBD0044c	LLM class F420-dependent oxidoreductase	fwd	48412	g1	g-00252	Unknown	Oxidoreductase
RVBD_0044c	GTTTCCAGCCCGACCCGATAC	21	589	8	0.755959	0.874	NonEssential	NonEssential	RVBD0044c	LLM class F420-dependent oxidoreductase	fwd	48693	g2	g-00253	Unknown	Oxidoreductase
RVBD_0044c	GGCAAGCAGCTCCGGATTGCG	21	1144	13	0.680141	0.874	NonEssential	NonEssential	RVBD0044c	LLM class F420-dependent oxidoreductase	fwd	48763	g3	g-00254	Unknown	Oxidoreductase
RVBD_0044c	GGCCCAGGCTCCCAAGACGGT	21	289	11	0.692026	0.874	NonEssential	NonEssential	RVBD0044c	LLM class F420-dependent oxidoreductase	fwd	48835	g4	g-00255	Unknown	Oxidoreductase
RVBD_0044c	GGCCGTCAGGGTCGCCGTAGA	21	885	5	0.909679	0.874	NonEssential	NonEssential	RVBD0044c	LLM class F420-dependent oxidoreductase	fwd	48873	g5	g-00256	Unknown	Oxidoreductase
RVBD_0044c	GTCAGGGTCGCCGTAGAGCGG	21	737	3	0.925295	0.874	NonEssential	NonEssential	RVBD0044c	LLM class F420-dependent oxidoreductase	fwd	48877	g6	g-00257	Unknown	Oxidoreductase
RVBD_0045c	ACTTCTCGACGATGTGAACGCC	22	1071	5	0.936261	1.081	NonEssential	NonEssential	RVBD0045c	alpha/beta hydrolase	fwd	49138	g1	g-00258	Fatty Acids, Lipids, and Isoprenoids	Esterase
RVBD_0045c	GTTGTCCAGCCGGCGGGAGTT	21	615	NA	NA	1.081	NonEssential	NonEssential	RVBD0045c	alpha/beta hydrolase	fwd	49330	g2	g-00259	Fatty Acids, Lipids, and Isoprenoids	Esterase
RVBD_0045c	GGGCCGCGGCGATCGTTAGGT	21	691	11	0.692026	1.081	NonEssential	NonEssential	RVBD0045c	alpha/beta hydrolase	fwd	49392	g3	g-00260	Fatty Acids, Lipids, and Isoprenoids	Esterase
RVBD_0045c	ATGCCGACGGGGTGACGTCGA	21	1111	7	0.879651	1.081	NonEssential	NonEssential	RVBD0045c	alpha/beta hydrolase	fwd	49506	g4	g-00261	Fatty Acids, Lipids, and Isoprenoids	Esterase
RVBD_0045c	GCCAAGCGGAATGGCCGTGCC	21	399	6	0.883582	1.081	NonEssential	NonEssential	RVBD0045c	alpha/beta hydrolase	fwd	49692	g5	g-00262	Fatty Acids, Lipids, and Isoprenoids	Esterase
RVBD_0045c	GGGCGTTCTGTCCGCCGCCGT	21	443	2	0.935516	1.081	NonEssential	NonEssential	RVBD0045c	alpha/beta hydrolase	fwd	49773	g6	g-00263	Fatty Acids, Lipids, and Isoprenoids	Esterase
RVBD_0046c	ATCTTCTTGGACTCCAGCCGTTCACGTT	28	840	NA	NA	-5.01	Essential	Essential	ino1	inositol-3-phosphate synthase	fwd	50403	g1	g-00264	Fatty Acids, Lipids, and Isoprenoids	Lipids
RVBD_0046c	GCCGTTCACGTTCGAGCATGT	21	176	12	0.696384	-5.01	Essential	Essential	ino1	inositol-3-phosphate synthase	fwd	50412	g2	g-00265	Fatty Acids, Lipids, and Isoprenoids	Lipids
RVBD_0046c	GCCGTTCACGTTCGAGCATGTT	22	516	6	0.910164	-5.01	Essential	Essential	ino1	inositol-3-phosphate synthase	fwd	50413	g3	g-00266	Fatty Acids, Lipids, and Isoprenoids	Lipids
RVBD_0046c	GGCGTCGATAGCACACTGGGC	21	620	7	0.879651	-5.01	Essential	Essential	ino1	inositol-3-phosphate synthase	fwd	50653	g4	g-00267	Fatty Acids, Lipids, and Isoprenoids	Lipids
RVBD_0046c	GCTTCCTCCGAGCCCACCGGCAA	23	604	13	0.725663	-5.01	Essential	Essential	ino1	inositol-3-phosphate synthase	fwd	50689	g5	g-00268	Fatty Acids, Lipids, and Isoprenoids	Lipids
RVBD_0046c	GTACTCGACGCCCTGGACCAG	21	760	14	0.572544	-5.01	Essential	Essential	ino1	inositol-3-phosphate synthase	fwd	51037	g6	g-00269	Fatty Acids, Lipids, and Isoprenoids	Lipids
RVBD_0047c	AATTGGCGGGTGTAGCGGTCG	21	986	NA	NA	-6.819	Essential	NonEssential	RVBD0047c	helix-turn-helix transcriptional regulator	fwd	51305	g1	g-00270	RNA Processing	Transcriptional regulator
RVBD_0047c	GTTCCTCGACCTGGCGGCGCCGGCCTT	27	588	NA	NA	-6.819	Essential	NonEssential	RVBD0047c	helix-turn-helix transcriptional regulator	fwd	51378	g2	g-00271	RNA Processing	Transcriptional regulator
RVBD_0047c	GCGCTTCGGCCGGGGTGCGGTT	22	528	7	0.887393	-6.819	Essential	NonEssential	RVBD0047c	helix-turn-helix transcriptional regulator	fwd	51415	g3	g-00272	RNA Processing	Transcriptional regulator
RVBD_0047c	ACGAAAATGCCCGAAACGCGC	21	1101	NA	NA	-6.819	Essential	NonEssential	RVBD0047c	helix-turn-helix transcriptional regulator	fwd	51642	g4	g-00273	RNA Processing	Transcriptional regulator
RVBD_0047c	ATCGGTGACTCGATCAACAGAC	22	548	8	0.773942	-6.819	Essential	NonEssential	RVBD0047c	helix-turn-helix transcriptional regulator	fwd	51705	g5	g-00274	RNA Processing	Transcriptional regulator
RVBD_0047c	ACAGACCCAGGATGGCGAGCT	21	1498	11	0.700625	-6.819	Essential	NonEssential	RVBD0047c	helix-turn-helix transcriptional regulator	fwd	51720	g6	g-00275	RNA Processing	Transcriptional regulator
RVBD_0048c	GACACGTCGGCAATGCTCTTG	21	498	NA	NA	0.813	NonEssential	NonEssential	RVBD0048c	DUF1707 domain-containing protein	fwd	52089	g1	g-00276	Unknown	Hypothetical protein
RVBD_0048c	AGCCGCCGCGGTAGGTATACG	21	780	14	0.572544	0.813	NonEssential	NonEssential	RVBD0048c	DUF1707 domain-containing protein	fwd	52132	g2	g-00277	Unknown	Hypothetical protein
RVBD_0048c	GCCGAACCGCTTGCGGGTCTGCT	23	1088	NA	NA	0.813	NonEssential	NonEssential	RVBD0048c	DUF1707 domain-containing protein	fwd	52240	g3	g-00278	Unknown	Hypothetical protein
RVBD_0048c	ACGCCCCAGCCGATGCCGACGC	22	767	NA	NA	0.813	NonEssential	NonEssential	RVBD0048c	DUF1707 domain-containing protein	fwd	52390	g4	g-00279	Unknown	Hypothetical protein
RVBD_0048c	ACCGATGCGACAAACGCAGCGG	22	735	9	0.761892	0.813	NonEssential	NonEssential	RVBD0048c	DUF1707 domain-containing protein	fwd	52420	g5	g-00280	Unknown	Hypothetical protein
RVBD_0048c	GCTCGCCGTCACGCAGGGCGTCGT	24	324	1	0.962295	0.813	NonEssential	NonEssential	RVBD0048c	DUF1707 domain-containing protein	fwd	52603	g6	g-00281	Unknown	Hypothetical protein
RVBD_0049	GTCCCGAATACACCTCGGCCAG	22	840	NA	NA	-0.696	NonEssential	NonEssential	RVBD0049	DUF5318 domain-containing protein	rev	52861	g1	g-00282	Unknown	Hypothetical protein
RVBD_0049	GTGCGTCCCGAATACACCTCGG	22	827	15	0.566452	-0.696	NonEssential	NonEssential	RVBD0049	DUF5318 domain-containing protein	rev	52865	g2	g-00283	Unknown	Hypothetical protein
RVBD_0049	GCTTCCCATGAAACTTTGCGGCGC	24	641	NA	NA	-0.696	NonEssential	NonEssential	RVBD0049	DUF5318 domain-containing protein	rev	52928	g3	g-00284	Unknown	Hypothetical protein
RVBD_0049	GCGAACTCGGAGAACCGGGTCG	22	270	15	0.566452	-0.696	NonEssential	NonEssential	RVBD0049	DUF5318 domain-containing protein	rev	53075	g4	g-00285	Unknown	Hypothetical protein
RVBD_0049	ACCTCCACCACGTGGACCGCGAACTC	26	923	NA	NA	-0.696	NonEssential	NonEssential	RVBD0049	DUF5318 domain-containing protein	rev	53089	g5	g-00286	Unknown	Hypothetical protein
RVBD_0049	GGCGTGCCGGACGTGCGGCGC	21	362	NA	NA	-0.696	NonEssential	NonEssential	RVBD0049	DUF5318 domain-containing protein	rev	53162	g6	g-00287	Unknown	Hypothetical protein
RVBD_0050	GAACGAGAATCCCGGATTCGA	21	585	2	0.945757	-1.052	NonEssential	NonEssential	ponA1	transglycosylase/D,D-transpeptidase PonA1	rev	53891	g1	g-00288	Cell Envelope, Capsule and Slime layer	Peptidoglycan (Bacteria) or other polymers (Archaea)
RVBD_0050	ACTGCCCGCGCGAAGCCGGTGAA	23	971	1	0.998357	-1.052	NonEssential	NonEssential	ponA1	transglycosylase/D,D-transpeptidase PonA1	rev	53909	g2	g-00289	Cell Envelope, Capsule and Slime layer	Peptidoglycan (Bacteria) or other polymers (Archaea)
RVBD_0050	GCCAGATCGGGCGGCACTGTCT	22	1068	5	0.934618	-1.052	NonEssential	NonEssential	ponA1	transglycosylase/D,D-transpeptidase PonA1	rev	54366	g3	g-00290	Cell Envelope, Capsule and Slime layer	Peptidoglycan (Bacteria) or other polymers (Archaea)
RVBD_0050	ACCGCCCCGTTGTGCGGGTCG	21	27	5	0.909679	-1.052	NonEssential	NonEssential	ponA1	transglycosylase/D,D-transpeptidase PonA1	rev	54607	g4	g-00291	Cell Envelope, Capsule and Slime layer	Peptidoglycan (Bacteria) or other polymers (Archaea)
RVBD_0050	GGACAGCGTGTGCGCAACGCC	21	537	6	0.883582	-1.052	NonEssential	NonEssential	ponA1	transglycosylase/D,D-transpeptidase PonA1	rev	54956	g5	g-00292	Cell Envelope, Capsule and Slime layer	Peptidoglycan (Bacteria) or other polymers (Archaea)
RVBD_0050	ACCACCGACCTCGGTCGGTTT	21	13	5	0.918278	-1.052	NonEssential	NonEssential	ponA1	transglycosylase/D,D-transpeptidase PonA1	rev	55502	g6	g-00293	Cell Envelope, Capsule and Slime layer	Peptidoglycan (Bacteria) or other polymers (Archaea)
RVBD_0051	GCGCTCCGCAGATCGGCGGCCA	22	962	6	0.899922	0.564	NonEssential	NonEssential	RVBD0051	DUF2029 domain-containing protein	rev	55739	g1	g-00294	Unknown	Hypothetical protein
RVBD_0051	GCCAAACCGAACGCGGCGACGTT	23	691	7	0.925173	0.564	NonEssential	NonEssential	RVBD0051	DUF2029 domain-containing protein	rev	56275	g2	g-00295	Unknown	Hypothetical protein
RVBD_0051	GCCCAGCAGCAACAACGGGTA	21	454	7	0.879651	0.564	NonEssential	NonEssential	RVBD0051	DUF2029 domain-containing protein	rev	56536	g3	g-00296	Unknown	Hypothetical protein
RVBD_0051	GTTCAGCACCAGCGGCGGCTC	21	618	3	0.925295	0.564	NonEssential	NonEssential	RVBD0051	DUF2029 domain-containing protein	rev	56773	g4	g-00297	Unknown	Hypothetical protein
RVBD_0051	ACCAACAGGAAGCTGGCCACCGT	23	1411	2	0.989636	0.564	NonEssential	NonEssential	RVBD0051	DUF2029 domain-containing protein	rev	56893	g5	g-00298	Unknown	Hypothetical protein
RVBD_0051	ACTCCACACCTTGTTGACCAA	21	771	6	0.866904	0.564	NonEssential	NonEssential	RVBD0051	DUF2029 domain-containing protein	rev	56911	g6	g-00299	Unknown	Hypothetical protein
RVBD_0052	ATGCCGCGTCACACAGCAGAC	21	1028	11	0.700625	0.827	NonEssential	NonEssential	RVBD0052	DJ-1/PfpI family protein	rev	57477	g1	g-00300	Unknown	Hypothetical protein
RVBD_0052	GGGTCCGAGTTCCGATGCCGC	21	789	5	0.909679	0.827	NonEssential	NonEssential	RVBD0052	DJ-1/PfpI family protein	rev	57537	g2	g-00301	Unknown	Hypothetical protein
RVBD_0052	GGTGCGCTTCGCGCACCCAGT	21	0	NA	NA	0.827	NonEssential	NonEssential	RVBD0052	DJ-1/PfpI family protein	rev	57582	g3	g-00302	Unknown	Hypothetical protein
RVBD_0052	GCGTGGTCGCGGTCAAGCCGT	21	617	NA	NA	0.827	NonEssential	NonEssential	RVBD0052	DJ-1/PfpI family protein	rev	57669	g4	g-00303	Unknown	Hypothetical protein
RVBD_0052	GGTAGCCGGCGAGGCCTTGGC	21	655	NA	NA	0.827	NonEssential	NonEssential	RVBD0052	DJ-1/PfpI family protein	rev	57911	g5	g-00304	Unknown	Hypothetical protein
RVBD_0052	AACAGATCACAAACGATGCTG	21	730	7	0.854375	0.827	NonEssential	NonEssential	RVBD0052	DJ-1/PfpI family protein	rev	57956	g6	g-00305	Unknown	Hypothetical protein
RVBD_0053	ACCATGATTTCGTATGGACGCA	22	494	10	0.732249	-10.207	Essential	Essential	rpsF	30S ribosomal protein S6	rev	58190	g1	g-00306	Protein Synthesis	Ribosome biogenesis
RVBD_0053	ACCATGATTTCGTATGGACGC	21	146	12	0.669464	-10.207	Essential	Essential	rpsF	30S ribosomal protein S6	rev	58191	g2	g-00307	Protein Synthesis	Ribosome biogenesis
RVBD_0053	GTGCGTTCGTCGAGGGTCGGGT	22	846	8	0.772299	-10.207	Essential	Essential	rpsF	30S ribosomal protein S6	rev	58220	g3	g-00308	Protein Synthesis	Ribosome biogenesis
RVBD_0053	GACGACGTTGAGGAACGTCTC	21	577	NA	NA	-10.207	Essential	Essential	rpsF	30S ribosomal protein S6	rev	58258	g4	g-00309	Protein Synthesis	Ribosome biogenesis
RVBD_0053	GCCGTCCTTACGGACGACGTT	21	9	10	0.741186	-10.207	Essential	Essential	rpsF	30S ribosomal protein S6	rev	58270	g5	g-00310	Protein Synthesis	Ribosome biogenesis
RVBD_0053	ACTTTTCCGCCGTCCTTACGGACGACGT	28	25	NA	NA	-10.207	Essential	Essential	rpsF	30S ribosomal protein S6	rev	58271	g6	g-00311	Protein Synthesis	Ribosome biogenesis
RVBD_0054	GCCTCCCGCCAGATATTGCACCG	23	1083	10	0.786708	-10.732	Essential	Essential	ssb	single-stranded DNA-binding protein	rev	58748	g1	g-00312	DNA Processing	DNA repair
RVBD_0054	GCCTCCCGCCAGATATTGCACC	22	331	12	0.711081	-10.732	Essential	Essential	ssb	single-stranded DNA-binding protein	rev	58749	g2	g-00313	DNA Processing	DNA repair
RVBD_0055	ACCGCACCGAAGACGTAAAGG	21	454	15	0.551755	-10.938	Essential	Essential	rpsR1	30S ribosomal protein S18	rev	59351	g1	g-00314	Protein Synthesis	Ribosome biogenesis
RVBD_0055	GCTACCGCACCGAAGACGTAA	21	612	23	0.304138	-10.938	Essential	Essential	rpsR1	30S ribosomal protein S18	rev	59354	g2	g-00315	Protein Synthesis	Ribosome biogenesis
RVBD_0056	ACCCGAGGTGATCGACATCGGCCG	24	1056	1	0.970894	-1.077	NonEssential	NonEssential	rplI	50S ribosomal protein L9	rev	59422	g1	g-00316	Protein Synthesis	Ribosome biogenesis
RVBD_0056	ACGATCGCCAGGCCGCGCGGGA	22	762	2	0.951856	-1.077	NonEssential	NonEssential	rplI	50S ribosomal protein L9	rev	59497	g2	g-00317	Protein Synthesis	Ribosome biogenesis
RVBD_0056	GCGACGATCGCCAGGCCGCGCG	22	815	15	0.541176	-1.077	NonEssential	NonEssential	rplI	50S ribosomal protein L9	rev	59500	g3	g-00318	Protein Synthesis	Ribosome biogenesis
RVBD_0056	AGGCGACGATCGCCAGGCCGC	21	747	NA	NA	-1.077	NonEssential	NonEssential	rplI	50S ribosomal protein L9	rev	59503	g4	g-00319	Protein Synthesis	Ribosome biogenesis
RVBD_0056	GTCACCGAGCCGAACAACTTC	21	995	1	0.954478	-1.077	NonEssential	NonEssential	rplI	50S ribosomal protein L9	rev	59672	g5	g-00320	Protein Synthesis	Ribosome biogenesis
RVBD_0056	GGTCCACCGGCCTTCTTGATG	21	338	9	0.745552	-1.077	NonEssential	NonEssential	rplI	50S ribosomal protein L9	rev	59714	g6	g-00321	Protein Synthesis	Ribosome biogenesis
RVBD_0057	AAACGCCGGCCGAATAGTTCG	21	1009	11	0.702268	-6.978	Essential	NonEssential	RVBD0057	hypothetical protein	rev	59978	g1	g-00322	Unknown	Hypothetical protein
RVBD_0057	ACGCGACGCCGTTTGTGTGGA	21	1362	1	0.952835	-6.978	Essential	NonEssential	RVBD0057	hypothetical protein	rev	60100	g2	g-00323	Unknown	Hypothetical protein
RVBD_0057	ACGTCTGTGTTGAGCGGGGTGT	22	713	7	0.897635	-6.978	Essential	NonEssential	RVBD0057	hypothetical protein	rev	60179	g3	g-00324	Unknown	Hypothetical protein
RVBD_0057	GTCACCCACATCGCCTAGCGC	21	488	6	0.89218	-6.978	Essential	NonEssential	RVBD0057	hypothetical protein	rev	60283	g4	g-00325	Unknown	Hypothetical protein
RVBD_0057	AGTCACCCACATCGCCTAGCG	21	1150	NA	NA	-6.978	Essential	NonEssential	RVBD0057	hypothetical protein	rev	60284	g5	g-00326	Unknown	Hypothetical protein
RVBD_0057	GGGCTCTCACCTCCTCCGACA	21	374	NA	NA	-6.978	Essential	NonEssential	RVBD0057	hypothetical protein	rev	60372	g6	g-00327	Unknown	Hypothetical protein
RVBD_0058	ACCCCGCGCGCCAGGCCGCCA	21	591	6	0.866904	-8.982	Essential	Essential	dnaB	replicative DNA helicase	rev	60977	g1	g-00328	DNA Processing	DNA repair
RVBD_0058	ATCTCGGACTTGCTCATCTCCAG	23	659	3	0.981059	-8.982	Essential	Essential	dnaB	replicative DNA helicase	rev	61158	g2	g-00329	DNA Processing	DNA repair
RVBD_0058	GCTCTTTTGCCAACAGCTTCAGATGCCG	28	232	NA	NA	-8.982	Essential	Essential	dnaB	replicative DNA helicase	rev	61467	g3	g-00330	DNA Processing	DNA repair
RVBD_0058	GCCGGTGGCCTCGACTTCGCGT	22	937	6	0.899922	-8.982	Essential	Essential	dnaB	replicative DNA helicase	rev	61781	g4	g-00331	DNA Processing	DNA repair
RVBD_0058	GCCACCAGCGCTCCACAGATGCC	23	341	2	0.989636	-8.982	Essential	Essential	dnaB	replicative DNA helicase	rev	62245	g5	g-00332	DNA Processing	DNA repair
RVBD_0058	GTCGGACCGTTGCGGTGTTTGG	22	1421	1	0.969175	-8.982	Essential	Essential	dnaB	replicative DNA helicase	rev	62935	g6	g-00333	DNA Processing	DNA repair
RVBD_0059	GCATGGGCGACCGCGCCGCAAT	22	550	7	0.887393	0.139	NonEssential	NonEssential	RVBD0059	toxin-antitoxin system toxin DarT	rev	63467	g1	g-00334	Cell Cycle, Cell Division and Death	Programmed Cell Death and Toxin-antitoxin Systems
RVBD_0059	AGTGGCCCTTGCATACGACGT	21	954	11	0.702268	0.139	NonEssential	NonEssential	RVBD0059	toxin-antitoxin system toxin DarT	rev	63492	g2	g-00335	Cell Cycle, Cell Division and Death	Programmed Cell Death and Toxin-antitoxin Systems
RVBD_0059	GCTGAACTTGGTGTAGCTGGCT	22	1558	11	0.718608	0.139	NonEssential	NonEssential	RVBD0059	toxin-antitoxin system toxin DarT	rev	63616	g3	g-00336	Cell Cycle, Cell Division and Death	Programmed Cell Death and Toxin-antitoxin Systems
RVBD_0059	GCTCGAACGGGACATGGCCGTATA	24	903	8	0.775661	0.139	NonEssential	NonEssential	RVBD0059	toxin-antitoxin system toxin DarT	rev	63753	g4	g-00337	Cell Cycle, Cell Division and Death	Programmed Cell Death and Toxin-antitoxin Systems
RVBD_0059	ACCCGTGTCATCGTCTCGGTGTT	23	1318	NA	NA	0.139	NonEssential	NonEssential	RVBD0059	toxin-antitoxin system toxin DarT	rev	63800	g5	g-00338	Cell Cycle, Cell Division and Death	Programmed Cell Death and Toxin-antitoxin Systems
RVBD_0059	ACATACTTTCGCACCCCACCG	21	287	8	0.757602	0.139	NonEssential	NonEssential	RVBD0059	toxin-antitoxin system toxin DarT	rev	63844	g6	g-00339	Cell Cycle, Cell Division and Death	Programmed Cell Death and Toxin-antitoxin Systems
RVBD_0060	ACGAGCGCTTCGGTGTCAGCCC	22	411	13	0.696481	-9.182	Essential	Essential	RVBD0060	macro domain-containing protein	rev	63937	g1	g-00340	Cell Cycle, Cell Division and Death	Programmed Cell Death and Toxin-antitoxin Systems
RVBD_0060	GTGCACGCCAGTGTTTCTTGGT	22	1257	6	0.910164	-9.182	Essential	Essential	RVBD0060	macro domain-containing protein	rev	64140	g2	g-00341	Cell Cycle, Cell Division and Death	Programmed Cell Death and Toxin-antitoxin Systems
RVBD_0060	ACCCCCAGCGGGGGAACTGCCACA	24	1175	9	0.755012	-9.182	Essential	Essential	RVBD0060	macro domain-containing protein	rev	64235	g3	g-00342	Cell Cycle, Cell Division and Death	Programmed Cell Death and Toxin-antitoxin Systems
RVBD_0060	ACCCCCAGCGGGGGAACTGCC	21	309	3	0.925295	-9.182	Essential	Essential	RVBD0060	macro domain-containing protein	rev	64238	g4	g-00343	Cell Cycle, Cell Division and Death	Programmed Cell Death and Toxin-antitoxin Systems
RVBD_0060	GTCAACGAGATCGGTTGGTTCG	22	782	7	0.897635	-9.182	Essential	Essential	RVBD0060	macro domain-containing protein	rev	64663	g5	g-00344	Cell Cycle, Cell Division and Death	Programmed Cell Death and Toxin-antitoxin Systems
RVBD_0060	GCCGGTCGCTTTCAGGCAGTCA	22	213	1	0.969175	-9.182	Essential	Essential	RVBD0060	macro domain-containing protein	rev	64954	g6	g-00345	Cell Cycle, Cell Division and Death	Programmed Cell Death and Toxin-antitoxin Systems
RVBD_0061c	ATGTGCGCCGACGCCCAGCCGT	22	752	NA	NA	1.06	NonEssential	NonEssential	RVBD0061c	hypothetical protein	fwd	65009	g1	g-00346	Unknown	Hypothetical protein
RVBD_0061c	AGGGAGCGTTGGGCTGCTCGG	21	1650	4	0.912057	1.06	NonEssential	NonEssential	RVBD0061c	hypothetical protein	fwd	65031	g2	g-00347	Unknown	Hypothetical protein
RVBD_0061c	AACCACCCGGTGGCGGCGGGC	21	494	NA	NA	1.06	NonEssential	NonEssential	RVBD0061c	hypothetical protein	fwd	65070	g3	g-00348	Unknown	Hypothetical protein
RVBD_0061c	GGATCTGCGCTGGCAACCGAG	21	960	NA	NA	1.06	NonEssential	NonEssential	RVBD0061c	hypothetical protein	fwd	65279	g4	g-00349	Unknown	Hypothetical protein
RVBD_0061c	GATCTGCGCTGGCAACCGAGG	21	832	5	0.918278	1.06	NonEssential	NonEssential	RVBD0061c	hypothetical protein	fwd	65280	g5	g-00350	Unknown	Hypothetical protein
RVBD_0061c	ACCCAGTATCGCAGTACTCAGG	22	1372	9	0.763536	1.06	NonEssential	NonEssential	RVBD0061c	hypothetical protein	fwd	65327	g6	g-00351	Unknown	Hypothetical protein
RVBD_0062	ATGGAAGCAACGGCTGCAACCC	22	1200	13	0.698124	0.042	NonEssential	NonEssential	celA1	cellulase CelA	rev	65727	g1	g-00352	Carbohydrates	Polysaccharides
RVBD_0062	ACCGGGTCCGCGATAACACCG	21	868	6	0.89218	0.042	NonEssential	NonEssential	celA1	cellulase CelA	rev	65749	g2	g-00353	Carbohydrates	Polysaccharides
RVBD_0062	GCCAGCGGGTTTGCCGCATCGA	22	952	8	0.772299	0.042	NonEssential	NonEssential	celA1	cellulase CelA	rev	65802	g3	g-00354	Carbohydrates	Polysaccharides
RVBD_0062	GGCCGCCGAGGCGGGATCGAC	21	279	3	0.908617	0.042	NonEssential	NonEssential	celA1	cellulase CelA	rev	65840	g4	g-00355	Carbohydrates	Polysaccharides
RVBD_0062	GATGGGGGATTCCATACAGCG	21	621	7	0.881294	0.042	NonEssential	NonEssential	celA1	cellulase CelA	rev	66027	g5	g-00356	Carbohydrates	Polysaccharides
RVBD_0062	GCCGATTTCCTCATCGGTGGT	21	907	3	0.935537	0.042	NonEssential	NonEssential	celA1	cellulase CelA	rev	66386	g6	g-00357	Carbohydrates	Polysaccharides
RVBD_0063	GCCAACGCTCCGGCGGCACCCC	22	649	2	0.935178	-0.587	NonEssential	NonEssential	RVBD0063	FAD-binding oxidoreductase	rev	66954	g1	g-00358	Unknown	Hypothetical protein
RVBD_0063	AGCACTTTCCCTCCGAGGGCG	21	433	2	0.944114	-0.587	NonEssential	NonEssential	RVBD0063	FAD-binding oxidoreductase	rev	67048	g2	g-00359	Unknown	Hypothetical protein
RVBD_0063	GTTGTAGCACTTTCCCTCCGAGG	23	676	6	0.939346	-0.587	NonEssential	NonEssential	RVBD0063	FAD-binding oxidoreductase	rev	67051	g3	g-00360	Unknown	Hypothetical protein
RVBD_0063	GCAGCCAATTCTGCCAACCGA	21	542	7	0.881294	-0.587	NonEssential	NonEssential	RVBD0063	FAD-binding oxidoreductase	rev	67704	g4	g-00361	Unknown	Hypothetical protein
RVBD_0063	ACCAGCGCCGACTGCCGACGCCA	23	630	6	0.929104	-0.587	NonEssential	NonEssential	RVBD0063	FAD-binding oxidoreductase	rev	68117	g5	g-00362	Unknown	Hypothetical protein
RVBD_0063	GGGCTGCTAGAAGTTCAGCCC	21	222	7	0.879651	-0.587	NonEssential	NonEssential	RVBD0063	FAD-binding oxidoreductase	rev	68345	g6	g-00363	Unknown	Hypothetical protein
RVBD_0064	GGTAATGCGTCAACAGGCTCG	21	361	2	0.945757	0.232	NonEssential	NonEssential	RVBD0064	UPF0182 family protein	rev	69170	g1	g-00364	Unknown	Hypothetical protein
RVBD_0064	GTCGCGCAAAAAGATCGCGGT	21	916	1	0.954478	0.232	NonEssential	NonEssential	RVBD0064	UPF0182 family protein	rev	69442	g2	g-00365	Unknown	Hypothetical protein
RVBD_0064	GTCGAGTATCTCGGCGAAGCT	21	469	2	0.945757	0.232	NonEssential	NonEssential	RVBD0064	UPF0182 family protein	rev	69790	g3	g-00366	Unknown	Hypothetical protein
RVBD_0064	ACCTCGAAAAGGTCCTCCGGATA	23	322	6	0.939346	0.232	NonEssential	NonEssential	RVBD0064	UPF0182 family protein	rev	70696	g4	g-00367	Unknown	Hypothetical protein
RVBD_0064	GGTCGGGTCGCTGGGCACCGA	21	938	3	0.925295	0.232	NonEssential	NonEssential	RVBD0064	UPF0182 family protein	rev	70789	g5	g-00368	Unknown	Hypothetical protein
RVBD_0064	GCCAACCATCGCCGACGCCAA	21	687	6	0.89218	0.232	NonEssential	NonEssential	RVBD0064	UPF0182 family protein	rev	70885	g6	g-00369	Unknown	Hypothetical protein
RVBD_0064A	GATAGGTTTCGGCGACATCTT	21	876	NA	NA	-0.041	NonEssential	NonEssential	vapB1	antitoxin VapB1	rev	71617	g1	g-00370	Cell Cycle, Cell Division and Death	Programmed Cell Death and Toxin-antitoxin Systems
RVBD_0064A	GCAGTGCTGGCGAGCGCCTGTT	22	971	8	0.772299	-0.041	NonEssential	NonEssential	vapB1	antitoxin VapB1	rev	71743	g2	g-00371	Cell Cycle, Cell Division and Death	Programmed Cell Death and Toxin-antitoxin Systems
RVBD_0064A	GTCTCCCGGCTGATGCCTGGG	21	349	NA	NA	-0.041	NonEssential	NonEssential	vapB1	antitoxin VapB1	rev	71768	g3	g-00372	Cell Cycle, Cell Division and Death	Programmed Cell Death and Toxin-antitoxin Systems
RVBD_0064A	ATTCATCCACCCCTGAGCTCCCG	23	891	16	0.595243	-0.041	NonEssential	NonEssential	vapB1	antitoxin VapB1	rev	71805	g4	g-00373	Cell Cycle, Cell Division and Death	Programmed Cell Death and Toxin-antitoxin Systems
RVBD_0065	ATCGACTCCTTGAGCAAACCGC	22	558	7	0.897635	0.956	NonEssential	NonEssential	vapC1	type II toxin-antitoxin system ribonuclease VapC1	rev	71894	g1	g-00374	Cell Cycle, Cell Division and Death	Programmed Cell Death and Toxin-antitoxin Systems
RVBD_0065	GCGCGTTAGAAATCGACTCCT	21	605	NA	NA	0.956	NonEssential	NonEssential	vapC1	type II toxin-antitoxin system ribonuclease VapC1	rev	71906	g2	g-00375	Cell Cycle, Cell Division and Death	Programmed Cell Death and Toxin-antitoxin Systems
RVBD_0065	GCGTCCAGCAAATGCGGCGCG	21	787	2	0.935516	0.956	NonEssential	NonEssential	vapC1	type II toxin-antitoxin system ribonuclease VapC1	rev	71922	g3	g-00376	Cell Cycle, Cell Division and Death	Programmed Cell Death and Toxin-antitoxin Systems
RVBD_0065	GTGCATGTCCGACCTCTGCGT	21	793	NA	NA	0.956	NonEssential	NonEssential	vapC1	type II toxin-antitoxin system ribonuclease VapC1	rev	71939	g4	g-00377	Cell Cycle, Cell Division and Death	Programmed Cell Death and Toxin-antitoxin Systems
RVBD_0065	GCCGCAAGCCGCGAGTCGCCCG	22	308	NA	NA	0.956	NonEssential	NonEssential	vapC1	type II toxin-antitoxin system ribonuclease VapC1	rev	72158	g5	g-00378	Cell Cycle, Cell Division and Death	Programmed Cell Death and Toxin-antitoxin Systems
RVBD_0065	ACCGAACGAGTTTGATTTCGC	21	1076	6	0.866904	0.956	NonEssential	NonEssential	vapC1	type II toxin-antitoxin system ribonuclease VapC1	rev	72197	g6	g-00379	Cell Cycle, Cell Division and Death	Programmed Cell Death and Toxin-antitoxin Systems
RVBD_0066c	GCCCAGCGCGAGGAACTCACCC	22	698	1	0.960577	0.403	NonEssential	NonEssential	icd2	NADP-dependent isocitrate dehydrogenase	fwd	72688	g1	g-00380	Energy and Precursor Metabolites Generation	Central Metabolism
RVBD_0066c	ATCGAACTGGCCATTTGTCTT	21	1134	3	0.908617	0.403	NonEssential	NonEssential	icd2	NADP-dependent isocitrate dehydrogenase	fwd	73323	g2	g-00381	Energy and Precursor Metabolites Generation	Central Metabolism
RVBD_0066c	GATGATCTCCTGATAGATGCG	21	617	3	0.908617	0.403	NonEssential	NonEssential	icd2	NADP-dependent isocitrate dehydrogenase	fwd	73353	g3	g-00382	Energy and Precursor Metabolites Generation	Central Metabolism
RVBD_0066c	GTGCTTGGCGAAGGCGTCCTT	21	1025	3	0.933894	0.403	NonEssential	NonEssential	icd2	NADP-dependent isocitrate dehydrogenase	fwd	73677	g4	g-00383	Energy and Precursor Metabolites Generation	Central Metabolism
RVBD_0066c	ACGCATCCTGCATCTGCTCTTC	22	983	3	0.951877	0.403	NonEssential	NonEssential	icd2	NADP-dependent isocitrate dehydrogenase	fwd	73794	g5	g-00384	Energy and Precursor Metabolites Generation	Central Metabolism
RVBD_0066c	GTGTCATCGACTTCTCGCCGGC	22	298	3	0.950234	0.403	NonEssential	NonEssential	icd2	NADP-dependent isocitrate dehydrogenase	fwd	73956	g6	g-00385	Energy and Precursor Metabolites Generation	Central Metabolism
RVBD_0067c	GCTCTGCATCGCTTGGCAGCCGA	23	286	13	0.725663	-0.73	NonEssential	NonEssential	RVBD0067c	helix-turn-helix transcriptional regulator	fwd	74717	g1	g-00386	RNA Processing	Transcriptional regulator
RVBD_0067c	GGGCGGCGCGCAACAGGTCGG	21	734	NA	NA	-0.73	NonEssential	NonEssential	RVBD0067c	helix-turn-helix transcriptional regulator	fwd	74795	g2	g-00387	RNA Processing	Transcriptional regulator
RVBD_0067c	GCAACAGGTCGGTGAGCAGGTC	22	474	2	0.960455	-0.73	NonEssential	NonEssential	RVBD0067c	helix-turn-helix transcriptional regulator	fwd	74805	g3	g-00388	RNA Processing	Transcriptional regulator
RVBD_0067c	GCCCCACTGCAATACCATCGACCG	24	662	4	0.938714	-0.73	NonEssential	NonEssential	RVBD0067c	helix-turn-helix transcriptional regulator	fwd	74916	g4	g-00389	RNA Processing	Transcriptional regulator
RVBD_0067c	GCCTGAAACAGCGCCTCCTTGGT	23	883	5	0.9638	-0.73	NonEssential	NonEssential	RVBD0067c	helix-turn-helix transcriptional regulator	fwd	75030	g5	g-00390	RNA Processing	Transcriptional regulator
RVBD_0067c	GTCGGCACGCACCCGCCGGTCA	22	1354	13	0.687882	-0.73	NonEssential	NonEssential	RVBD0067c	helix-turn-helix transcriptional regulator	fwd	75184	g6	g-00391	RNA Processing	Transcriptional regulator
RVBD_0068	ACGGCGGTCCGGCCGGTCTGGT	22	2106	4	0.928397	0.649	NonEssential	NonEssential	RVBD0068	SDR family NAD(P)-dependent oxidoreductase	rev	75329	g1	g-00392	Fatty Acids, Lipids, and Isoprenoids	Isoprenoids
RVBD_0068	ACGGCGGTCCGGCCGGTCTGG	21	681	NA	NA	0.649	NonEssential	NonEssential	RVBD0068	SDR family NAD(P)-dependent oxidoreductase	rev	75330	g2	g-00393	Fatty Acids, Lipids, and Isoprenoids	Isoprenoids
RVBD_0068	ACCACTCGTGAACCGGCGACGG	22	862	15	0.566452	0.649	NonEssential	NonEssential	RVBD0068	SDR family NAD(P)-dependent oxidoreductase	rev	75713	g3	g-00394	Fatty Acids, Lipids, and Isoprenoids	Isoprenoids
RVBD_0068	GACGCTGAAGTTCATAAGTGA	21	460	NA	NA	0.649	NonEssential	NonEssential	RVBD0068	SDR family NAD(P)-dependent oxidoreductase	rev	75854	g4	g-00395	Fatty Acids, Lipids, and Isoprenoids	Isoprenoids
RVBD_0068	AAGTACTGGCCGCCGCGCACC	21	925	NA	NA	0.649	NonEssential	NonEssential	RVBD0068	SDR family NAD(P)-dependent oxidoreductase	rev	76050	g5	g-00396	Fatty Acids, Lipids, and Isoprenoids	Isoprenoids
RVBD_0068	GCCGTTGAGTCCGGCTCATCCG	22	199	NA	NA	0.649	NonEssential	NonEssential	RVBD0068	SDR family NAD(P)-dependent oxidoreductase	rev	76203	g6	g-00397	Fatty Acids, Lipids, and Isoprenoids	Isoprenoids
RVBD_0069c	GCGGCGTTGATGGCCTTGCCG	21	360	5	0.909679	1.717	NonEssential	NonEssential	sdaA	L-serine ammonia-lyase	fwd	76411	g1	g-00398	Amino Acids and Derivatives	Alanine, serine, and glycine
RVBD_0069c	GTTTTCCACTTGTCGCGGTGTGCCGC	26	227	NA	NA	1.717	NonEssential	NonEssential	sdaA	L-serine ammonia-lyase	fwd	76535	g2	g-00399	Amino Acids and Derivatives	Alanine, serine, and glycine
RVBD_0069c	GCCGGCGCACCCGGAGGCCGC	21	377	6	0.866904	1.717	NonEssential	NonEssential	sdaA	L-serine ammonia-lyase	fwd	76922	g3	g-00400	Amino Acids and Derivatives	Alanine, serine, and glycine
RVBD_0069c	GCAGTTCTTGGGCCGACACGT	21	639	6	0.89218	1.717	NonEssential	NonEssential	sdaA	L-serine ammonia-lyase	fwd	77105	g4	g-00401	Amino Acids and Derivatives	Alanine, serine, and glycine
RVBD_0069c	GCCGACACGTAGGGAAGGGCAAC	23	940	11	0.746147	1.717	NonEssential	NonEssential	sdaA	L-serine ammonia-lyase	fwd	77118	g5	g-00402	Amino Acids and Derivatives	Alanine, serine, and glycine
RVBD_0069c	GTCATTCCGTTGGGATGCGTTG	22	655	7	0.897635	1.717	NonEssential	NonEssential	sdaA	L-serine ammonia-lyase	fwd	77258	g6	g-00403	Amino Acids and Derivatives	Alanine, serine, and glycine
RVBD_0070c	GCCGCGATGAGGTCTGCCACGGC	23	672	6	0.929104	1.577	NonEssential	NonEssential	glyA2	serine hydroxymethyltransferase	fwd	77741	g1	g-00404	Cofactors, Vitamins, Prosthetic Groups	Folate and pterines
RVBD_0070c	GCCACGGCGCGGAAGTCGTTGTG	23	727	3	0.979416	1.577	NonEssential	NonEssential	glyA2	serine hydroxymethyltransferase	fwd	77756	g2	g-00405	Cofactors, Vitamins, Prosthetic Groups	Folate and pterines
RVBD_0070c	GTCGGGCTGGGTCAACCGGCCGG	23	464	8	0.792882	1.577	NonEssential	NonEssential	glyA2	serine hydroxymethyltransferase	fwd	78001	g3	g-00406	Cofactors, Vitamins, Prosthetic Groups	Folate and pterines
RVBD_0070c	GCCCTGCTGCCCAGGGAAGACC	22	557	4	0.928397	1.577	NonEssential	NonEssential	glyA2	serine hydroxymethyltransferase	fwd	78132	g4	g-00407	Cofactors, Vitamins, Prosthetic Groups	Folate and pterines
RVBD_0070c	GCGGTGGCGTGGTAGAGCTTG	21	1585	5	0.918278	1.577	NonEssential	NonEssential	glyA2	serine hydroxymethyltransferase	fwd	78483	g5	g-00408	Cofactors, Vitamins, Prosthetic Groups	Folate and pterines
RVBD_0070c	ACCGCCATGAGCCAGCGACAACC	23	1237	8	0.801481	1.577	NonEssential	NonEssential	glyA2	serine hydroxymethyltransferase	fwd	78541	g6	g-00409	Cofactors, Vitamins, Prosthetic Groups	Folate and pterines
RVBD_0071	GAGTTCAGTGCGCAGTTCGTT	21	617	10	0.742829	0.594	NonEssential	NonEssential	RVBD0071	maturase	rev	79630	g1	g-00410	Cell Cycle, Cell Division and Death	Stationary phase, Dormancy, Persistence
RVBD_0071	ACTCTTGAGTTCAGTGCGCAGTTCGT	26	760	NA	NA	0.594	NonEssential	NonEssential	RVBD0071	maturase	rev	79631	g2	g-00411	Cell Cycle, Cell Division and Death	Stationary phase, Dormancy, Persistence
RVBD_0071	ACCTTGCCCAACCCGCCCGGTT	22	727	16	0.566062	0.594	NonEssential	NonEssential	RVBD0071	maturase	rev	79700	g3	g-00412	Cell Cycle, Cell Division and Death	Stationary phase, Dormancy, Persistence
RVBD_0071	GAACGACCCGGTCGGCCACTG	21	883	4	0.912057	0.594	NonEssential	NonEssential	RVBD0071	maturase	rev	79742	g4	g-00413	Cell Cycle, Cell Division and Death	Stationary phase, Dormancy, Persistence
RVBD_0071	GCGTCGCGCGGGCCGAAACCC	21	738	13	0.654864	0.594	NonEssential	NonEssential	RVBD0071	maturase	rev	79825	g5	g-00414	Cell Cycle, Cell Division and Death	Stationary phase, Dormancy, Persistence
RVBD_0071	GTGGTTCAGACAGCCTGAGTC	21	349	NA	NA	0.594	NonEssential	NonEssential	RVBD0071	maturase	rev	80175	g6	g-00415	Cell Cycle, Cell Division and Death	Stationary phase, Dormancy, Persistence
RVBD_0072	GCATGTCACGCAGGGCCGCGA	21	499	11	0.692026	0.932	NonEssential	NonEssential	RVBD0072	FtsX-like permease family protein	rev	80628	g1	g-00416	Membrane Transport	ABC transporters
RVBD_0072	GACGGTGTGCCGGGCCTCCAC	21	1298	6	0.883582	0.932	NonEssential	NonEssential	RVBD0072	FtsX-like permease family protein	rev	80744	g2	g-00417	Membrane Transport	ABC transporters
RVBD_0072	ACATCGGGAAACGGTATTGAAC	22	950	2	0.935178	0.932	NonEssential	NonEssential	RVBD0072	FtsX-like permease family protein	rev	80823	g3	g-00418	Membrane Transport	ABC transporters
RVBD_0072	GCCACTCGGGCCAGGTCAACAT	22	896	5	0.934618	0.932	NonEssential	NonEssential	RVBD0072	FtsX-like permease family protein	rev	80841	g4	g-00419	Membrane Transport	ABC transporters
RVBD_0072	ATTTCTGTAAGCCCTCGGTCGT	22	348	6	0.910164	0.932	NonEssential	NonEssential	RVBD0072	FtsX-like permease family protein	rev	81149	g5	g-00420	Membrane Transport	ABC transporters
RVBD_0072	ACCGACGGGTACCGCGACAATCA	23	961	5	0.9638	0.932	NonEssential	NonEssential	RVBD0072	FtsX-like permease family protein	rev	81537	g6	g-00421	Membrane Transport	ABC transporters
RVBD_0073	GTCTTGCCGCAGCCGCTGGGTCCGA	25	957	11	0.726708	1.103	NonEssential	NonEssential	RVBD0073	ATP-binding cassette domain-containing protein	rev	81788	g1	g-00422	Membrane Transport	ABC transporters
RVBD_0073	GCAGAATGCCGCCCAGACAGG	21	494	NA	NA	1.103	NonEssential	NonEssential	RVBD0073	ATP-binding cassette domain-containing protein	rev	81824	g2	g-00423	Membrane Transport	ABC transporters
RVBD_0073	GGGCGCAGAATGCCGCCCAGA	21	320	5	0.909679	1.103	NonEssential	NonEssential	RVBD0073	ATP-binding cassette domain-containing protein	rev	81828	g3	g-00424	Membrane Transport	ABC transporters
RVBD_0073	ACTTGATCGCCCCAGACTTCGGGC	24	626	1	0.970894	1.103	NonEssential	NonEssential	RVBD0073	ATP-binding cassette domain-containing protein	rev	81845	g4	g-00425	Membrane Transport	ABC transporters
RVBD_0073	GCTGGGCACCAGATTGAACGC	21	552	NA	NA	1.103	NonEssential	NonEssential	RVBD0073	ATP-binding cassette domain-containing protein	rev	81949	g5	g-00426	Membrane Transport	ABC transporters
RVBD_0073	GTTCCGCGAGATTGACGCGCG	21	698	NA	NA	1.103	NonEssential	NonEssential	RVBD0073	ATP-binding cassette domain-containing protein	rev	82058	g6	g-00427	Membrane Transport	ABC transporters
RVBD_0074	GTTCATATCGGGGCAGGCGGAG	22	499	9	0.761892	0.774	NonEssential	NonEssential	RVBD0074	amidohydrolase family protein	rev	82894	g1	g-00428	Unknown	Hypothetical protein
RVBD_0074	GCCGCTGCGAGTCAATGGTGGC	22	616	2	0.960455	0.774	NonEssential	NonEssential	RVBD0074	amidohydrolase family protein	rev	83182	g2	g-00429	Unknown	Hypothetical protein
RVBD_0074	GACGCTATCGGCCACGCCGCC	21	389	NA	NA	0.774	NonEssential	NonEssential	RVBD0074	amidohydrolase family protein	rev	83222	g3	g-00430	Unknown	Hypothetical protein
RVBD_0074	GGCGGCGGCGCTGCCTTCGCT	21	930	7	0.854375	0.774	NonEssential	NonEssential	RVBD0074	amidohydrolase family protein	rev	83495	g4	g-00431	Unknown	Hypothetical protein
RVBD_0074	GTTCTCCGGCATCTCCGGATACACCC	26	749	NA	NA	0.774	NonEssential	NonEssential	RVBD0074	amidohydrolase family protein	rev	83577	g5	g-00432	Unknown	Hypothetical protein
RVBD_0074	GGTCCACACCTGCCGCAACAG	21	878	NA	NA	0.774	NonEssential	NonEssential	RVBD0074	amidohydrolase family protein	rev	83862	g6	g-00433	Unknown	Hypothetical protein
RVBD_0075	ACCCCGTCGAGCACAGCCGGTGCGG	25	1742	5	0.944361	1.243	NonEssential	NonEssential	RVBD0075	pyridoxal phosphate-dependent aminotransferase	rev	84114	g1	g-00434	Unknown	Hypothetical protein
RVBD_0075	GACCGGACTCTCCGGCCGGGT	21	371	NA	NA	1.243	NonEssential	NonEssential	RVBD0075	pyridoxal phosphate-dependent aminotransferase	rev	84311	g2	g-00435	Unknown	Hypothetical protein
RVBD_0075	ACGTCGAAAAACGGCATGTAAG	22	660	NA	NA	1.243	NonEssential	NonEssential	RVBD0075	pyridoxal phosphate-dependent aminotransferase	rev	84348	g3	g-00436	Unknown	Hypothetical protein
RVBD_0075	GTCGTGGGCGTCACGGCGGTTAG	23	700	8	0.801481	1.243	NonEssential	NonEssential	RVBD0075	pyridoxal phosphate-dependent aminotransferase	rev	84738	g4	g-00437	Unknown	Hypothetical protein
RVBD_0075	GTTCAGACGGCAGAGCCAGCGC	22	980	5	0.934618	1.243	NonEssential	NonEssential	RVBD0075	pyridoxal phosphate-dependent aminotransferase	rev	84977	g5	g-00438	Unknown	Hypothetical protein
RVBD_0075	ATCCCGAGCCCACCGCGGCGCCGA	24	688	4	0.930115	1.243	NonEssential	NonEssential	RVBD0075	pyridoxal phosphate-dependent aminotransferase	rev	85053	g6	g-00439	Unknown	Hypothetical protein
RVBD_0076c	GCTGCGGCGTGTTGGGTCAGGCT	23	747	3	0.979416	1.57	NonEssential	NonEssential	RVBD0076c	hypothetical protein	fwd	85209	g1	g-00440	Unknown	Hypothetical protein
RVBD_0076c	AGAAGATGTAGGCGAGGCAGA	21	319	NA	NA	1.57	NonEssential	NonEssential	RVBD0076c	hypothetical protein	fwd	85232	g2	g-00441	Unknown	Hypothetical protein
RVBD_0076c	GAAGATGTAGGCGAGGCAGAT	21	788	6	0.893824	1.57	NonEssential	NonEssential	RVBD0076c	hypothetical protein	fwd	85233	g3	g-00442	Unknown	Hypothetical protein
RVBD_0076c	AGATCAGGAAGTTCAGTGCCA	21	631	7	0.854375	1.57	NonEssential	NonEssential	RVBD0076c	hypothetical protein	fwd	85250	g4	g-00443	Unknown	Hypothetical protein
RVBD_0076c	GCGTGGCTCGGCGTTGTAGGCG	22	816	4	0.928397	1.57	NonEssential	NonEssential	RVBD0076c	hypothetical protein	fwd	85302	g5	g-00444	Unknown	Hypothetical protein
RVBD_0076c	ATTCTTCGTCGGCGGCGGGAGCGCCCA	27	766	NA	NA	1.57	NonEssential	NonEssential	RVBD0076c	hypothetical protein	fwd	85397	g6	g-00445	Unknown	Hypothetical protein
RVBD_0077c	GCCGGTCCGGGGAATCCACCAT	22	712	7	0.895992	1.131	NonEssential	NonEssential	RVBD0077c	alpha/beta hydrolase	fwd	85692	g1	g-00446	Unknown	Oxidoreductase
RVBD_0077c	GCCGTTGACCGTTCTCGAGTGC	22	834	7	0.895992	1.131	NonEssential	NonEssential	RVBD0077c	alpha/beta hydrolase	fwd	85773	g2	g-00447	Unknown	Oxidoreductase
RVBD_0077c	GCCCGCATCACCTGGATCGCGGC	23	526	NA	NA	1.131	NonEssential	NonEssential	RVBD0077c	alpha/beta hydrolase	fwd	86019	g3	g-00448	Unknown	Oxidoreductase
RVBD_0077c	ACAGGGTGGCCGATTTCGCGG	21	1294	8	0.755959	1.131	NonEssential	NonEssential	RVBD0077c	alpha/beta hydrolase	fwd	86045	g4	g-00449	Unknown	Oxidoreductase
RVBD_0077c	ATTTCGCGGCCAGGATCACCGGTT	24	1463	8	0.775661	1.131	NonEssential	NonEssential	RVBD0077c	alpha/beta hydrolase	fwd	86060	g5	g-00450	Unknown	Oxidoreductase
RVBD_0077c	ATCACCGGTTTGAGGATCGGCG	22	872	5	0.936261	1.131	NonEssential	NonEssential	RVBD0077c	alpha/beta hydrolase	fwd	86072	g6	g-00451	Unknown	Oxidoreductase
RVBD_0078	GCTCCACGACCTCCACCACATC	22	460	4	0.936996	-0.731	NonEssential	NonEssential	RVBD0078	TetR/AcrR family transcriptional regulator	rev	86714	g1	g-00452	RNA Processing	Transcriptional regulator
RVBD_0078	GCCCAGCACGACGGGCGCATCCA	23	918	8	0.792882	-0.731	NonEssential	NonEssential	RVBD0078	TetR/AcrR family transcriptional regulator	rev	86868	g2	g-00453	RNA Processing	Transcriptional regulator
RVBD_0078	AGCCCAGCACGACGGGCGCAT	21	1373	15	0.541513	-0.731	NonEssential	NonEssential	RVBD0078	TetR/AcrR family transcriptional regulator	rev	86871	g3	g-00454	RNA Processing	Transcriptional regulator
RVBD_0078	ACGTCGCGGAAACCCGCCCAGC	22	982	NA	NA	-0.731	NonEssential	NonEssential	RVBD0078	TetR/AcrR family transcriptional regulator	rev	86889	g4	g-00455	RNA Processing	Transcriptional regulator
RVBD_0078	GCTGTATCGCTGGGCGACGTC	21	495	5	0.918278	-0.731	NonEssential	NonEssential	RVBD0078	TetR/AcrR family transcriptional regulator	rev	86906	g5	g-00456	RNA Processing	Transcriptional regulator
RVBD_0078	GCCGCCTCGTCGAGCGCGCCAA	22	683	NA	NA	-0.731	NonEssential	NonEssential	RVBD0078	TetR/AcrR family transcriptional regulator	rev	87015	g6	g-00457	RNA Processing	Transcriptional regulator
RVBD_0078A	ATTCCGCTGCCAGGTCGCGGTCCCG	25	1312	6	0.918264	1.058	NonEssential	NonEssential	RVBD0078A	nucleotidyl transferase AbiEii/AbiGii toxin family protein	fwd	87255	g1	g-00458	Unknown	Hypothetical protein
RVBD_0078A	GTCGCCGATCATCATCTCTCG	21	423	3	0.935537	1.058	NonEssential	NonEssential	RVBD0078A	nucleotidyl transferase AbiEii/AbiGii toxin family protein	fwd	87380	g2	g-00459	Unknown	Hypothetical protein
RVBD_0078A	GTTCGATGCCACAGCTCGCGA	21	635	13	0.680141	1.058	NonEssential	NonEssential	RVBD0078A	nucleotidyl transferase AbiEii/AbiGii toxin family protein	fwd	87497	g3	g-00460	Unknown	Hypothetical protein
RVBD_0078A	GCCGCGTCCTGCTCTACCGACG	22	581	13	0.687882	1.058	NonEssential	NonEssential	RVBD0078A	nucleotidyl transferase AbiEii/AbiGii toxin family protein	fwd	87590	g4	g-00461	Unknown	Hypothetical protein
RVBD_0078A	GCCAGGAGATGGTACTGCTGGG	22	1039	3	0.950234	1.058	NonEssential	NonEssential	RVBD0078A	nucleotidyl transferase AbiEii/AbiGii toxin family protein	fwd	87611	g5	g-00462	Unknown	Hypothetical protein
RVBD_0078A	AGTTGACGGACTAAAGATTCC	21	346	NA	NA	1.058	NonEssential	NonEssential	RVBD0078A	nucleotidyl transferase AbiEii/AbiGii toxin family protein	fwd	87637	g6	g-00463	Unknown	Hypothetical protein
RVBD_0078B	GCGCTGTCACCCTCCTCCGCC	21	322	NA	NA	2.03	NonEssential	NonEssential	RVBD0078B		fwd	87843	g1	g-00464	Unknown	Hypothetical protein
RVBD_0078B	AGCCTCAGCTTCTGCGCAGCG	21	337	5	0.918278	2.03	NonEssential	NonEssential	RVBD0078B		fwd	87987	g2	g-00465	Unknown	Hypothetical protein
RVBD_0079	GCCGGAGAATACGGCGACATC	21	922	NA	NA	0.528	NonEssential	NonEssential	RVBD0079	dormancy-associated translation inhibitor	rev	88267	g1	g-00466	Protein Synthesis	Ribosome biogenesis
RVBD_0079	GGATGCGTTAGCCCGGCCGCC	21	506	1	0.944236	0.528	NonEssential	NonEssential	RVBD0079	dormancy-associated translation inhibitor	rev	88285	g2	g-00467	Protein Synthesis	Ribosome biogenesis
RVBD_0079	GCGCGACAACGTGACCATCCTG	22	863	5	0.934618	0.528	NonEssential	NonEssential	RVBD0079	dormancy-associated translation inhibitor	rev	88784	g3	g-00468	Protein Synthesis	Ribosome biogenesis
RVBD_0079	GGTCCACCGCGGCGGCCTCCG	21	342	7	0.854375	0.528	NonEssential	NonEssential	RVBD0079	dormancy-associated translation inhibitor	rev	88862	g4	g-00469	Protein Synthesis	Ribosome biogenesis
RVBD_0079	GGTGGCCTGGTCGGTGAAAAA	21	657	NA	NA	0.528	NonEssential	NonEssential	RVBD0079	dormancy-associated translation inhibitor	rev	88912	g5	g-00470	Protein Synthesis	Ribosome biogenesis
RVBD_0079	GGTTGCCGTCGTAGCGGGAGT	21	366	NA	NA	0.528	NonEssential	NonEssential	RVBD0079	dormancy-associated translation inhibitor	rev	88952	g6	g-00471	Protein Synthesis	Ribosome biogenesis
RVBD_0080	ACACGCCCATGGTCAACGCTGG	22	1519	9	0.761892	0.326	NonEssential	NonEssential	RVBD0080	pyridoxamine 5'-phosphate oxidase family protein	rev	89104	g1	g-00472	Unknown	Hypothetical protein
RVBD_0080	GGTGATTGACTGGACGGATCG	21	337	NA	NA	0.326	NonEssential	NonEssential	RVBD0080	pyridoxamine 5'-phosphate oxidase family protein	rev	89152	g2	g-00473	Unknown	Hypothetical protein
RVBD_0080	GCTTCGTAGGCGACCACGACA	21	414	NA	NA	0.326	NonEssential	NonEssential	RVBD0080	pyridoxamine 5'-phosphate oxidase family protein	rev	89255	g3	g-00474	Unknown	Hypothetical protein
RVBD_0080	GCCGCTGGTAGCGGGCAACCTGC	23	987	16	0.586645	0.326	NonEssential	NonEssential	RVBD0080	pyridoxamine 5'-phosphate oxidase family protein	rev	89354	g4	g-00475	Unknown	Hypothetical protein
RVBD_0080	ATCGCCATGTTCACCCACGGGT	22	1063	15	0.568095	0.326	NonEssential	NonEssential	RVBD0080	pyridoxamine 5'-phosphate oxidase family protein	rev	89383	g5	g-00476	Unknown	Hypothetical protein
RVBD_0080	ATCGGCTACGGCGTACGCGAG	21	1207	NA	NA	0.326	NonEssential	NonEssential	RVBD0080	pyridoxamine 5'-phosphate oxidase family protein	rev	89462	g6	g-00477	Unknown	Hypothetical protein
RVBD_0081	GCGCCGGATGCGCAAGGGTTTT	22	837	7	0.895992	0.948	NonEssential	NonEssential	RVBD0081	winged helix-turn-helix transcriptional regulator	rev	89614	g1	g-00478	RNA Processing	Transcriptional regulator
RVBD_0081	ACCGACCGAACGGTCCCGCTCGA	23	1123	15	0.595634	0.948	NonEssential	NonEssential	RVBD0081	winged helix-turn-helix transcriptional regulator	rev	89660	g2	g-00479	RNA Processing	Transcriptional regulator
RVBD_0081	ACTCCAGGCCGACGTCCGAGG	21	929	NA	NA	0.948	NonEssential	NonEssential	RVBD0081	winged helix-turn-helix transcriptional regulator	rev	89693	g3	g-00480	RNA Processing	Transcriptional regulator
RVBD_0081	GTTCGACGACTCCAGGCCGACGTC	24	518	14	0.590603	0.948	NonEssential	NonEssential	RVBD0081	winged helix-turn-helix transcriptional regulator	rev	89698	g4	g-00481	RNA Processing	Transcriptional regulator
RVBD_0081	GCCGCGACAACACCCGCCCGGC	22	459	NA	NA	0.948	NonEssential	NonEssential	RVBD0081	winged helix-turn-helix transcriptional regulator	rev	89747	g5	g-00482	RNA Processing	Transcriptional regulator
RVBD_0081	GCCAGCACCTTGCGTGCCACCG	22	871	15	0.557854	0.948	NonEssential	NonEssential	RVBD0081	winged helix-turn-helix transcriptional regulator	rev	89831	g6	g-00483	RNA Processing	Transcriptional regulator
RVBD_0082	ACCCGGCCAACACGGAAAATC	21	623	NA	NA	-1.954	NonEssential	NonEssential	RVBD0082	NADH-quinone oxidoreductase subunit B family protein	rev	89938	g1	g-00484	Unknown	Oxidoreductase
RVBD_0082	GCCATGATGGCCGCGGGTGTCGG	23	584	NA	NA	-1.954	NonEssential	NonEssential	RVBD0082	NADH-quinone oxidoreductase subunit B family protein	rev	90350	g2	g-00485	Unknown	Oxidoreductase
RVBD_0083	GCTCGATGTGCACGCCGGACA	21	489	6	0.89218	-0.621	NonEssential	NonEssential	RVBD0083	oxidoreductase	rev	90521	g1	g-00486	Unknown	Hypothetical protein
RVBD_0083	GCTACCGCGCCCGTGAGCGCCAT	23	500	1	0.989758	-0.621	NonEssential	NonEssential	RVBD0083	oxidoreductase	rev	90565	g2	g-00487	Unknown	Hypothetical protein
RVBD_0083	ACCGAGCCCGCGGCCGGCACCA	22	971	11	0.691689	-0.621	NonEssential	NonEssential	RVBD0083	oxidoreductase	rev	90686	g3	g-00488	Unknown	Hypothetical protein
RVBD_0083	ATCGCCATCAGCTCCCACGCCA	22	638	2	0.960455	-0.621	NonEssential	NonEssential	RVBD0083	oxidoreductase	rev	90722	g4	g-00489	Unknown	Hypothetical protein
RVBD_0083	GCTTGGGTGGAGCGGGGACGGG	22	551	2	0.951856	-0.621	NonEssential	NonEssential	RVBD0083	oxidoreductase	rev	91667	g5	g-00490	Unknown	Hypothetical protein
RVBD_0083	ACCTGGCCGGCGCCGGGCGCCG	22	10	5	0.909341	-0.621	NonEssential	NonEssential	RVBD0083	oxidoreductase	rev	91963	g6	g-00491	Unknown	Hypothetical protein
RVBD_0084	ATGGACAGCGCGAACACCGCCA	22	640	8	0.772299	-1.702	Essential	NonEssential	hycD	respiratory chain complex I subunit 1 family protein	rev	92752	g1	g-00492	Energy and Precursor Metabolites Generation	Formate Metabolism
RVBD_0084	GGCGCCGGCGATCCCCCACGG	21	860	NA	NA	-1.702	Essential	NonEssential	hycD	respiratory chain complex I subunit 1 family protein	rev	93057	g2	g-00493	Energy and Precursor Metabolites Generation	Formate Metabolism
RVBD_0084	ACCTCGAACGTCGCCAGCAGCACCG	25	1033	1	0.987517	-1.702	Essential	NonEssential	hycD	respiratory chain complex I subunit 1 family protein	rev	93142	g3	g-00494	Energy and Precursor Metabolites Generation	Formate Metabolism
RVBD_0084	GCGGTGACCGCGAGCAAGGCCA	22	760	2	0.951856	-1.702	Essential	NonEssential	hycD	respiratory chain complex I subunit 1 family protein	rev	93226	g4	g-00495	Energy and Precursor Metabolites Generation	Formate Metabolism
RVBD_0084	AGAAGTTGGCGGCGGTGACCG	21	620	NA	NA	-1.702	Essential	NonEssential	hycD	respiratory chain complex I subunit 1 family protein	rev	93238	g5	g-00496	Energy and Precursor Metabolites Generation	Formate Metabolism
RVBD_0084	GGCCCCTCACGCCCCCACCGT	21	323	3	0.908617	-1.702	Essential	NonEssential	hycD	respiratory chain complex I subunit 1 family protein	rev	93261	g6	g-00497	Energy and Precursor Metabolites Generation	Formate Metabolism
RVBD_0085	ACCCGCGGCGAAGTCGACCAGGAT	24	1687	3	0.951953	0.62	NonEssential	NonEssential	hycP	hydrogenase HycP	rev	93307	g1	g-00498	Energy and Precursor Metabolites Generation	Formate Metabolism
RVBD_0085	GCCCACCCGCGGCGAAGTCGA	21	200	8	0.74736	0.62	NonEssential	NonEssential	hycP	hydrogenase HycP	rev	93314	g2	g-00499	Energy and Precursor Metabolites Generation	Formate Metabolism
RVBD_0085	GCCAGCGCAGCACCCTGCCAGG	22	809	NA	NA	0.62	NonEssential	NonEssential	hycP	hydrogenase HycP	rev	93398	g3	g-00500	Energy and Precursor Metabolites Generation	Formate Metabolism
RVBD_0085	GCCGCGATCCCGTTGTCTAGCAT	23	891	4	0.966177	0.62	NonEssential	NonEssential	hycP	hydrogenase HycP	rev	93766	g4	g-00501	Energy and Precursor Metabolites Generation	Formate Metabolism
RVBD_0085	GCGGTCGCCGCGATCCCGTTGT	22	848	11	0.708367	0.62	NonEssential	NonEssential	hycP	hydrogenase HycP	rev	93773	g5	g-00502	Energy and Precursor Metabolites Generation	Formate Metabolism
RVBD_0085	ATCAGCGGCACCCCGGCGGTGAG	23	538	4	0.957579	0.62	NonEssential	NonEssential	hycP	hydrogenase HycP	rev	93802	g6	g-00503	Energy and Precursor Metabolites Generation	Formate Metabolism
RVBD_0086	ACACCGCCAGAACCATCGCGC	21	1252	2	0.944114	0.884	NonEssential	NonEssential	hycQ	hydrogenase HycQ	rev	94294	g1	g-00504	Energy and Precursor Metabolites Generation	Formate Metabolism
RVBD_0086	GCCGATGTTGTTGGCGCACACCG	23	715	7	0.925173	0.884	NonEssential	NonEssential	hycQ	hydrogenase HycQ	rev	94309	g2	g-00505	Energy and Precursor Metabolites Generation	Formate Metabolism
RVBD_0086	GTGCGGGTGCGGCGATGCCCCA	22	1228	2	0.951856	0.884	NonEssential	NonEssential	hycQ	hydrogenase HycQ	rev	94381	g3	g-00506	Energy and Precursor Metabolites Generation	Formate Metabolism
RVBD_0086	GAAATACAGCAGCACGGTACC	21	740	3	0.935537	0.884	NonEssential	NonEssential	hycQ	hydrogenase HycQ	rev	94467	g4	g-00507	Energy and Precursor Metabolites Generation	Formate Metabolism
RVBD_0086	GTCCGCCAGCCAGGTGTGAAA	21	647	6	0.89218	0.884	NonEssential	NonEssential	hycQ	hydrogenase HycQ	rev	94635	g5	g-00508	Energy and Precursor Metabolites Generation	Formate Metabolism
RVBD_0086	GCGGCCTGCAGCTGACCGCCCG	22	683	2	0.935178	0.884	NonEssential	NonEssential	hycQ	hydrogenase HycQ	rev	94993	g6	g-00509	Energy and Precursor Metabolites Generation	Formate Metabolism
RVBD_0087	GCGGCGATCTGGATAGCCCGC	21	788	2	0.935516	0.853	NonEssential	NonEssential	hycE	formate hydrogenase HycE	rev	95558	g1	g-00510	Energy and Precursor Metabolites Generation	Formate Metabolism
RVBD_0087	GGGTCCTTCGACGGCGAGGAA	21	272	6	0.89218	0.853	NonEssential	NonEssential	hycE	formate hydrogenase HycE	rev	95810	g2	g-00511	Energy and Precursor Metabolites Generation	Formate Metabolism
RVBD_0087	ATCGTCTCGCCCGCGACAGAAAA	23	650	NA	NA	0.853	NonEssential	NonEssential	hycE	formate hydrogenase HycE	rev	95894	g3	g-00512	Energy and Precursor Metabolites Generation	Formate Metabolism
RVBD_0087	GCCGCACGATCGTCTCGCCCGCG	23	894	NA	NA	0.853	NonEssential	NonEssential	hycE	formate hydrogenase HycE	rev	95902	g4	g-00513	Energy and Precursor Metabolites Generation	Formate Metabolism
RVBD_0087	ACCGCGGCCGTGGCGGGGCGGCC	23	198	6	0.912426	0.853	NonEssential	NonEssential	hycE	formate hydrogenase HycE	rev	95975	g5	g-00514	Energy and Precursor Metabolites Generation	Formate Metabolism
RVBD_0087	GTTGAAGCTTTTGTTGGCCAA	21	284	6	0.866904	0.853	NonEssential	NonEssential	hycE	formate hydrogenase HycE	rev	96842	g6	g-00515	Energy and Precursor Metabolites Generation	Formate Metabolism
RVBD_0088	GAACGGCTCACCCGGCCGGGT	21	219	11	0.692026	-0.698	NonEssential	NonEssential	RVBD0088	SRPBCC family protein	rev	97145	g1	g-00516	Unknown	Hypothetical protein
RVBD_0088	AGTTCGCGGTGGCGCCGGGGA	21	236	9	0.736954	-0.698	NonEssential	NonEssential	RVBD0088	SRPBCC family protein	rev	97214	g2	g-00517	Unknown	Hypothetical protein
RVBD_0088	ATCCGTCCAGTTCGCGGTGGCGC	23	956	16	0.595243	-0.698	NonEssential	NonEssential	RVBD0088	SRPBCC family protein	rev	97220	g3	g-00518	Unknown	Hypothetical protein
RVBD_0088	ACTTCGCGAAACCCGTCATCTC	22	891	7	0.897635	-0.698	NonEssential	NonEssential	RVBD0088	SRPBCC family protein	rev	97509	g4	g-00519	Unknown	Hypothetical protein
RVBD_0089	GTACCGAGCGGCACCATGGCAT	22	1249	15	0.566452	0.178	NonEssential	NonEssential	RVBD0089	class I SAM-dependent methyltransferase	rev	97801	g1	g-00520	DNA Processing	DNA modification
RVBD_0089	ATGCGCCGAGCCAGCCGGGCAG	22	637	9	0.753294	0.178	NonEssential	NonEssential	RVBD0089	class I SAM-dependent methyltransferase	rev	97864	g2	g-00521	DNA Processing	DNA modification
RVBD_0089	GCGAACCGTGTCTGCGCACGTC	22	900	14	0.588885	0.178	NonEssential	NonEssential	RVBD0089	class I SAM-dependent methyltransferase	rev	97927	g3	g-00522	DNA Processing	DNA modification
RVBD_0089	GGGGGCGGCCACTTGATCGGA	21	709	NA	NA	0.178	NonEssential	NonEssential	RVBD0089	class I SAM-dependent methyltransferase	rev	98219	g4	g-00523	DNA Processing	DNA modification
RVBD_0089	GCCGACGGATACACGCCCCGG	21	447	NA	NA	0.178	NonEssential	NonEssential	RVBD0089	class I SAM-dependent methyltransferase	rev	98284	g5	g-00524	DNA Processing	DNA modification
RVBD_0089	ACGTAACGAGCACCCGGCCGT	21	245	NA	NA	0.178	NonEssential	NonEssential	RVBD0089	class I SAM-dependent methyltransferase	rev	98311	g6	g-00525	DNA Processing	DNA modification
RVBD_0090	GCCCGGTGCTGGCGCGCAGCCGC	23	521	NA	NA	0.449	NonEssential	NonEssential	RVBD0090	DUF2127 domain-containing protein	rev	98578	g1	g-00526	Unknown	Hypothetical protein
RVBD_0090	GAGCGCGAAATCGCCGCAGCG	21	884	NA	NA	0.449	NonEssential	NonEssential	RVBD0090	DUF2127 domain-containing protein	rev	98624	g2	g-00527	Unknown	Hypothetical protein
RVBD_0090	GCCTGCAGCACTGCGTATGCCG	22	554	11	0.716965	0.449	NonEssential	NonEssential	RVBD0090	DUF2127 domain-containing protein	rev	98955	g3	g-00528	Unknown	Hypothetical protein
RVBD_0090	GCCAGGTCGTGAACCTCCAACGG	23	431	5	0.9638	0.449	NonEssential	NonEssential	RVBD0090	DUF2127 domain-containing protein	rev	99053	g4	g-00529	Unknown	Hypothetical protein
RVBD_0090	GCCGCGCACACCGAACAACCGC	22	982	2	0.951856	0.449	NonEssential	NonEssential	RVBD0090	DUF2127 domain-containing protein	rev	99151	g5	g-00530	Unknown	Hypothetical protein
RVBD_0090	GTGGGATTTTGGCTGGTCAGG	21	295	11	0.702268	0.449	NonEssential	NonEssential	RVBD0090	DUF2127 domain-containing protein	rev	99243	g6	g-00531	Unknown	Hypothetical protein
RVBD_0091	GCGTCGAGTTGGCCGCTATCGA	22	479	8	0.772299	0.853	NonEssential	NonEssential	mtn	5'-methylthioadenosine/adenosylhomocysteine nucleosidase	rev	99784	g1	g-00532	Nucleosides and Nucleotides	Purines
RVBD_0091	GTGCGGCAGCCGAATCGATCGG	22	977	NA	NA	0.853	NonEssential	NonEssential	mtn	5'-methylthioadenosine/adenosylhomocysteine nucleosidase	rev	99874	g2	g-00533	Nucleosides and Nucleotides	Purines
RVBD_0091	AGTGAAGGTATTGGTCACCGG	21	430	8	0.757602	0.853	NonEssential	NonEssential	mtn	5'-methylthioadenosine/adenosylhomocysteine nucleosidase	rev	100192	g3	g-00534	Nucleosides and Nucleotides	Purines
RVBD_0091	GTCAACACCGGCAGCAAGCGCA	22	843	7	0.895992	0.853	NonEssential	NonEssential	mtn	5'-methylthioadenosine/adenosylhomocysteine nucleosidase	rev	100417	g4	g-00535	Nucleosides and Nucleotides	Purines
RVBD_0091	GCCGTCAACACCGGCAGCAAGC	22	826	NA	NA	0.853	NonEssential	NonEssential	mtn	5'-methylthioadenosine/adenosylhomocysteine nucleosidase	rev	100420	g5	g-00536	Nucleosides and Nucleotides	Purines
RVBD_0091	GTCTTCAACAGGCCGTCAACACCG	24	1068	9	0.765254	0.853	NonEssential	NonEssential	mtn	5'-methylthioadenosine/adenosylhomocysteine nucleosidase	rev	100429	g6	g-00537	Nucleosides and Nucleotides	Purines
RVBD_0092	ACCCGCCGCGACCTCGAAATAA	22	1018	11	0.718608	0.433	NonEssential	NonEssential	ctpA	copper-translocating P-type ATPase	rev	101194	g1	g-00538	Membrane Transport	Cation transporters
RVBD_0092	ACCAACACAGCGGGAACAAACAC	23	834	13	0.727306	0.433	NonEssential	NonEssential	ctpA	copper-translocating P-type ATPase	rev	101660	g2	g-00539	Membrane Transport	Cation transporters
RVBD_0092	GCCTCCAACGATTTGTAGCCCT	22	302	2	0.962098	0.433	NonEssential	NonEssential	ctpA	copper-translocating P-type ATPase	rev	101856	g3	g-00540	Membrane Transport	Cation transporters
RVBD_0092	ATTCGGGATTGTCACCGGTCA	21	1633	11	0.702268	0.433	NonEssential	NonEssential	ctpA	copper-translocating P-type ATPase	rev	102345	g4	g-00541	Membrane Transport	Cation transporters
RVBD_0092	GTTTGAGACCACGAAGAACGA	21	331	7	0.854375	0.433	NonEssential	NonEssential	ctpA	copper-translocating P-type ATPase	rev	102758	g5	g-00542	Membrane Transport	Cation transporters
RVBD_0092	ACCGCAAGCTGTTTGAGACCAC	22	916	7	0.897635	0.433	NonEssential	NonEssential	ctpA	copper-translocating P-type ATPase	rev	102767	g6	g-00543	Membrane Transport	Cation transporters
RVBD_0092;RVBD_0093c	ATTTGGGCGATACCCGCTAGGCT	23	1302	10	0.788351	NA	unknown				fwd	102818	g1	g-00544	NA	NA
RVBD_0093c	GCGACCGCATCCGGTCTCGGC	21	494	NA	NA	0.104	NonEssential	NonEssential	RVBD0093c	zf-HC2 domain-containing protein	fwd	102920	g1	g-00545	Cell Envelope, Capsule and Slime layer	Peptidoglycan (Bacteria) or other polymers (Archaea)
RVBD_0093c	GCGCTTCGCCACACCATGATTG	22	672	NA	NA	0.104	NonEssential	NonEssential	RVBD0093c	zf-HC2 domain-containing protein	fwd	102954	g2	g-00546	Cell Envelope, Capsule and Slime layer	Peptidoglycan (Bacteria) or other polymers (Archaea)
RVBD_0093c	GTCAGTATGGCGACGAACGCCG	22	358	7	0.895992	0.104	NonEssential	NonEssential	RVBD0093c	zf-HC2 domain-containing protein	fwd	103065	g3	g-00547	Cell Envelope, Capsule and Slime layer	Peptidoglycan (Bacteria) or other polymers (Archaea)
RVBD_0093c	ATCGACCACGACGTGGACTCGT	22	319	9	0.763536	0.104	NonEssential	NonEssential	RVBD0093c	zf-HC2 domain-containing protein	fwd	103158	g4	g-00548	Cell Envelope, Capsule and Slime layer	Peptidoglycan (Bacteria) or other polymers (Archaea)
RVBD_0093c	GCGATCTGCGCGATGCCCACGC	22	1042	9	0.753294	0.104	NonEssential	NonEssential	RVBD0093c	zf-HC2 domain-containing protein	fwd	103260	g5	g-00549	Cell Envelope, Capsule and Slime layer	Peptidoglycan (Bacteria) or other polymers (Archaea)
RVBD_0093c	GCTCCCGGCCGTTGTGGCTTGTG	23	656	NA	NA	0.104	NonEssential	NonEssential	RVBD0093c	zf-HC2 domain-containing protein	fwd	103653	g6	g-00550	Cell Envelope, Capsule and Slime layer	Peptidoglycan (Bacteria) or other polymers (Archaea)
RVBD_0095c	GGCCGCCGGTAGCCGGCGCGC	21	210	11	0.675348	0.354	NonEssential	NonEssential	RVBD0095c		fwd	104960	g1	g-00551	Unknown	Hypothetical protein
RVBD_0095c	ACCGTGAAACTGAAGTGACAC	21	432	NA	NA	0.354	NonEssential	NonEssential	RVBD0095c		fwd	105165	g2	g-00552	Unknown	Hypothetical protein
RVBD_0095c	ACCCAGATCCTACGAGTTGAT	21	741	17	0.49225	0.354	NonEssential	NonEssential	RVBD0095c		fwd	105195	g3	g-00553	Unknown	Hypothetical protein
RVBD_0095c	ACCCAGATCCTACGAGTTGATA	22	1153	6	0.883244	0.354	NonEssential	NonEssential	RVBD0095c		fwd	105196	g4	g-00554	Unknown	Hypothetical protein
RVBD_0096	ATCCCGAAGAAGTTGGTGGCGA	22	415	7	0.897635	0.562	NonEssential	NonEssential	PPE1	PPE family protein	rev	105673	g1	g-00555	Membrane Transport	PPE-protein family
RVBD_0096	AGCCGAATTGCTCGAAAAACT	21	658	2	0.918838	0.562	NonEssential	NonEssential	PPE1	PPE family protein	rev	105946	g2	g-00556	Membrane Transport	PPE-protein family
RVBD_0096	ACGAGGCGTAATAGGGATACC	21	875	2	0.945757	0.562	NonEssential	NonEssential	PPE1	PPE family protein	rev	106027	g3	g-00557	Membrane Transport	PPE-protein family
RVBD_0096	GCGCTCAAGGTGGGAGTGAAGA	22	495	6	0.910164	0.562	NonEssential	NonEssential	PPE1	PPE family protein	rev	106069	g4	g-00558	Membrane Transport	PPE-protein family
RVBD_0096	GTCAACGCGCTCAAGGTGGGAGT	23	816	7	0.925173	0.562	NonEssential	NonEssential	PPE1	PPE family protein	rev	106074	g5	g-00559	Membrane Transport	PPE-protein family
RVBD_0096	GCCGGGACCGAGCGCTGCGGCGA	23	806	6	0.912426	0.562	NonEssential	NonEssential	PPE1	PPE family protein	rev	106153	g6	g-00560	Membrane Transport	PPE-protein family
RVBD_0097	GACCCCCTGACCTTCCTCAGT	21	1210	13	0.680141	0.565	NonEssential	NonEssential	RVBD0097	TauD/TfdA family dioxygenase	rev	106977	g1	g-00561	Cell Envelope, Capsule and Slime layer	Cell wall of Mycobacteria
RVBD_0097	GCATAAACATATAGTCGATATG	22	172	7	0.870715	0.565	NonEssential	NonEssential	RVBD0097	TauD/TfdA family dioxygenase	rev	107019	g2	g-00562	Cell Envelope, Capsule and Slime layer	Cell wall of Mycobacteria
RVBD_0097	GTGGTGCCCGTCGCGCAGATGT	22	954	8	0.772299	0.565	NonEssential	NonEssential	RVBD0097	TauD/TfdA family dioxygenase	rev	107326	g3	g-00563	Cell Envelope, Capsule and Slime layer	Cell wall of Mycobacteria
RVBD_0097	ATGTATGAACGGCGACTGGTAC	22	969	8	0.773942	0.565	NonEssential	NonEssential	RVBD0097	TauD/TfdA family dioxygenase	rev	107432	g4	g-00564	Cell Envelope, Capsule and Slime layer	Cell wall of Mycobacteria
RVBD_0097	GCTGCCGTGCTTCGCTCGGTGCA	23	196	7	0.925173	0.565	NonEssential	NonEssential	RVBD0097	TauD/TfdA family dioxygenase	rev	107506	g5	g-00565	Cell Envelope, Capsule and Slime layer	Cell wall of Mycobacteria
RVBD_0097	ATCCCGGCGTCTTGAGGCCAT	21	487	11	0.700625	0.565	NonEssential	NonEssential	RVBD0097	TauD/TfdA family dioxygenase	rev	107569	g6	g-00566	Cell Envelope, Capsule and Slime layer	Cell wall of Mycobacteria
RVBD_0098	GATGAGGTAGCGACATCCTTT	21	1149	13	0.654864	0.868	NonEssential	NonEssential	fcoT	fatty acyl CoA thioesterase FcoT	rev	107702	g1	g-00567	Cell Envelope, Capsule and Slime layer	Cell wall of Mycobacteria
RVBD_0098	ACCGATCGTGAAGTTGCCATAGG	23	934	7	0.926816	0.868	NonEssential	NonEssential	fcoT	fatty acyl CoA thioesterase FcoT	rev	107760	g2	g-00568	Cell Envelope, Capsule and Slime layer	Cell wall of Mycobacteria
RVBD_0098	GCTGTAGGCGAGCTGATTGAAAC	23	803	1	1	0.868	NonEssential	NonEssential	fcoT	fatty acyl CoA thioesterase FcoT	rev	107838	g3	g-00569	Cell Envelope, Capsule and Slime layer	Cell wall of Mycobacteria
RVBD_0098	ACCGCGATGATGCCTTCCTGA	21	909	11	0.702268	0.868	NonEssential	NonEssential	fcoT	fatty acyl CoA thioesterase FcoT	rev	107955	g4	g-00570	Cell Envelope, Capsule and Slime layer	Cell wall of Mycobacteria
RVBD_0098	ATCTCGACACAGGAGGCGGGC	21	331	7	0.879651	0.868	NonEssential	NonEssential	fcoT	fatty acyl CoA thioesterase FcoT	rev	108008	g5	g-00571	Cell Envelope, Capsule and Slime layer	Cell wall of Mycobacteria
RVBD_0098	ACGCCGCCCCGCCGTTCTCGTC	22	638	7	0.887393	0.868	NonEssential	NonEssential	fcoT	fatty acyl CoA thioesterase FcoT	rev	108089	g6	g-00572	Cell Envelope, Capsule and Slime layer	Cell wall of Mycobacteria
RVBD_0099	GCCGCTGCGGGGTCGGTGATCTG	23	464	1	0.989758	1.037	NonEssential	NonEssential	fadD10	fatty acid--CoA ligase	rev	108480	g1	g-00573	Fatty Acids, Lipids, and Isoprenoids	Fatty acids
RVBD_0099	ACCCTCTTTTTGCAAGATGTCCGGGACGGC	30	750	NA	NA	1.037	NonEssential	NonEssential	fadD10	fatty acid--CoA ligase	rev	108738	g2	g-00574	Fatty Acids, Lipids, and Isoprenoids	Fatty acids
RVBD_0099	GTCGTCGCCACCGCGTTCGTGG	22	568	1	0.960577	1.037	NonEssential	NonEssential	fadD10	fatty acid--CoA ligase	rev	108922	g3	g-00575	Fatty Acids, Lipids, and Isoprenoids	Fatty acids
RVBD_0099	ACTTCAGTTCAGAAACTAACTTCG	24	345	3	0.926676	1.037	NonEssential	NonEssential	fadD10	fatty acid--CoA ligase	rev	108967	g4	g-00576	Fatty Acids, Lipids, and Isoprenoids	Fatty acids
RVBD_0099	ATCTCCGAGGATCTTCCCTTGATGTA	26	421	NA	NA	1.037	NonEssential	NonEssential	fadD10	fatty acid--CoA ligase	rev	109407	g5	g-00577	Fatty Acids, Lipids, and Isoprenoids	Fatty acids
RVBD_0099	ATCTCCGAGGATCTTCCCTTGAT	23	175	3	0.954139	1.037	NonEssential	NonEssential	fadD10	fatty acid--CoA ligase	rev	109410	g6	g-00578	Fatty Acids, Lipids, and Isoprenoids	Fatty acids
RVBD_0100	ACAACACGTCGCAGACGGCGG	21	522	8	0.755959	0.918	NonEssential	NonEssential	RVBD0100	acyl carrier protein	rev	109799	g1	g-00579	Cell Envelope, Capsule and Slime layer	Cell wall of Mycobacteria
RVBD_0100	GTTCACGCCTAGCTGCTTCATCA	23	1089	7	0.926816	0.918	NonEssential	NonEssential	RVBD0100	acyl carrier protein	rev	109901	g2	g-00580	Cell Envelope, Capsule and Slime layer	Cell wall of Mycobacteria
RVBD_0100	GGTTCACGCCTAGCTGCTTCA	21	511	NA	NA	0.918	NonEssential	NonEssential	RVBD0100	acyl carrier protein	rev	109904	g3	g-00581	Cell Envelope, Capsule and Slime layer	Cell wall of Mycobacteria
RVBD_0100	ACGGGTTCGCGGCCAATCGGG	21	981	NA	NA	0.918	NonEssential	NonEssential	RVBD0100	acyl carrier protein	rev	109943	g4	g-00582	Cell Envelope, Capsule and Slime layer	Cell wall of Mycobacteria
RVBD_0100	AATCGACGGGTTCGCGGCCAA	21	829	NA	NA	0.918	NonEssential	NonEssential	RVBD0100	acyl carrier protein	rev	109948	g5	g-00583	Cell Envelope, Capsule and Slime layer	Cell wall of Mycobacteria
RVBD_0101	AAACAGGTCGCGACATTCAGA	21	1144	1	0.927558	0.628	Essential	NonEssential	nrp	non-ribosomal peptide synthetase Nrp	rev	110813	g1	g-00584	Cell Envelope, Capsule and Slime layer	Cell wall of Mycobacteria
RVBD_0101	GGTGGACGCCCCTTGCGGAAT	21	1055	2	0.944114	0.628	Essential	NonEssential	nrp	non-ribosomal peptide synthetase Nrp	rev	111355	g2	g-00585	Cell Envelope, Capsule and Slime layer	Cell wall of Mycobacteria
RVBD_0101	GGTAGACGAAGCGGCGCCTGC	21	539	2	0.935516	0.628	Essential	NonEssential	nrp	non-ribosomal peptide synthetase Nrp	rev	111385	g3	g-00586	Cell Envelope, Capsule and Slime layer	Cell wall of Mycobacteria
RVBD_0101	GTAGGCGCGGCTGATCGCATC	21	997	2	0.944114	0.628	Essential	NonEssential	nrp	non-ribosomal peptide synthetase Nrp	rev	111801	g4	g-00587	Cell Envelope, Capsule and Slime layer	Cell wall of Mycobacteria
RVBD_0101	GGTCTGGTCGCAAACGATCGG	21	347	3	0.933894	0.628	Essential	NonEssential	nrp	non-ribosomal peptide synthetase Nrp	rev	112209	g5	g-00588	Cell Envelope, Capsule and Slime layer	Cell wall of Mycobacteria
RVBD_0101	GACGACGGCGTCTTTGCGTCC	21	477	3	0.933894	0.628	Essential	NonEssential	nrp	non-ribosomal peptide synthetase Nrp	rev	112455	g6	g-00589	Cell Envelope, Capsule and Slime layer	Cell wall of Mycobacteria
RVBD_0102	GCGCACCGGCCAGCGACGCGGC	22	696	7	0.870715	-3.353	Essential	Essential	RVBD0102	cytochrome c oxidase assembly protein	rev	117924	g1	g-00590	Respiration	Biogenesis of respiratory chain components
RVBD_0102	ATCCCAAGCCGTGAACGCGTGGG	23	1135	2	0.989636	-3.353	Essential	Essential	RVBD0102	cytochrome c oxidase assembly protein	rev	118723	g2	g-00591	Respiration	Biogenesis of respiratory chain components
RVBD_0102	GCGGTTGCGGCAGTTCATAGCC	22	966	6	0.908521	-3.353	Essential	Essential	RVBD0102	cytochrome c oxidase assembly protein	rev	118755	g3	g-00592	Respiration	Biogenesis of respiratory chain components
RVBD_0102	AGCCCGCCGCATACCCGATCG	21	825	7	0.871053	-3.353	Essential	Essential	RVBD0102	cytochrome c oxidase assembly protein	rev	118846	g4	g-00593	Respiration	Biogenesis of respiratory chain components
RVBD_0102	GTCGATGCCGATGATCGCCCA	21	630	7	0.879651	-3.353	Essential	Essential	RVBD0102	cytochrome c oxidase assembly protein	rev	119310	g5	g-00594	Respiration	Biogenesis of respiratory chain components
RVBD_0102	ACATCGTCATCAGCGCGATCCC	22	1000	3	0.951877	-3.353	Essential	Essential	RVBD0102	cytochrome c oxidase assembly protein	rev	119406	g6	g-00595	Respiration	Biogenesis of respiratory chain components
RVBD_0103c	ACAGTATTCAGATCATCGCGCA	22	367	1	0.943899	1.059	NonEssential	NonEssential	ctpB	cation-translocating P-type ATPase	fwd	120135	g1	g-00596	Membrane Transport	Cation transporters
RVBD_0103c	GCGGCCCGATTGTCGCCGGTGA	22	648	1	0.960577	1.059	NonEssential	NonEssential	ctpB	cation-translocating P-type ATPase	fwd	120378	g2	g-00597	Membrane Transport	Cation transporters
RVBD_0103c	ATGGCCGCCGCCATCGCATGC	21	881	6	0.883582	1.059	NonEssential	NonEssential	ctpB	cation-translocating P-type ATPase	fwd	120707	g3	g-00598	Membrane Transport	Cation transporters
RVBD_0103c	ATCCCTAGCTGCGCTCCCCGT	21	901	6	0.89218	1.059	NonEssential	NonEssential	ctpB	cation-translocating P-type ATPase	fwd	120914	g4	g-00599	Membrane Transport	Cation transporters
RVBD_0103c	ACCTCGAGGTAGATCGAGTCGCTGT	25	819	1	0.98916	1.059	NonEssential	NonEssential	ctpB	cation-translocating P-type ATPase	fwd	121560	g5	g-00600	Membrane Transport	Cation transporters
RVBD_0103c	GCGCGTTTCGCAGCGCGACCGA	22	73	6	0.899922	1.059	NonEssential	NonEssential	ctpB	cation-translocating P-type ATPase	fwd	121711	g6	g-00601	Membrane Transport	Cation transporters
RVBD_0104	ACCAGCGAGGATCGCGTCCACGA	23	1419	5	0.9638	1.226	NonEssential	NonEssential	RVBD0104	cyclic nucleotide-binding domain-containing protein	rev	122339	g1	g-00602	Unknown	Hypothetical protein
RVBD_0104	GCGGCGATGATCGGCGACTCGT	22	1194	3	0.950234	1.226	NonEssential	NonEssential	RVBD0104	cyclic nucleotide-binding domain-containing protein	rev	122834	g2	g-00603	Unknown	Hypothetical protein
RVBD_0104	ACGTCATAGCCGCCGATCGCAT	22	800	6	0.910164	1.226	NonEssential	NonEssential	RVBD0104	cyclic nucleotide-binding domain-containing protein	rev	123032	g3	g-00604	Unknown	Hypothetical protein
RVBD_0104	GGGCGAACCGTCAAAGTTGAC	21	616	6	0.893824	1.226	NonEssential	NonEssential	RVBD0104	cyclic nucleotide-binding domain-containing protein	rev	123265	g4	g-00605	Unknown	Hypothetical protein
RVBD_0104	GCTTGGAGCGGGACGTCGATGT	22	631	2	0.960455	1.226	NonEssential	NonEssential	RVBD0104	cyclic nucleotide-binding domain-containing protein	rev	123434	g5	g-00606	Unknown	Hypothetical protein
RVBD_0104	AAGCTCGCCGGATTCGATGAC	21	885	3	0.935537	1.226	NonEssential	NonEssential	RVBD0104	cyclic nucleotide-binding domain-containing protein	rev	123559	g6	g-00607	Unknown	Hypothetical protein
RVBD_0105c	GTTGCGCGCCATCAGTTGTGCTC	23	1320	8	0.801481	0.432	NonEssential	NonEssential	rpmB1	50S ribosomal protein L28	fwd	123978	g1	g-00608	Protein Synthesis	Ribosome biogenesis
RVBD_0105c	ACCCACAGTGCGGCCGGTGAT	21	676	NA	NA	0.432	NonEssential	NonEssential	rpmB1	50S ribosomal protein L28	fwd	124243	g2	g-00609	Protein Synthesis	Ribosome biogenesis
RVBD_0106	GGTGCAGTCTGCGTAACAGCA	21	418	NA	NA	0.464	NonEssential	NonEssential	RVBD0106	GTP-binding protein	rev	124594	g1	g-00610	Unknown	Hypothetical protein
RVBD_0106	AACCCGCACGTGGTCGATCGC	21	1036	NA	NA	0.464	NonEssential	NonEssential	RVBD0106	GTP-binding protein	rev	124683	g2	g-00611	Unknown	Hypothetical protein
RVBD_0106	ACCGGTTCCGGGTGGGTCAGCA	22	765	3	0.950234	0.464	NonEssential	NonEssential	RVBD0106	GTP-binding protein	rev	124882	g3	g-00612	Unknown	Hypothetical protein
RVBD_0106	GCGCTCGAGGGGCCAGTCGGC	21	459	7	0.854375	0.464	NonEssential	NonEssential	RVBD0106	GTP-binding protein	rev	124921	g4	g-00613	Unknown	Hypothetical protein
RVBD_0106	GCTGCCAACGGAGGCAGGCCCG	22	801	9	0.753294	0.464	NonEssential	NonEssential	RVBD0106	GTP-binding protein	rev	125041	g5	g-00614	Unknown	Hypothetical protein
RVBD_0106	ATTCTCCTGAGTTGCGGTGTGC	22	1214	1	0.970818	0.464	NonEssential	NonEssential	RVBD0106	GTP-binding protein	rev	125538	g6	g-00615	Unknown	Hypothetical protein
RVBD_0107c	ACTTCGCCCACATTGCCGCCGA	22	729	1	0.969175	1.242	NonEssential	NonEssential	ctpI	cation-translocating P-type ATPase	fwd	126331	g1	g-00616	Membrane Transport	Cation transporters
RVBD_0107c	AAGGCTTCGATCAACGGACGC	21	629	6	0.893824	1.242	NonEssential	NonEssential	ctpI	cation-translocating P-type ATPase	fwd	126792	g2	g-00617	Membrane Transport	Cation transporters
RVBD_0107c	GTCCACCGGTAGCGACTCGCCGG	23	460	2	0.981038	1.242	NonEssential	NonEssential	ctpI	cation-translocating P-type ATPase	fwd	127849	g3	g-00618	Membrane Transport	Cation transporters
RVBD_0107c	ACCGGTTCGTAGGACAGGTCGT	22	360	1	0.970818	1.242	NonEssential	NonEssential	ctpI	cation-translocating P-type ATPase	fwd	128314	g4	g-00619	Membrane Transport	Cation transporters
RVBD_0107c	ATTGACCGGATTGAGCCAGCG	21	1055	6	0.893824	1.242	NonEssential	NonEssential	ctpI	cation-translocating P-type ATPase	fwd	128525	g5	g-00620	Membrane Transport	Cation transporters
RVBD_0107c	ATTCACTGGCTGCCCGGGCCA	21	688	6	0.89218	1.242	NonEssential	NonEssential	ctpI	cation-translocating P-type ATPase	fwd	128641	g6	g-00621	Membrane Transport	Cation transporters
RVBD_0108c	GCCCTGCCGACGTGGTAACCCG	22	378	17	0.525269	0.601	NonEssential	NonEssential	RVBD0108c	hypothetical protein	fwd	130932	g1	g-00622	Cell Envelope, Capsule and Slime layer	Peptidoglycan (Bacteria) or other polymers (Archaea)
RVBD_0108c	GCCCTGCCGACGTGGTAACCCGC	23	1307	6	0.929104	0.601	NonEssential	NonEssential	RVBD0108c	hypothetical protein	fwd	130933	g2	g-00623	Cell Envelope, Capsule and Slime layer	Peptidoglycan (Bacteria) or other polymers (Archaea)
RVBD_0108c	GCCGACGTGGTAACCCGCCGG	21	485	14	0.563946	0.601	NonEssential	NonEssential	RVBD0108c	hypothetical protein	fwd	130936	g3	g-00624	Cell Envelope, Capsule and Slime layer	Peptidoglycan (Bacteria) or other polymers (Archaea)
RVBD_0108c	GGTTCACTCTCGACTCCAGCT	21	627	NA	NA	0.601	NonEssential	NonEssential	RVBD0108c	hypothetical protein	fwd	130986	g4	g-00625	Cell Envelope, Capsule and Slime layer	Peptidoglycan (Bacteria) or other polymers (Archaea)
RVBD_0108c	GCTGTCACCGACGGTCTTCGACT	23	770	14	0.618066	0.601	NonEssential	NonEssential	RVBD0108c	hypothetical protein	fwd	131022	g5	g-00626	Cell Envelope, Capsule and Slime layer	Peptidoglycan (Bacteria) or other polymers (Archaea)
RVBD_0108c	GTCACCGGAGTGCAATGTTTCGA	23	745	NA	NA	0.601	NonEssential	NonEssential	RVBD0108c	hypothetical protein	fwd	131091	g6	g-00627	Cell Envelope, Capsule and Slime layer	Peptidoglycan (Bacteria) or other polymers (Archaea)
RVBD_0109	GTGATGTGATCAAAAGCGACAT	22	436	NA	NA	-0.008	NonEssential	NonEssential	PE-PGRS1	PE family protein	rev	131380	g1	g-00628	Membrane Transport	PE-_PRGS protein family
RVBD_0109	GCGATCAGCACCGAGACCTCA	21	590	NA	NA	-0.008	NonEssential	NonEssential	PE-PGRS1	PE family protein	rev	131514	g2	g-00629	Membrane Transport	PE-_PRGS protein family
RVBD_0109	ACGCCTCGAATAGCGCTGCGA	21	396	NA	NA	-0.008	NonEssential	NonEssential	PE-PGRS1	PE family protein	rev	131531	g3	g-00630	Membrane Transport	PE-_PRGS protein family
RVBD_0109	ACCGTTGCCGATGATTGGTCGAC	23	1079	9	0.792717	-0.008	NonEssential	NonEssential	PE-PGRS1	PE family protein	rev	131741	g4	g-00631	Membrane Transport	PE-_PRGS protein family
RVBD_0109	AACCCGGCGTTACCGCCAATA	21	88	NA	NA	-0.008	NonEssential	NonEssential	PE-PGRS1	PE family protein	rev	132390	g5	g-00632	Membrane Transport	PE-_PRGS protein family
RVBD_0109	ACCACCGTTACCACCGGCCGAT	22	1020	NA	NA	-0.008	NonEssential	NonEssential	PE-PGRS1	PE family protein	rev	132729	g6	g-00633	Membrane Transport	PE-_PRGS protein family
RVBD_0110	GCAGGTGCATCGCCCCGTAGTG	22	1421	10	0.757526	0.48	NonEssential	NonEssential	RVBD0110	rhomboid family intramembrane serine protease	rev	133273	g1	g-00634	Protein Fate (folding, modification, targeting, degradation)	Protein processing and modification
RVBD_0110	GCAGGTGCATCGCCCCGTAGT	21	286	NA	NA	0.48	NonEssential	NonEssential	RVBD0110	rhomboid family intramembrane serine protease	rev	133274	g2	g-00635	Protein Fate (folding, modification, targeting, degradation)	Protein processing and modification
RVBD_0110	ACATACAGCGCCCACATGTTCA	22	712	NA	NA	0.48	NonEssential	NonEssential	RVBD0110	rhomboid family intramembrane serine protease	rev	133298	g3	g-00636	Protein Fate (folding, modification, targeting, degradation)	Protein processing and modification
RVBD_0110	GCCCCTGCCAGCTGATCGCCGGCGC	25	523	NA	NA	0.48	NonEssential	NonEssential	RVBD0110	rhomboid family intramembrane serine protease	rev	133561	g4	g-00637	Protein Fate (folding, modification, targeting, degradation)	Protein processing and modification
RVBD_0110	GCCCCTGCCAGCTGATCGCCGGCG	24	107	12	0.704201	0.48	NonEssential	NonEssential	RVBD0110	rhomboid family intramembrane serine protease	rev	133562	g5	g-00638	Protein Fate (folding, modification, targeting, degradation)	Protein processing and modification
RVBD_0110	GTTGAGGCGCCCACCGAACAGTG	23	1099	9	0.791074	0.48	NonEssential	NonEssential	RVBD0110	rhomboid family intramembrane serine protease	rev	133736	g6	g-00639	Protein Fate (folding, modification, targeting, degradation)	Protein processing and modification
RVBD_0111	GCCACCCAACGGGGCCGGGGA	21	428	7	0.854375	-0.269	NonEssential	NonEssential	RVBD0111	acyltransferase	rev	133965	g1	g-00640	Unknown	Hypothetical protein
RVBD_0111	GATGAGAAATCCGCTCAAGAC	21	162	3	0.908617	-0.269	NonEssential	NonEssential	RVBD0111	acyltransferase	rev	134152	g2	g-00641	Unknown	Hypothetical protein
RVBD_0111	GCTCGTCGAGCAGCAGCGAGGTGA	24	432	2	0.962173	-0.269	NonEssential	NonEssential	RVBD0111	acyltransferase	rev	134171	g3	g-00642	Unknown	Hypothetical protein
RVBD_0111	GTAAATGCGACCGCGGCGGTG	21	427	6	0.89218	-0.269	NonEssential	NonEssential	RVBD0111	acyltransferase	rev	134607	g4	g-00643	Unknown	Hypothetical protein
RVBD_0111	GCCCGTACGTTGGCCGTTGAGCG	23	989	2	0.989636	-0.269	NonEssential	NonEssential	RVBD0111	acyltransferase	rev	135026	g5	g-00644	Unknown	Hypothetical protein
RVBD_0111	GCGGCGACCGCCGAAACGCCGG	22	516	6	0.883244	-0.269	NonEssential	NonEssential	RVBD0111	acyltransferase	rev	135266	g6	g-00645	Unknown	Hypothetical protein
RVBD_0112	GCCAGCATGTCGGTGGCCGCC	21	839	2	0.935516	0.902	NonEssential	NonEssential	gca	GDP-mannose 4,6-dehydratase	rev	136724	g1	g-00646	Carbohydrates	Monosaccharides
RVBD_0112	AAGACTTGTGATATTGATACG	21	427	11	0.675348	0.902	NonEssential	NonEssential	gca	GDP-mannose 4,6-dehydratase	rev	136744	g2	g-00647	Carbohydrates	Monosaccharides
RVBD_0112	ACCATGTACAACGGCGGACGAAA	23	532	5	0.965443	0.902	NonEssential	NonEssential	gca	GDP-mannose 4,6-dehydratase	rev	136838	g3	g-00648	Carbohydrates	Monosaccharides
RVBD_0112	GCCCCGGCCTCGCCTTTATCCAGCA	25	381	11	0.735307	0.902	NonEssential	NonEssential	gca	GDP-mannose 4,6-dehydratase	rev	136960	g4	g-00649	Carbohydrates	Monosaccharides
RVBD_0112	GTTTACAAGCCGCGATTACTTGTT	24	527	7	0.872433	0.902	NonEssential	NonEssential	gca	GDP-mannose 4,6-dehydratase	rev	137035	g5	g-00650	Carbohydrates	Monosaccharides
RVBD_0112	ATGATCTTTTCGTCGGTGGGCC	22	508	3	0.951877	0.902	NonEssential	NonEssential	gca	GDP-mannose 4,6-dehydratase	rev	137098	g6	g-00651	Carbohydrates	Monosaccharides
RVBD_0113	ATTGTCTCTACAAAGATCTCC	21	99	NA	NA	-0.283	NonEssential	NonEssential	gmhA	D-sedoheptulose 7-phosphate isomerase	rev	137340	g1	g-00652	Carbohydrates	Polysaccharides
RVBD_0113	GCTTCCAGCAAGACCCGGTCAT	22	453	8	0.773942	-0.283	NonEssential	NonEssential	gmhA	D-sedoheptulose 7-phosphate isomerase	rev	137384	g2	g-00653	Carbohydrates	Polysaccharides
RVBD_0113	GTCCCCAATTGCGCGAGCGGCTT	23	590	9	0.791074	-0.283	NonEssential	NonEssential	gmhA	D-sedoheptulose 7-phosphate isomerase	rev	137402	g3	g-00654	Carbohydrates	Polysaccharides
RVBD_0113	ACTTATCGCAAAAAGCGTGTCG	22	341	NA	NA	-0.283	NonEssential	NonEssential	gmhA	D-sedoheptulose 7-phosphate isomerase	rev	137658	g4	g-00655	Carbohydrates	Polysaccharides
RVBD_0113	GTTTTCGCGGCCCGCAGTACACTC	24	885	1	0.970894	-0.283	NonEssential	NonEssential	gmhA	D-sedoheptulose 7-phosphate isomerase	rev	137697	g5	g-00656	Carbohydrates	Polysaccharides
RVBD_0113	GTCGCGTGACGGGACGTTGAT	21	548	2	0.944114	-0.283	NonEssential	NonEssential	gmhA	D-sedoheptulose 7-phosphate isomerase	rev	137800	g6	g-00657	Carbohydrates	Polysaccharides
RVBD_0114	ATTGATGACCCCGTCTCTATC	21	1220	NA	NA	0.057	NonEssential	NonEssential	gmhB	D-glycero-alpha-D-manno-heptose-1,7-bisphosphate7-phosphatase	rev	137981	g1	g-00658	Fatty Acids, Lipids, and Isoprenoids	Phospholipids
RVBD_0114	GATTGATGACCCCGTCTCTAT	21	298	NA	NA	0.057	NonEssential	NonEssential	gmhB	D-glycero-alpha-D-manno-heptose-1,7-bisphosphate7-phosphatase	rev	137982	g2	g-00659	Fatty Acids, Lipids, and Isoprenoids	Phospholipids
RVBD_0114	GTCGGGGTGTCGTCCGAGCCAGT	23	1023	14	0.618066	0.057	NonEssential	NonEssential	gmhB	D-glycero-alpha-D-manno-heptose-1,7-bisphosphate7-phosphatase	rev	138291	g3	g-00660	Fatty Acids, Lipids, and Isoprenoids	Phospholipids
RVBD_0114	GGCTGTCCCCAACCACGATGC	21	784	NA	NA	0.057	NonEssential	NonEssential	gmhB	D-glycero-alpha-D-manno-heptose-1,7-bisphosphate7-phosphatase	rev	138330	g4	g-00661	Fatty Acids, Lipids, and Isoprenoids	Phospholipids
RVBD_0114	ATCTGGACACTGGCACATGCACCG	24	1222	15	0.569814	0.057	NonEssential	NonEssential	gmhB	D-glycero-alpha-D-manno-heptose-1,7-bisphosphate7-phosphatase	rev	138391	g5	g-00662	Fatty Acids, Lipids, and Isoprenoids	Phospholipids
RVBD_0114	AATGACGCGTCAGCGACACCG	21	1039	7	0.879651	0.057	NonEssential	NonEssential	gmhB	D-glycero-alpha-D-manno-heptose-1,7-bisphosphate7-phosphatase	rev	138433	g6	g-00663	Fatty Acids, Lipids, and Isoprenoids	Phospholipids
RVBD_0115	GCGTATTTGTCGATGGTTACGC	22	701	1	0.970818	0.467	NonEssential	NonEssential	hddA	D-alpha-D-heptose-7-phosphate kinase HddA	rev	138611	g1	g-00664	Fatty Acids, Lipids, and Isoprenoids	Lipids
RVBD_0115	AGCCGATGAGCGCACATGTCG	21	1716	3	0.933894	0.467	NonEssential	NonEssential	hddA	D-alpha-D-heptose-7-phosphate kinase HddA	rev	138890	g2	g-00665	Fatty Acids, Lipids, and Isoprenoids	Lipids
RVBD_0115	ACGCCGCCGAAGTACAGAAGA	21	719	6	0.893824	0.467	NonEssential	NonEssential	hddA	D-alpha-D-heptose-7-phosphate kinase HddA	rev	139110	g3	g-00666	Fatty Acids, Lipids, and Isoprenoids	Lipids
RVBD_0115	GCCTGGAGACGCCGCCGAAGTACA	24	553	NA	NA	0.467	NonEssential	NonEssential	hddA	D-alpha-D-heptose-7-phosphate kinase HddA	rev	139115	g4	g-00667	Fatty Acids, Lipids, and Isoprenoids	Lipids
RVBD_0115	GCCTGGAGACGCCGCCGAAGT	21	160	NA	NA	0.467	NonEssential	NonEssential	hddA	D-alpha-D-heptose-7-phosphate kinase HddA	rev	139118	g5	g-00668	Fatty Acids, Lipids, and Isoprenoids	Lipids
RVBD_0115	AGCCGGGTATGTCACCCACCA	21	633	3	0.933894	0.467	NonEssential	NonEssential	hddA	D-alpha-D-heptose-7-phosphate kinase HddA	rev	139253	g6	g-00669	Fatty Acids, Lipids, and Isoprenoids	Lipids
RVBD_0116c	GTGCCGCTAGCCGACCACCTCA	22	874	NA	NA	0.774	NonEssential	NonEssential	ldtA	L,D-transpeptidase LdtMt1	fwd	140280	g1	g-00670	Cell Envelope, Capsule and Slime layer	Peptidoglycan (Bacteria) or other polymers (Archaea)
RVBD_0116c	ACACGAACCGCGTAGTGGGCGG	22	1245	15	0.566452	0.774	NonEssential	NonEssential	ldtA	L,D-transpeptidase LdtMt1	fwd	140443	g2	g-00671	Cell Envelope, Capsule and Slime layer	Peptidoglycan (Bacteria) or other polymers (Archaea)
RVBD_0116c	GGCGGTGAGCAGATACCCGTC	21	387	NA	NA	0.774	NonEssential	NonEssential	ldtA	L,D-transpeptidase LdtMt1	fwd	140459	g3	g-00672	Cell Envelope, Capsule and Slime layer	Peptidoglycan (Bacteria) or other polymers (Archaea)
RVBD_0116c	GCGGTGAGCAGATACCCGTCC	21	734	NA	NA	0.774	NonEssential	NonEssential	ldtA	L,D-transpeptidase LdtMt1	fwd	140460	g4	g-00673	Cell Envelope, Capsule and Slime layer	Peptidoglycan (Bacteria) or other polymers (Archaea)
RVBD_0116c	GCCTAACGACGCGGGCATGGTGC	23	695	14	0.618066	0.774	NonEssential	NonEssential	ldtA	L,D-transpeptidase LdtMt1	fwd	140584	g5	g-00674	Cell Envelope, Capsule and Slime layer	Peptidoglycan (Bacteria) or other polymers (Archaea)
RVBD_0116c	GCTATGCTGACTGATTCCGCGG	22	305	11	0.718608	0.774	NonEssential	NonEssential	ldtA	L,D-transpeptidase LdtMt1	fwd	140965	g6	g-00675	Cell Envelope, Capsule and Slime layer	Peptidoglycan (Bacteria) or other polymers (Archaea)
RVBD_0117	ACCGCGACGAAGTACTCCAGCTG	23	1280	6	0.937702	-0.046	NonEssential	NonEssential	oxyS	LysR family transcriptional regulator OxyS	rev	141210	g1	g-00676	Stress Response, Defense and Virulence	Stress Response
RVBD_0117	GCACCTTCGCCAACGGGTGCGC	22	529	9	0.753294	-0.046	NonEssential	NonEssential	oxyS	LysR family transcriptional regulator OxyS	rev	141540	g2	g-00677	Stress Response, Defense and Virulence	Stress Response
RVBD_0117	ACCAACGTCGATGTCCCCGGCG	22	834	11	0.716965	-0.046	NonEssential	NonEssential	oxyS	LysR family transcriptional regulator OxyS	rev	141724	g3	g-00678	Stress Response, Defense and Virulence	Stress Response
RVBD_0117	GGCGGTCCCGCATATCCGCAG	21	892	NA	NA	-0.046	NonEssential	NonEssential	oxyS	LysR family transcriptional regulator OxyS	rev	141784	g4	g-00679	Stress Response, Defense and Virulence	Stress Response
RVBD_0117	GTTGCCACCTGTGCGAACAGC	21	1180	NA	NA	-0.046	NonEssential	NonEssential	oxyS	LysR family transcriptional regulator OxyS	rev	141878	g5	g-00680	Stress Response, Defense and Virulence	Stress Response
RVBD_0117	GATCCCCCGCAGCTGCGTGTC	21	540	1	0.944236	-0.046	NonEssential	NonEssential	oxyS	LysR family transcriptional regulator OxyS	rev	142107	g6	g-00681	Stress Response, Defense and Virulence	Stress Response
RVBD_0118c	ACCTAATGGCACCAAGCGCGTT	22	629	7	0.897635	1.558	NonEssential	NonEssential	oxcA	oxalyl-CoA decarboxylase	fwd	142737	g1	g-00682	Fatty Acids, Lipids, and Isoprenoids	Fatty acids
RVBD_0118c	GCCCCTTGGCCATCGACATCGG	22	385	6	0.908521	1.558	NonEssential	NonEssential	oxcA	oxalyl-CoA decarboxylase	fwd	143130	g2	g-00683	Fatty Acids, Lipids, and Isoprenoids	Fatty acids
RVBD_0118c	GTCCACCGGCCGCCAAATGGCG	22	274	6	0.899922	1.558	NonEssential	NonEssential	oxcA	oxalyl-CoA decarboxylase	fwd	143314	g3	g-00684	Fatty Acids, Lipids, and Isoprenoids	Fatty acids
RVBD_0118c	GCTCGATCCGGAGATCTGGATCAT	24	738	6	0.911882	1.558	NonEssential	NonEssential	oxcA	oxalyl-CoA decarboxylase	fwd	143565	g4	g-00685	Fatty Acids, Lipids, and Isoprenoids	Fatty acids
RVBD_0118c	GTTCGCCAGCGCGGGCAGGCCGT	23	460	2	0.981038	1.558	NonEssential	NonEssential	oxcA	oxalyl-CoA decarboxylase	fwd	143609	g5	g-00686	Fatty Acids, Lipids, and Isoprenoids	Fatty acids
RVBD_0118c	ATTGCCCGCTGATGCTTCGTG	21	939	5	0.919921	1.558	NonEssential	NonEssential	oxcA	oxalyl-CoA decarboxylase	fwd	143703	g6	g-00687	Fatty Acids, Lipids, and Isoprenoids	Fatty acids
RVBD_0119	GTCGTCCCAGAAGGTGTGCGC	21	917	1	0.952835	0.624	NonEssential	NonEssential	fadD7	fatty acid--CoA ligase family protein	rev	144785	g1	g-00688	Fatty Acids, Lipids, and Isoprenoids	Fatty acids
RVBD_0119	GCTCCAACGGCTTTGATGTCGTC	23	366	3	0.981059	0.624	NonEssential	NonEssential	fadD7	fatty acid--CoA ligase family protein	rev	144800	g2	g-00689	Fatty Acids, Lipids, and Isoprenoids	Fatty acids
RVBD_0119	GTTCGGTTGCCGATCGCTCCA	21	1100	8	0.755959	0.624	NonEssential	NonEssential	fadD7	fatty acid--CoA ligase family protein	rev	144864	g3	g-00690	Fatty Acids, Lipids, and Isoprenoids	Fatty acids
RVBD_0119	GAAGGCCGCCAACCGTTCCCG	21	1053	7	0.871053	0.624	NonEssential	NonEssential	fadD7	fatty acid--CoA ligase family protein	rev	145502	g4	g-00691	Fatty Acids, Lipids, and Isoprenoids	Fatty acids
RVBD_0119	GCGGCAGCCCGCTGGCCTCCTG	22	843	13	0.671204	0.624	NonEssential	NonEssential	fadD7	fatty acid--CoA ligase family protein	rev	145541	g5	g-00692	Fatty Acids, Lipids, and Isoprenoids	Fatty acids
RVBD_0119	GTGCGGCAGCCCGCTGGCCTC	21	1135	6	0.866904	0.624	NonEssential	NonEssential	fadD7	fatty acid--CoA ligase family protein	rev	145544	g6	g-00693	Fatty Acids, Lipids, and Isoprenoids	Fatty acids
RVBD_0120c	GCAATGCGAGCGCGCCGGCCAT	22	1197	6	0.899922	0.774	NonEssential	NonEssential	fusA2	elongation factor G-like protein EF-G2	fwd	145957	g1	g-00694	Protein Synthesis	Translation
RVBD_0120c	GCCGGCCATTTGGAAGGCGAAA	22	323	6	0.910164	0.774	NonEssential	NonEssential	fusA2	elongation factor G-like protein EF-G2	fwd	145970	g2	g-00695	Protein Synthesis	Translation
RVBD_0120c	AGTTCCGCCGCCGAAAAACGA	21	824	2	0.945757	0.774	NonEssential	NonEssential	fusA2	elongation factor G-like protein EF-G2	fwd	146707	g3	g-00696	Protein Synthesis	Translation
RVBD_0120c	GTCGTGTCGGGCCTGATGGTTCC	23	663	7	0.925173	0.774	NonEssential	NonEssential	fusA2	elongation factor G-like protein EF-G2	fwd	146755	g4	g-00697	Protein Synthesis	Translation
RVBD_0120c	GCTGCTGCACACCGGAATCAC	21	657	6	0.89218	0.774	NonEssential	NonEssential	fusA2	elongation factor G-like protein EF-G2	fwd	146983	g5	g-00698	Protein Synthesis	Translation
RVBD_0120c	GTGGGAGCGGCGGCCGCGCCC	21	380	6	0.866904	0.774	NonEssential	NonEssential	fusA2	elongation factor G-like protein EF-G2	fwd	147743	g6	g-00699	Protein Synthesis	Translation
RVBD_0121c	ATTGCGATTACCGGGCCGTTCA	22	587	10	0.759169	0.405	NonEssential	NonEssential	RVBD0121c	TIGR03668 family PPOX class F420-dependent oxidoreductase	fwd	147961	g1	g-00700	Cofactors, Vitamins, Prosthetic Groups	Coenzyme F420
RVBD_0121c	GTTCAACGGAACCGATTGGTAT	22	1188	11	0.691689	0.405	NonEssential	NonEssential	RVBD0121c	TIGR03668 family PPOX class F420-dependent oxidoreductase	fwd	147978	g2	g-00701	Cofactors, Vitamins, Prosthetic Groups	Coenzyme F420
RVBD_0121c	GGTATTGAGCATATTTGGCGC	21	409	NA	NA	0.405	NonEssential	NonEssential	RVBD0121c	TIGR03668 family PPOX class F420-dependent oxidoreductase	fwd	147994	g3	g-00702	Cofactors, Vitamins, Prosthetic Groups	Coenzyme F420
RVBD_0121c	ACCCACCACAACTGGGTCCAATCA	24	1209	NA	NA	0.405	NonEssential	NonEssential	RVBD0121c	TIGR03668 family PPOX class F420-dependent oxidoreductase	fwd	148086	g4	g-00703	Cofactors, Vitamins, Prosthetic Groups	Coenzyme F420
RVBD_0121c	AATCATCGGCATAGCTGTCGA	21	559	18	0.423742	0.405	NonEssential	NonEssential	RVBD0121c	TIGR03668 family PPOX class F420-dependent oxidoreductase	fwd	148102	g5	g-00704	Cofactors, Vitamins, Prosthetic Groups	Coenzyme F420
RVBD_0121c	GCTGGTGGCCAGTCGTGCGAC	21	904	NA	NA	0.405	NonEssential	NonEssential	RVBD0121c	TIGR03668 family PPOX class F420-dependent oxidoreductase	fwd	148298	g6	g-00705	Cofactors, Vitamins, Prosthetic Groups	Coenzyme F420
RVBD_0122	AACGGTCGTCCGTTCGACGCG	21	1187	NA	NA	0.493	NonEssential	NonEssential	RVBD0122	hypothetical protein	rev	148570	g1	g-00706	Cell Envelope, Capsule and Slime layer	Peptidoglycan (Bacteria) or other polymers (Archaea)
RVBD_0122	GCCTCGAGTATGTACTCGATAC	22	349	16	0.567705	0.493	NonEssential	NonEssential	RVBD0122	hypothetical protein	rev	148611	g2	g-00707	Cell Envelope, Capsule and Slime layer	Peptidoglycan (Bacteria) or other polymers (Archaea)
RVBD_0122	GCGAGCCATCTTCCTGAATGA	21	562	NA	NA	0.493	NonEssential	NonEssential	RVBD0122	hypothetical protein	rev	148724	g3	g-00708	Cell Envelope, Capsule and Slime layer	Peptidoglycan (Bacteria) or other polymers (Archaea)
RVBD_0122	GCTTCTTCGTCATCGCTTCCACTCCT	26	302	NA	NA	0.493	NonEssential	NonEssential	RVBD0122	hypothetical protein	rev	148841	g4	g-00709	Cell Envelope, Capsule and Slime layer	Peptidoglycan (Bacteria) or other polymers (Archaea)
RVBD_0123	GCCGCCGGACAGAGACTTGCCGC	23	1287	4	0.957579	-13.477	Essential	NonEssential	RVBD0123	hypothetical protein	rev	149038	g1	g-00710	Unknown	Hypothetical protein
RVBD_0123	GCCGCCGGACAGAGACTTGCCG	22	275	12	0.702483	-13.477	Essential	NonEssential	RVBD0123	hypothetical protein	rev	149039	g2	g-00711	Unknown	Hypothetical protein
RVBD_0123	ACGAACTCGTCGAGCACGGGAC	22	921	15	0.566452	-13.477	Essential	NonEssential	RVBD0123	hypothetical protein	rev	149164	g3	g-00712	Unknown	Hypothetical protein
RVBD_0123	GTTTCTCGCTGTACGAACTCGT	22	376	18	0.467003	-13.477	Essential	NonEssential	RVBD0123	hypothetical protein	rev	149176	g4	g-00713	Unknown	Hypothetical protein
RVBD_0123	GCTGAGCACAAGCTAACGCCGTG	23	557	1	0.998357	-13.477	Essential	NonEssential	RVBD0123	hypothetical protein	rev	149212	g5	g-00714	Unknown	Hypothetical protein
RVBD_0123	GGCTGAGCACAAGCTAACGCC	21	607	NA	NA	-13.477	Essential	NonEssential	RVBD0123	hypothetical protein	rev	149215	g6	g-00715	Unknown	Hypothetical protein
RVBD_0124	GCCGCATATGCTCCAGCGCCA	21	858	NA	NA	-1.663	NonEssential	NonEssential	PE-PGRS2	PE family protein	rev	149776	g1	g-00716	Membrane Transport	PE-_PRGS protein family
RVBD_0124	ACCGTCTCCACCGCTGACGATG	22	792	NA	NA	-1.663	NonEssential	NonEssential	PE-PGRS2	PE family protein	rev	150226	g2	g-00717	Membrane Transport	PE-_PRGS protein family
RVBD_0124	GCGGCGCCCATGCCTGCCTGAC	22	906	NA	NA	-1.663	NonEssential	NonEssential	PE-PGRS2	PE family protein	rev	150453	g3	g-00718	Membrane Transport	PE-_PRGS protein family
RVBD_0124	GCCCGATCAGCATGGCGTTCCCG	23	868	NA	NA	-1.663	NonEssential	NonEssential	PE-PGRS2	PE family protein	rev	150568	g4	g-00719	Membrane Transport	PE-_PRGS protein family
RVBD_0124	GCCATTGCCGAAGAGGTGCCCT	22	722	NA	NA	-1.663	NonEssential	NonEssential	PE-PGRS2	PE family protein	rev	150664	g5	g-00720	Membrane Transport	PE-_PRGS protein family
RVBD_0124	AAGGCTCCGGCGCGGTCCCCG	21	1285	NA	NA	-1.663	NonEssential	NonEssential	PE-PGRS2	PE family protein	rev	150799	g6	g-00721	Membrane Transport	PE-_PRGS protein family
RVBD_0125	GCCCGACGGCAGCCAGCACGC	21	658	NA	NA	1.594	NonEssential	NonEssential	pepA	serine protease	rev	151192	g1	g-00722	Protein Fate (folding, modification, targeting, degradation)	Protein processing and modification
RVBD_0125	GGACGGGTCGAGGGGCAGCGC	21	746	6	0.866904	1.594	NonEssential	NonEssential	pepA	serine protease	rev	151284	g2	g-00723	Protein Fate (folding, modification, targeting, degradation)	Protein processing and modification
RVBD_0125	ATCCCTGCCCACCCTGGGACAG	22	733	6	0.908521	1.594	NonEssential	NonEssential	pepA	serine protease	rev	151839	g3	g-00724	Protein Fate (folding, modification, targeting, degradation)	Protein processing and modification
RVBD_0125	GCGATCGCCATCGCCTGCCCGA	22	638	4	0.928397	1.594	NonEssential	NonEssential	pepA	serine protease	rev	151873	g4	g-00725	Protein Fate (folding, modification, targeting, degradation)	Protein processing and modification
RVBD_0125	GTTGTCGACAACACCCAAGCC	21	548	6	0.893824	1.594	NonEssential	NonEssential	pepA	serine protease	rev	151956	g5	g-00726	Protein Fate (folding, modification, targeting, degradation)	Protein processing and modification
RVBD_0125	GTTGTTGTCGACAACACCCAAGC	23	459	12	0.741906	1.594	NonEssential	NonEssential	pepA	serine protease	rev	151957	g6	g-00727	Protein Fate (folding, modification, targeting, degradation)	Protein processing and modification
RVBD_0126	GCCGAATTCGGGCAGCACCTT	21	548	3	0.933894	-1.651	Essential	NonEssential	treS	maltose alpha-D-glucosyltransferase	rev	152643	g1	g-00728	Cell Envelope, Capsule and Slime layer	Cell wall of Mycobacteria
RVBD_0126	GTTCAGATCCGGTTGGTGGGA	21	768	1	0.954478	-1.651	Essential	NonEssential	treS	maltose alpha-D-glucosyltransferase	rev	152931	g2	g-00729	Cell Envelope, Capsule and Slime layer	Cell wall of Mycobacteria
RVBD_0126	GTAGTTCAGATCCGGTTGGTG	21	522	3	0.935537	-1.651	Essential	NonEssential	treS	maltose alpha-D-glucosyltransferase	rev	152934	g3	g-00730	Cell Envelope, Capsule and Slime layer	Cell wall of Mycobacteria
RVBD_0126	GTCCACCACCTTGCGGACTCGCT	23	1199	2	0.989636	-1.651	Essential	NonEssential	treS	maltose alpha-D-glucosyltransferase	rev	153106	g4	g-00731	Cell Envelope, Capsule and Slime layer	Cell wall of Mycobacteria
RVBD_0126	ACGTCAGCTCGTCGTGGTTGC	21	659	2	0.944114	-1.651	Essential	NonEssential	treS	maltose alpha-D-glucosyltransferase	rev	153361	g5	g-00732	Cell Envelope, Capsule and Slime layer	Cell wall of Mycobacteria
RVBD_0126	ACAGCCGACCCGGGTTGGCGGT	22	1291	2	0.951856	-1.651	Essential	NonEssential	treS	maltose alpha-D-glucosyltransferase	rev	153663	g6	g-00733	Cell Envelope, Capsule and Slime layer	Cell wall of Mycobacteria
RVBD_0127	ATTGCGGCCCGGCGACGTCGTAG	23	1108	11	0.746147	0.279	NonEssential	NonEssential	mak	maltokinase	rev	154511	g1	g-00734	Fatty Acids, Lipids, and Isoprenoids	Lipids
RVBD_0127	ACGGCGGACGAGACGATTAGCG	22	817	NA	NA	0.279	NonEssential	NonEssential	mak	maltokinase	rev	154543	g2	g-00735	Fatty Acids, Lipids, and Isoprenoids	Lipids
RVBD_0127	GCTGCTTACCCGGCGGAACACCT	23	818	8	0.801481	0.279	NonEssential	NonEssential	mak	maltokinase	rev	154699	g3	g-00736	Fatty Acids, Lipids, and Isoprenoids	Lipids
RVBD_0127	ACCATGCCCAGGGCGTACGCC	21	406	11	0.692026	0.279	NonEssential	NonEssential	mak	maltokinase	rev	154841	g4	g-00737	Fatty Acids, Lipids, and Isoprenoids	Lipids
RVBD_0127	ATTCCCGACGCGACCGCGTAGCCGTC	26	100	NA	NA	0.279	NonEssential	NonEssential	mak	maltokinase	rev	155433	g5	g-00738	Fatty Acids, Lipids, and Isoprenoids	Lipids
RVBD_0127	GGGCGATCGAACGCAGCGGAA	21	902	6	0.89218	0.279	NonEssential	NonEssential	mak	maltokinase	rev	155560	g6	g-00739	Fatty Acids, Lipids, and Isoprenoids	Lipids
RVBD_0128	ATCACCACGCCGGCGACGAAGA	22	579	1	0.969175	0.776	NonEssential	NonEssential	RVBD0128	DUF1275 domain-containing protein	rev	155864	g1	g-00740	Unknown	Hypothetical protein
RVBD_0128	ACGCAATCACCACGCCGGCGAC	22	870	1	0.969175	0.776	NonEssential	NonEssential	RVBD0128	DUF1275 domain-containing protein	rev	155869	g2	g-00741	Unknown	Hypothetical protein
RVBD_0128	GTCGGGCCGTGGGGATGCGCCGC	23	515	2	0.96436	0.776	NonEssential	NonEssential	RVBD0128	DUF1275 domain-containing protein	rev	155914	g3	g-00742	Unknown	Hypothetical protein
RVBD_0128	GCATGCTCTCGTGCCAGCCGC	21	539	11	0.692026	0.776	NonEssential	NonEssential	RVBD0128	DUF1275 domain-containing protein	rev	155990	g4	g-00743	Unknown	Hypothetical protein
RVBD_0128	GCGCCAATCCCGAAGACCACGA	22	458	1	0.969175	0.776	NonEssential	NonEssential	RVBD0128	DUF1275 domain-containing protein	rev	156032	g5	g-00744	Unknown	Hypothetical protein
RVBD_0128	GCCTAGCACGAAGCTGGCGTGCAG	24	824	6	0.910239	0.776	NonEssential	NonEssential	RVBD0128	DUF1275 domain-containing protein	rev	156193	g6	g-00745	Unknown	Hypothetical protein
RVBD_0129c	GCCACGAGTGTGTTCCGTTGGG	22	420	6	0.908521	1.097	NonEssential	NonEssential	fbpC	diacylglycerol acyltransferase/mycolyltransferase Ag85C	fwd	156695	g1	g-00746	Fatty Acids, Lipids, and Isoprenoids	Lipids
RVBD_0129c	ACCGTCGGCCGCGTAGGTGTC	21	528	6	0.883582	1.097	NonEssential	NonEssential	fbpC	diacylglycerol acyltransferase/mycolyltransferase Ag85C	fwd	156743	g2	g-00747	Fatty Acids, Lipids, and Isoprenoids	Lipids
RVBD_0129c	GCCACCAGCCCTCGGACGGGTT	22	779	6	0.899922	1.097	NonEssential	NonEssential	fbpC	diacylglycerol acyltransferase/mycolyltransferase Ag85C	fwd	157007	g3	g-00748	Fatty Acids, Lipids, and Isoprenoids	Lipids
RVBD_0129c	GCCAGGCGGGCATCTCTCTGGT	22	1350	6	0.908521	1.097	NonEssential	NonEssential	fbpC	diacylglycerol acyltransferase/mycolyltransferase Ag85C	fwd	157163	g4	g-00749	Fatty Acids, Lipids, and Isoprenoids	Lipids
RVBD_0129c	GCGAGGGCTGATACCAGTCGGT	22	887	2	0.960455	1.097	NonEssential	NonEssential	fbpC	diacylglycerol acyltransferase/mycolyltransferase Ag85C	fwd	157229	g5	g-00750	Fatty Acids, Lipids, and Isoprenoids	Lipids
RVBD_0129c	ATTCCACTGGAAGACCGGGCCT	22	1047	1	0.970818	1.097	NonEssential	NonEssential	fbpC	diacylglycerol acyltransferase/mycolyltransferase Ag85C	fwd	157454	g6	g-00751	Fatty Acids, Lipids, and Isoprenoids	Lipids
RVBD_0130	ATCCGTGCGCGATGGTGGTGCCA	23	1206	NA	NA	0.227	NonEssential	NonEssential	htdZ	3-hydroxyacyl-thioester dehydratase HtdZ	rev	158012	g1	g-00752	Fatty Acids, Lipids, and Isoprenoids	Fatty acids
RVBD_0130	ACATCTGGTGTTGCAGGCGCG	21	870	9	0.745552	0.227	NonEssential	NonEssential	htdZ	3-hydroxyacyl-thioester dehydratase HtdZ	rev	158056	g2	g-00753	Fatty Acids, Lipids, and Isoprenoids	Fatty acids
RVBD_0130	GTGTACATCTGGTGTTGCAGGC	22	589	NA	NA	0.227	NonEssential	NonEssential	htdZ	3-hydroxyacyl-thioester dehydratase HtdZ	rev	158059	g3	g-00754	Fatty Acids, Lipids, and Isoprenoids	Fatty acids
RVBD_0130	GCGAGCCGACGGGTACTGGTGC	22	1470	6	0.899922	0.227	NonEssential	NonEssential	htdZ	3-hydroxyacyl-thioester dehydratase HtdZ	rev	158136	g4	g-00755	Fatty Acids, Lipids, and Isoprenoids	Fatty acids
RVBD_0130	GCGAGCCGACGGGTACTGGTG	21	474	17	0.508929	0.227	NonEssential	NonEssential	htdZ	3-hydroxyacyl-thioester dehydratase HtdZ	rev	158137	g5	g-00756	Fatty Acids, Lipids, and Isoprenoids	Fatty acids
RVBD_0131c	GCCGGGTCGGAATGTGCTGTGA	22	585	5	0.934618	1.107	NonEssential	NonEssential	fadE1	acyl-CoA dehydrogenase family protein	fwd	158393	g1	g-00757	Fatty Acids, Lipids, and Isoprenoids	Fatty acids
RVBD_0131c	GCGATGCCCAGTGACTCGGCTG	22	1206	11	0.716965	1.107	NonEssential	NonEssential	fadE1	acyl-CoA dehydrogenase family protein	fwd	158497	g2	g-00758	Fatty Acids, Lipids, and Isoprenoids	Fatty acids
RVBD_0131c	GCTTGGTGACGGCCATGACGAT	22	808	7	0.897635	1.107	NonEssential	NonEssential	fadE1	acyl-CoA dehydrogenase family protein	fwd	159080	g3	g-00759	Fatty Acids, Lipids, and Isoprenoids	Fatty acids
RVBD_0131c	AACGACGCATGCTTGGCGTTG	21	730	5	0.919921	1.107	NonEssential	NonEssential	fadE1	acyl-CoA dehydrogenase family protein	fwd	159105	g4	g-00760	Fatty Acids, Lipids, and Isoprenoids	Fatty acids
RVBD_0131c	ACCCTGCGGCTCGGTCATCGAATA	24	691	13	0.699843	1.107	NonEssential	NonEssential	fadE1	acyl-CoA dehydrogenase family protein	fwd	159221	g5	g-00761	Fatty Acids, Lipids, and Isoprenoids	Fatty acids
RVBD_0131c	GCTCGTCGGTGCCGAACAGCG	21	461	8	0.74736	1.107	NonEssential	NonEssential	fadE1	acyl-CoA dehydrogenase family protein	fwd	159292	g6	g-00762	Fatty Acids, Lipids, and Isoprenoids	Fatty acids
RVBD_0132c	GTTCGGGCAGGACGTTGGTGCG	22	1121	3	0.950234	1.526	NonEssential	NonEssential	fgd2	F420-dependent hydroxymycolic acid dehydrogenase	fwd	159727	g1	g-00763	Fatty Acids, Lipids, and Isoprenoids	Fatty acids
RVBD_0132c	GGCGGTGATCGGGTCGTCCTG	21	804	5	0.909679	1.526	NonEssential	NonEssential	fgd2	F420-dependent hydroxymycolic acid dehydrogenase	fwd	159760	g2	g-00764	Fatty Acids, Lipids, and Isoprenoids	Fatty acids
RVBD_0132c	ATCGGGTCGTCCTGGGGGAAATG	23	815	6	0.937702	1.526	NonEssential	NonEssential	fgd2	F420-dependent hydroxymycolic acid dehydrogenase	fwd	159769	g3	g-00765	Fatty Acids, Lipids, and Isoprenoids	Fatty acids
RVBD_0132c	GGAAGGGGACGGCGCCGGCGT	21	209	7	0.854375	1.526	NonEssential	NonEssential	fgd2	F420-dependent hydroxymycolic acid dehydrogenase	fwd	159792	g4	g-00766	Fatty Acids, Lipids, and Isoprenoids	Fatty acids
RVBD_0132c	GCCGCTCGCCGGTGCCCAGCC	21	267	2	0.918838	1.526	NonEssential	NonEssential	fgd2	F420-dependent hydroxymycolic acid dehydrogenase	fwd	160356	g5	g-00767	Fatty Acids, Lipids, and Isoprenoids	Fatty acids
RVBD_0132c	GTGGTCGCTGGCCCACACATA	21	771	6	0.89218	1.526	NonEssential	NonEssential	fgd2	F420-dependent hydroxymycolic acid dehydrogenase	fwd	160567	g6	g-00768	Fatty Acids, Lipids, and Isoprenoids	Fatty acids
RVBD_0133	ACCAGCTCATGACCGGATCGTC	22	750	7	0.897635	0.223	NonEssential	NonEssential	RVBD0133	GNAT family N-acetyltransferase	rev	160942	g1	g-00769	Regulation and Cell signaling	Acetlytransferase
RVBD_0133	GCGCGACTCCCGCCATCGATCC	22	994	16	0.557463	0.223	NonEssential	NonEssential	RVBD0133	GNAT family N-acetyltransferase	rev	161106	g2	g-00770	Regulation and Cell signaling	Acetlytransferase
RVBD_0133	GCCGTCCGAAAGCCGAACACCCG	23	1075	10	0.786708	0.223	NonEssential	NonEssential	RVBD0133	GNAT family N-acetyltransferase	rev	161161	g3	g-00771	Regulation and Cell signaling	Acetlytransferase
RVBD_0133	GCCGTCCGAAAGCCGAACACCC	22	267	12	0.711081	0.223	NonEssential	NonEssential	RVBD0133	GNAT family N-acetyltransferase	rev	161162	g4	g-00772	Regulation and Cell signaling	Acetlytransferase
RVBD_0133	GCCAGATACCAGTGGGGTTCT	21	548	NA	NA	0.223	NonEssential	NonEssential	RVBD0133	GNAT family N-acetyltransferase	rev	161229	g5	g-00773	Regulation and Cell signaling	Acetlytransferase
RVBD_0133	GCAGAGCGATCTCACGGGTCAC	22	1029	5	0.934618	0.223	NonEssential	NonEssential	RVBD0133	GNAT family N-acetyltransferase	rev	161404	g6	g-00774	Regulation and Cell signaling	Acetlytransferase
RVBD_0134	AGTTCTGCGGGAAGCCGTGCA	21	670	11	0.700625	1.111	NonEssential	NonEssential	ephF	alpha/beta hydrolase	rev	161884	g1	g-00775	Stress Response, Defense and Virulence	Stress Response
RVBD_0134	GCGCCACTCCCACCAGTTCTG	21	932	6	0.89218	1.111	NonEssential	NonEssential	ephF	alpha/beta hydrolase	rev	161898	g2	g-00776	Stress Response, Defense and Virulence	Stress Response
RVBD_0134	ACCAGAACCGCCACATATTGC	21	1628	11	0.702268	1.111	NonEssential	NonEssential	ephF	alpha/beta hydrolase	rev	162205	g3	g-00777	Stress Response, Defense and Virulence	Stress Response
RVBD_0134	GCAGCGACATGGGGATCTGATA	22	685	7	0.897635	1.111	NonEssential	NonEssential	ephF	alpha/beta hydrolase	rev	162225	g4	g-00778	Stress Response, Defense and Virulence	Stress Response
RVBD_0134	GCCCCCGACCCACCCGGTCAACAG	24	950	6	0.901641	1.111	NonEssential	NonEssential	ephF	alpha/beta hydrolase	rev	162297	g5	g-00779	Stress Response, Defense and Virulence	Stress Response
RVBD_0134	GTTGTACTCGCCGCGCAGCCAGC	23	795	11	0.746147	1.111	NonEssential	NonEssential	ephF	alpha/beta hydrolase	rev	162436	g6	g-00780	Stress Response, Defense and Virulence	Stress Response
RVBD_0134;RVBD_0135c	ATCGCGCTGCTCGGTCCCCGCAG	23	1349	NA	NA	NA	unknown				rev	162646	g1	g-00781	NA	NA
RVBD_0134;RVBD_0135c	GGGTGCGTGCGTTCCTAGCTG	21	1262	NA	NA	NA	unknown				fwd	162648	g2	g-00782	NA	NA
RVBD_0134;RVBD_0135c	GTGCGTTCCTAGCTGCGGGGAC	22	891	NA	NA	NA	unknown				fwd	162655	g3	g-00783	NA	NA
RVBD_0135c	GCGGTCAGTTCACGCAAACCGC	22	621	9	0.761892	-0.23	NonEssential	NonEssential	RVBD0135c	TetR/AcrR family transcriptional regulator	fwd	162751	g1	g-00784	RNA Processing	Transcriptional regulator
RVBD_0135c	ATTCAGTGGCGGTAGGTTAGCCCG	24	1364	10	0.760888	-0.23	NonEssential	NonEssential	RVBD0135c	TetR/AcrR family transcriptional regulator	fwd	162800	g2	g-00785	RNA Processing	Transcriptional regulator
RVBD_0135c	GTAAGCGGCGGCACCGAGCGA	21	823	NA	NA	-0.23	NonEssential	NonEssential	RVBD0135c	TetR/AcrR family transcriptional regulator	fwd	162893	g3	g-00786	RNA Processing	Transcriptional regulator
RVBD_0135c	GCCCAACGTCTCGTTGTCCGCTA	23	826	NA	NA	-0.23	NonEssential	NonEssential	RVBD0135c	TetR/AcrR family transcriptional regulator	fwd	163045	g4	g-00787	RNA Processing	Transcriptional regulator
RVBD_0135c	GTTCCTTGCTGGTGAACCGGTC	22	370	7	0.897635	-0.23	NonEssential	NonEssential	RVBD0135c	TetR/AcrR family transcriptional regulator	fwd	163088	g5	g-00788	RNA Processing	Transcriptional regulator
RVBD_0135c	ACCGATCGAGGCGACCAGGCCGT	23	563	9	0.791074	-0.23	NonEssential	NonEssential	RVBD0135c	TetR/AcrR family transcriptional regulator	fwd	163183	g6	g-00789	RNA Processing	Transcriptional regulator
RVBD_0136	ACCACCACGACCCGGCCGTACA	22	203	8	0.772299	0.942	NonEssential	NonEssential	cyp138	cytochrome P450	rev	163530	g1	g-00790	Fatty Acids, Lipids, and Isoprenoids	CypP450
RVBD_0136	GTAGTTCTTCATGCTCTTGCC	21	246	5	0.893001	0.942	NonEssential	NonEssential	cyp138	cytochrome P450	rev	163712	g2	g-00791	Fatty Acids, Lipids, and Isoprenoids	CypP450
RVBD_0136	GCCGCCGGCCCCGAAGATCGCAC	23	945	8	0.792882	0.942	NonEssential	NonEssential	cyp138	cytochrome P450	rev	163842	g3	g-00792	Fatty Acids, Lipids, and Isoprenoids	CypP450
RVBD_0136	AACCGTCGTCGTAAGTGCTGC	21	1042	11	0.702268	0.942	NonEssential	NonEssential	cyp138	cytochrome P450	rev	164088	g4	g-00793	Fatty Acids, Lipids, and Isoprenoids	CypP450
RVBD_0136	ACGGTCCTGGCCCGCTGTACCT	22	956	8	0.772299	0.942	NonEssential	NonEssential	cyp138	cytochrome P450	rev	164292	g5	g-00794	Fatty Acids, Lipids, and Isoprenoids	CypP450
RVBD_0136	GCGGGTCGAAGCGATCCGGCTG	22	1111	6	0.899922	0.942	NonEssential	NonEssential	cyp138	cytochrome P450	rev	164438	g6	g-00795	Fatty Acids, Lipids, and Isoprenoids	CypP450
RVBD_0137c	GTCCTGGTGCTCGGGTTCGGCTTC	24	670	2	0.962173	1.246	NonEssential	NonEssential	msrA	peptide-methionine (S)-S-oxide reductase MsrA	fwd	164853	g1	g-00796	Protein Fate (folding, modification, targeting, degradation)	Protein processing and modification
RVBD_0137c	ATCCGCTTTTGCTGCTCATCGAA	23	1091	3	0.954139	1.246	NonEssential	NonEssential	msrA	peptide-methionine (S)-S-oxide reductase MsrA	fwd	164964	g2	g-00797	Protein Fate (folding, modification, targeting, degradation)	Protein processing and modification
RVBD_0137c	GTCTTTGGTTGTCGGGTCGTGGAT	24	155	6	0.911882	1.246	NonEssential	NonEssential	msrA	peptide-methionine (S)-S-oxide reductase MsrA	fwd	165036	g3	g-00798	Protein Fate (folding, modification, targeting, degradation)	Protein processing and modification
RVBD_0137c	GGTTGTCGGGTCGTGGATCTG	21	503	3	0.933894	1.246	NonEssential	NonEssential	msrA	peptide-methionine (S)-S-oxide reductase MsrA	fwd	165039	g4	g-00799	Protein Fate (folding, modification, targeting, degradation)	Protein processing and modification
RVBD_0137c	GTTGTCGGGTCGTGGATCTGGAA	23	411	1	1	1.246	NonEssential	NonEssential	msrA	peptide-methionine (S)-S-oxide reductase MsrA	fwd	165042	g5	g-00800	Protein Fate (folding, modification, targeting, degradation)	Protein processing and modification
RVBD_0137c	GCCCCCAAAAGCAGCCGCCGG	21	234	8	0.74736	1.246	NonEssential	NonEssential	msrA	peptide-methionine (S)-S-oxide reductase MsrA	fwd	165230	g6	g-00801	Protein Fate (folding, modification, targeting, degradation)	Protein processing and modification
RVBD_0138	GGCGGCGGCGAGTTCAGCACG	21	886	7	0.871053	0.939	NonEssential	NonEssential	RVBD0138	nuclear transport factor 2 family protein	rev	165342	g1	g-00802	Unknown	Hypothetical protein
RVBD_0138	GTCGGGGGTGTAGTGCTGCAC	21	1411	NA	NA	0.939	NonEssential	NonEssential	RVBD0138	nuclear transport factor 2 family protein	rev	165423	g2	g-00803	Unknown	Hypothetical protein
RVBD_0138	GAAGGCCACCATGTGACTGCC	21	544	6	0.89218	0.939	NonEssential	NonEssential	RVBD0138	nuclear transport factor 2 family protein	rev	165531	g3	g-00804	Unknown	Hypothetical protein
RVBD_0138	ACACCACTTCATCGCCGCCCG	21	560	NA	NA	0.939	NonEssential	NonEssential	RVBD0138	nuclear transport factor 2 family protein	rev	165732	g4	g-00805	Unknown	Hypothetical protein
RVBD_0138	GACACCACTTCATCGCCGCCC	21	703	NA	NA	0.939	NonEssential	NonEssential	RVBD0138	nuclear transport factor 2 family protein	rev	165733	g5	g-00806	Unknown	Hypothetical protein
RVBD_0138	ACCAGCTTGGGTGCGTTCATT	21	885	NA	NA	0.939	NonEssential	NonEssential	RVBD0138	nuclear transport factor 2 family protein	rev	165824	g6	g-00807	Unknown	Hypothetical protein
RVBD_0139	GCTGGCGAGTCACGTGCGAACC	22	486	6	0.908521	0.742	NonEssential	NonEssential	RVBD0139	NAD-dependent epimerase/dehydratase family protein	rev	165867	g1	g-00808	Respiration	Respiration
RVBD_0139	GGCGGTGTCGAAGACGTCGCC	21	253	NA	NA	0.742	NonEssential	NonEssential	RVBD0139	NAD-dependent epimerase/dehydratase family protein	rev	165990	g2	g-00809	Respiration	Respiration
RVBD_0139	GCCGCCACCCGGGACCGCACG	21	419	13	0.654864	0.742	NonEssential	NonEssential	RVBD0139	NAD-dependent epimerase/dehydratase family protein	rev	166259	g3	g-00810	Respiration	Respiration
RVBD_0139	GCCGCCAAGATCAGCGCCCTC	21	554	11	0.692026	0.742	NonEssential	NonEssential	RVBD0139	NAD-dependent epimerase/dehydratase family protein	rev	166472	g4	g-00811	Respiration	Respiration
RVBD_0139	GCCTTGCCGTGGTCGACATCGGCC	24	418	NA	NA	0.742	NonEssential	NonEssential	RVBD0139	NAD-dependent epimerase/dehydratase family protein	rev	166715	g5	g-00812	Respiration	Respiration
RVBD_0139	GTCCTTCCCGACGGTGCGCATCGCCGC	27	462	NA	NA	0.742	NonEssential	NonEssential	RVBD0139	NAD-dependent epimerase/dehydratase family protein	rev	166806	g6	g-00813	Respiration	Respiration
RVBD_0140	ACTGCAGGGTAACTGGCTTCCTG	23	1906	18	0.496184	0.158	NonEssential	NonEssential	RVBD0140	DUF427 domain-containing protein	rev	167034	g1	g-00814	Unknown	Hypothetical protein
RVBD_0140	GCCTATCCTGTACCACGTCGGCCA	24	342	4	0.938714	0.158	NonEssential	NonEssential	RVBD0140	DUF427 domain-containing protein	rev	167071	g2	g-00815	Unknown	Hypothetical protein
RVBD_0140	ATAGCTGGCTTCACCCTTGAA	21	1003	NA	NA	0.158	NonEssential	NonEssential	RVBD0140	DUF427 domain-containing protein	rev	167127	g3	g-00816	Unknown	Hypothetical protein
RVBD_0140	GCTGATTTCGGCTTTGTCCGG	21	363	NA	NA	0.158	NonEssential	NonEssential	RVBD0140	DUF427 domain-containing protein	rev	167253	g4	g-00817	Unknown	Hypothetical protein
RVBD_0140;RVBD_0141c	ACCCGGTAGCCTGCGCTACCC	21	208	6	0.883582	NA	unknown				rev	167283	g1	g-00818	NA	NA
RVBD_0140;RVBD_0141c	ATACCCGGTAGCCTGCGCTACC	22	117	17	0.533867	NA	unknown				rev	167284	g2	g-00819	NA	NA
RVBD_0141c	GCTCCAGTAGGTGAAGTCGTTGC	23	1250	15	0.597277	0.796	NonEssential	NonEssential	RVBD0141c	nuclear transport factor 2 family protein	fwd	167582	g1	g-00820	Unknown	Hypothetical protein
RVBD_0141c	ATCTCCGCCCTCGCAGAGGCTTT	23	544	12	0.740263	0.796	NonEssential	NonEssential	RVBD0141c	nuclear transport factor 2 family protein	fwd	167630	g2	g-00821	Unknown	Hypothetical protein
RVBD_0141c	ATCTCCGCCCTCGCAGAGGCTTTG	24	1388	10	0.759244	0.796	NonEssential	NonEssential	RVBD0141c	nuclear transport factor 2 family protein	fwd	167631	g3	g-00822	Unknown	Hypothetical protein
RVBD_0142	AGTGCCGTCACCGGGGACCCG	21	781	11	0.692026	0.369	NonEssential	NonEssential	RVBD0142	DNA-3-methyladenine glycosylase 2 family protein	rev	167817	g1	g-00823	DNA Processing	DNA repair
RVBD_0142	GCGCGGTGACCGGCCCGGTGG	21	808	NA	NA	0.369	NonEssential	NonEssential	RVBD0142	DNA-3-methyladenine glycosylase 2 family protein	rev	167860	g2	g-00824	DNA Processing	DNA repair
RVBD_0142	ATCGCTGGCGTCGTCGGCGGCGC	23	468	11	0.737548	0.369	NonEssential	NonEssential	RVBD0142	DNA-3-methyladenine glycosylase 2 family protein	rev	167971	g3	g-00825	DNA Processing	DNA repair
RVBD_0142	ACAAGCGTCCAGCCGATCATCT	22	1216	4	0.938639	0.369	NonEssential	NonEssential	RVBD0142	DNA-3-methyladenine glycosylase 2 family protein	rev	168460	g4	g-00826	DNA Processing	DNA repair
RVBD_0142	GGCGCATCGGCTCCAGCAGCT	21	1155	11	0.692026	0.369	NonEssential	NonEssential	RVBD0142	DNA-3-methyladenine glycosylase 2 family protein	rev	168514	g5	g-00827	DNA Processing	DNA repair
RVBD_0142	GCTCACGCGCCAAGCCGCTGGCTT	24	522	9	0.755012	0.369	NonEssential	NonEssential	RVBD0142	DNA-3-methyladenine glycosylase 2 family protein	rev	168565	g6	g-00828	DNA Processing	DNA repair
RVBD_0143c	GATGATCGCTCCAGGCACCAC	21	532	7	0.879651	1.219	NonEssential	NonEssential	RVBD0143c	chloride channel protein	fwd	168845	g1	g-00829	Unknown	Hypothetical protein
RVBD_0143c	GCCGAACAGCGGGTCGAAGCC	21	610	3	0.925295	1.219	NonEssential	NonEssential	RVBD0143c	chloride channel protein	fwd	169415	g2	g-00830	Unknown	Hypothetical protein
RVBD_0143c	GTTCAGCCGGCGGGTCAGCAGTGA	24	662	3	0.951953	1.219	NonEssential	NonEssential	RVBD0143c	chloride channel protein	fwd	169631	g3	g-00831	Unknown	Hypothetical protein
RVBD_0143c	GATAGTCCGCGAGGTAGCCGA	21	437	2	0.944114	1.219	NonEssential	NonEssential	RVBD0143c	chloride channel protein	fwd	169951	g4	g-00832	Unknown	Hypothetical protein
RVBD_0143c	GCTGGTGTATTTCAGCGCGAG	21	145	3	0.935537	1.219	NonEssential	NonEssential	RVBD0143c	chloride channel protein	fwd	169982	g5	g-00833	Unknown	Hypothetical protein
RVBD_0143c	GCCTCCGGCATGGTCGGGAGGTTA	24	844	11	0.718684	1.219	NonEssential	NonEssential	RVBD0143c	chloride channel protein	fwd	170139	g6	g-00834	Unknown	Hypothetical protein
RVBD_0144	ACCTACCGTTGGGCGGGATGCT	22	1481	NA	NA	0.634	NonEssential	NonEssential	RVBD0144	TetR/AcrR family transcriptional regulator	rev	170431	g1	g-00835	RNA Processing	Transcriptional regulator
RVBD_0144	GCTGAACACTTGACGGGCGGCGT	23	295	1	0.998357	0.634	NonEssential	NonEssential	RVBD0144	TetR/AcrR family transcriptional regulator	rev	170565	g2	g-00836	RNA Processing	Transcriptional regulator
RVBD_0144	GGATTCGAGCACGGTGGTGGC	21	389	NA	NA	0.634	NonEssential	NonEssential	RVBD0144	TetR/AcrR family transcriptional regulator	rev	170840	g3	g-00837	RNA Processing	Transcriptional regulator
RVBD_0144	ATCGCATCATTGACAGCCCAAAC	23	609	4	0.940901	0.634	NonEssential	NonEssential	RVBD0144	TetR/AcrR family transcriptional regulator	rev	170924	g4	g-00838	RNA Processing	Transcriptional regulator
RVBD_0144	ATAGCTCCCGACAAAACCGAT	21	619	3	0.908617	0.634	NonEssential	NonEssential	RVBD0144	TetR/AcrR family transcriptional regulator	rev	171032	g5	g-00839	RNA Processing	Transcriptional regulator
RVBD_0144	GAGCGTGCCGGCCAACAGCTG	21	986	NA	NA	0.634	NonEssential	NonEssential	RVBD0144	TetR/AcrR family transcriptional regulator	rev	171086	g6	g-00840	RNA Processing	Transcriptional regulator
RVBD_0145	GGTATCGCCAGCGGTCCGTCG	21	651	8	0.74736	0.656	NonEssential	NonEssential	RVBD0145	class I SAM-dependent methyltransferase	rev	171252	g1	g-00841	Protein Fate (folding, modification, targeting, degradation)	Protein targeting, sorting, translocation
RVBD_0145	GGCGGCACCGAAGTACTCGTC	21	555	3	0.933894	0.656	NonEssential	NonEssential	RVBD0145	class I SAM-dependent methyltransferase	rev	171513	g2	g-00842	Protein Fate (folding, modification, targeting, degradation)	Protein targeting, sorting, translocation
RVBD_0145	GCCCGAGCGTCCAGTCCGGCAG	22	640	8	0.7637	0.656	NonEssential	NonEssential	RVBD0145	class I SAM-dependent methyltransferase	rev	171568	g3	g-00843	Protein Fate (folding, modification, targeting, degradation)	Protein targeting, sorting, translocation
RVBD_0145	GTTGGAACCGCGCCATGCGATT	22	922	1	0.970818	0.656	NonEssential	NonEssential	RVBD0145	class I SAM-dependent methyltransferase	rev	171673	g4	g-00844	Protein Fate (folding, modification, targeting, degradation)	Protein targeting, sorting, translocation
RVBD_0145	GCGGCGTCGCCGGGCAGGTAGG	22	943	9	0.736616	0.656	NonEssential	NonEssential	RVBD0145	class I SAM-dependent methyltransferase	rev	171808	g5	g-00845	Protein Fate (folding, modification, targeting, degradation)	Protein targeting, sorting, translocation
RVBD_0145	GCGGGTGTGACCAGACGCCCTC	22	449	NA	NA	0.656	NonEssential	NonEssential	RVBD0145	class I SAM-dependent methyltransferase	rev	172132	g6	g-00846	Protein Fate (folding, modification, targeting, degradation)	Protein targeting, sorting, translocation
RVBD_0146	GCCGGTCGGTTTCGACGGCCCGG	23	548	NA	NA	0.259	NonEssential	NonEssential	RVBD0146	class I SAM-dependent methyltransferase	rev	172280	g1	g-00847	Protein Fate (folding, modification, targeting, degradation)	Protein targeting, sorting, translocation
RVBD_0146	GCGCCGGCCCCGGCGTTGGTGA	22	387	NA	NA	0.259	NonEssential	NonEssential	RVBD0146	class I SAM-dependent methyltransferase	rev	172342	g2	g-00848	Protein Fate (folding, modification, targeting, degradation)	Protein targeting, sorting, translocation
RVBD_0146	GCCTTGGCTACCAGTGTTGGGT	22	289	11	0.718608	0.259	NonEssential	NonEssential	RVBD0146	class I SAM-dependent methyltransferase	rev	172384	g3	g-00849	Protein Fate (folding, modification, targeting, degradation)	Protein targeting, sorting, translocation
RVBD_0146	AGCGCTGGCGAAGTAGGTATC	21	860	3	0.935537	0.259	NonEssential	NonEssential	RVBD0146	class I SAM-dependent methyltransferase	rev	172482	g4	g-00850	Protein Fate (folding, modification, targeting, degradation)	Protein targeting, sorting, translocation
RVBD_0146	GGCCAGTCCAGGCGATAGGCG	21	660	NA	NA	0.259	NonEssential	NonEssential	RVBD0146	class I SAM-dependent methyltransferase	rev	172556	g5	g-00851	Protein Fate (folding, modification, targeting, degradation)	Protein targeting, sorting, translocation
RVBD_0146	GTTTTCCGCCAGCGTCGTGGACTTG	25	461	5	0.954603	0.259	NonEssential	NonEssential	RVBD0146	class I SAM-dependent methyltransferase	rev	172625	g6	g-00852	Protein Fate (folding, modification, targeting, degradation)	Protein targeting, sorting, translocation
RVBD_0147	GCCGGGCAGCTGCGGCACCTCGA	23	989	NA	NA	0.469	NonEssential	NonEssential	RVBD0147	aldehyde dehydrogenase family protein	rev	173633	g1	g-00853	Energy and Precursor Metabolites Generation	Central Metabolism
RVBD_0147	GGCCGGGCAGCTGCGGCACCT	21	1322	NA	NA	0.469	NonEssential	NonEssential	RVBD0147	aldehyde dehydrogenase family protein	rev	173636	g2	g-00854	Energy and Precursor Metabolites Generation	Central Metabolism
RVBD_0147	GACCGCCGGACCCAGGGTCAG	21	847	7	0.871053	0.469	NonEssential	NonEssential	RVBD0147	aldehyde dehydrogenase family protein	rev	173725	g3	g-00855	Energy and Precursor Metabolites Generation	Central Metabolism
RVBD_0147	GCAACGCATGTCTGCCCGGCGT	22	667	15	0.566452	0.469	NonEssential	NonEssential	RVBD0147	aldehyde dehydrogenase family protein	rev	174083	g4	g-00856	Energy and Precursor Metabolites Generation	Central Metabolism
RVBD_0147	GCATGCCCTGCGGCGCACCGGA	22	777	10	0.748928	0.469	NonEssential	NonEssential	RVBD0147	aldehyde dehydrogenase family protein	rev	174184	g5	g-00857	Energy and Precursor Metabolites Generation	Central Metabolism
RVBD_0147	GAGATTTGACGGTGACCACCG	21	163	8	0.757602	0.469	NonEssential	NonEssential	RVBD0147	aldehyde dehydrogenase family protein	rev	174404	g6	g-00858	Energy and Precursor Metabolites Generation	Central Metabolism
RVBD_0148	GTCCCAATTCTCGAACGACATCTT	24	1087	6	0.884963	1.205	NonEssential	NonEssential	RVBD0148	SDR family oxidoreductase	rev	175158	g1	g-00859	Unknown	Dehydrogenase
RVBD_0148	ATCCGCCATAAAGGTGCACCT	21	737	NA	NA	1.205	NonEssential	NonEssential	RVBD0148	SDR family oxidoreductase	rev	175192	g2	g-00860	Unknown	Dehydrogenase
RVBD_0148	GACCCGGCCGTAACTCTGCTC	21	493	5	0.918278	1.205	NonEssential	NonEssential	RVBD0148	SDR family oxidoreductase	rev	175248	g3	g-00861	Unknown	Dehydrogenase
RVBD_0148	ATCCTGGTCGCCGCGATCGGGGCA	24	837	11	0.710085	1.205	NonEssential	NonEssential	RVBD0148	SDR family oxidoreductase	rev	175406	g4	g-00862	Unknown	Dehydrogenase
RVBD_0148	GCTTTTCCAGTACTTCGGGCG	21	120	8	0.757602	1.205	NonEssential	NonEssential	RVBD0148	SDR family oxidoreductase	rev	175447	g5	g-00863	Unknown	Dehydrogenase
RVBD_0148	ATTTACTTCTACAACTTGAAT	21	134	9	0.720276	1.205	NonEssential	NonEssential	RVBD0148	SDR family oxidoreductase	rev	175679	g6	g-00864	Unknown	Dehydrogenase
RVBD_0149	GTGTACACCATGCCGGACGGG	21	501	5	0.918278	1.05	NonEssential	NonEssential	RVBD0149	NADPH:quinone oxidoreductase family protein	rev	175730	g1	g-00865	Respiration	quinone oxidoreductase
RVBD_0149	GCCCTTGGTCAGCAGCAGGTCCGG	24	515	NA	NA	1.05	NonEssential	NonEssential	RVBD0149	NADPH:quinone oxidoreductase family protein	rev	175821	g2	g-00866	Respiration	quinone oxidoreductase
RVBD_0149	ACTCGCCCTTGGTCAGCAGCAGGT	24	1123	5	0.936336	1.05	NonEssential	NonEssential	RVBD0149	NADPH:quinone oxidoreductase family protein	rev	175825	g3	g-00867	Respiration	quinone oxidoreductase
RVBD_0149	GCTGAGCCCAGCCCTCGGTCA	21	524	6	0.883582	1.05	NonEssential	NonEssential	RVBD0149	NADPH:quinone oxidoreductase family protein	rev	176269	g4	g-00868	Respiration	quinone oxidoreductase
RVBD_0149	AGGCGAACAAGGCGGCCGAAC	21	601	10	0.741186	1.05	NonEssential	NonEssential	RVBD0149	NADPH:quinone oxidoreductase family protein	rev	176512	g5	g-00869	Respiration	quinone oxidoreductase
RVBD_0149	GCGGCGGAGGCGGTCTGAGCC	21	524	2	0.918838	1.05	NonEssential	NonEssential	RVBD0149	NADPH:quinone oxidoreductase family protein	rev	176560	g6	g-00870	Respiration	quinone oxidoreductase
RVBD_0150c	GTGACGGATCGGCGGGCCAACA	22	810	12	0.711081	0.854	NonEssential	NonEssential	RVBD0150c	hypothetical protein	fwd	176722	g1	g-00871	Unknown	Hypothetical protein
RVBD_0150c	GACGGATCGGCGGGCCAACAC	21	840	NA	NA	0.854	NonEssential	NonEssential	RVBD0150c	hypothetical protein	fwd	176723	g2	g-00872	Unknown	Hypothetical protein
RVBD_0150c	GGCGTGACCAACGCCACGCTG	21	339	NA	NA	0.854	NonEssential	NonEssential	RVBD0150c	hypothetical protein	fwd	176765	g3	g-00873	Unknown	Hypothetical protein
RVBD_0150c	ATCGGGTATCCGATCGCGTTGG	22	1008	9	0.763536	0.854	NonEssential	NonEssential	RVBD0150c	hypothetical protein	fwd	176793	g4	g-00874	Unknown	Hypothetical protein
RVBD_0150c	GCGTAGCCGTCCGCAACCACA	21	524	5	0.918278	0.854	NonEssential	NonEssential	RVBD0150c	hypothetical protein	fwd	176855	g5	g-00875	Unknown	Hypothetical protein
RVBD_0150c	GCGAGCGCTTCGATGCCAGGGT	22	999	NA	NA	0.854	NonEssential	NonEssential	RVBD0150c	hypothetical protein	fwd	176907	g6	g-00876	Unknown	Hypothetical protein
RVBD_0151c	AGGCAAGACCTAGATCTGCCG	21	701	6	0.893824	1.715	NonEssential	NonEssential	PE1	PE-PPE domain-containing protein	fwd	177755	g1	g-00877	Membrane Transport	PE-protein family
RVBD_0151c	GCAAGACCTAGATCTGCCGTCG	22	562	3	0.951877	1.715	NonEssential	NonEssential	PE1	PE-PPE domain-containing protein	fwd	177758	g2	g-00878	Membrane Transport	PE-protein family
RVBD_0151c	GACCTAGATCTGCCGTCGGAA	21	217	1	0.954478	1.715	NonEssential	NonEssential	PE1	PE-PPE domain-containing protein	fwd	177761	g3	g-00879	Membrane Transport	PE-protein family
RVBD_0151c	ATCGAGTAGCCGGTCGACACA	21	963	6	0.893824	1.715	NonEssential	NonEssential	PE1	PE-PPE domain-containing protein	fwd	177787	g4	g-00880	Membrane Transport	PE-protein family
RVBD_0151c	GACAACGCTCGCCGGGACATC	21	1364	6	0.89218	1.715	NonEssential	NonEssential	PE1	PE-PPE domain-containing protein	fwd	177996	g5	g-00881	Membrane Transport	PE-protein family
RVBD_0151c	ATTTGCTCCCAAATCGCGCCGT	22	902	1	0.970818	1.715	NonEssential	NonEssential	PE1	PE-PPE domain-containing protein	fwd	178628	g6	g-00882	Membrane Transport	PE-protein family
RVBD_0152c	ATGCCTGCAACCGCGTTGAGG	21	970	5	0.918278	1.406	NonEssential	NonEssential	PE2	PE-PPE domain-containing protein	fwd	180130	g1	g-00883	Membrane Transport	PE-protein family
RVBD_0152c	AATGAAGTTGAGCGGGTATCG	21	441	3	0.908617	1.406	NonEssential	NonEssential	PE2	PE-PPE domain-containing protein	fwd	180156	g2	g-00884	Membrane Transport	PE-protein family
RVBD_0152c	ATCGTGTCCGAGGGCGTTGCGCC	23	980	7	0.925173	1.406	NonEssential	NonEssential	PE2	PE-PPE domain-containing protein	fwd	180231	g3	g-00885	Membrane Transport	PE-protein family
RVBD_0152c	GCCATAGAACGTCAGGTCCAGAG	23	445	6	0.939346	1.406	NonEssential	NonEssential	PE2	PE-PPE domain-containing protein	fwd	180251	g4	g-00886	Membrane Transport	PE-protein family
RVBD_0152c	GCGTCAGATCCGGGAACCGCG	21	671	11	0.692026	1.406	NonEssential	NonEssential	PE2	PE-PPE domain-containing protein	fwd	180278	g5	g-00887	Membrane Transport	PE-protein family
RVBD_0152c	GTAGTGGAATTCCGGTGGGCCC	22	256	7	0.895992	1.406	NonEssential	NonEssential	PE2	PE-PPE domain-containing protein	fwd	180639	g6	g-00888	Membrane Transport	PE-protein family
RVBD_0153c	GCGAAAGCGTTTCCCCTCATC	21	630	NA	NA	-0.691	NonEssential	NonEssential	ptbB	tyrosine-protein phosphatase PtbB	fwd	181157	g1	g-00889	Membrane Transport	Protein secretion
RVBD_0153c	GCCGGTGCGATCCTTACCCGC	21	992	NA	NA	-0.691	NonEssential	NonEssential	ptbB	tyrosine-protein phosphatase PtbB	fwd	181500	g2	g-00890	Membrane Transport	Protein secretion
RVBD_0153c	GTGAGCACCGGGCGTCCGGCGG	22	877	NA	NA	-0.691	NonEssential	NonEssential	ptbB	tyrosine-protein phosphatase PtbB	fwd	181532	g3	g-00891	Membrane Transport	Protein secretion
RVBD_0153c	GCGCTGTGCTCCATTGCGCGT	21	668	NA	NA	-0.691	NonEssential	NonEssential	ptbB	tyrosine-protein phosphatase PtbB	fwd	181581	g4	g-00892	Membrane Transport	Protein secretion
RVBD_0153c	ACTCGCCGTTGGACCCGTCATTGG	24	800	NA	NA	-0.691	NonEssential	NonEssential	ptbB	tyrosine-protein phosphatase PtbB	fwd	181676	g5	g-00893	Membrane Transport	Protein secretion
RVBD_0153c	GAGGCGGCTCAGCTCGCTGGA	21	983	NA	NA	-0.691	NonEssential	NonEssential	ptbB	tyrosine-protein phosphatase PtbB	fwd	181896	g6	g-00894	Membrane Transport	Protein secretion
RVBD_0154c	ATTGTCCACGCCGCCTTTTCGC	22	508	NA	NA	0.323	NonEssential	NonEssential	fadE2	acyl-CoA dehydrogenase	fwd	182268	g1	g-00895	Fatty Acids, Lipids, and Isoprenoids	Fatty acids
RVBD_0154c	GCCTGGTCGATTTCGTTGCGGGAC	24	344	NA	NA	0.323	NonEssential	NonEssential	fadE2	acyl-CoA dehydrogenase	fwd	182303	g2	g-00896	Fatty Acids, Lipids, and Isoprenoids	Fatty acids
RVBD_0154c	GGTTGGTGCGGCCCATCACGA	21	577	8	0.755959	0.323	NonEssential	NonEssential	fadE2	acyl-CoA dehydrogenase	fwd	182670	g3	g-00897	Fatty Acids, Lipids, and Isoprenoids	Fatty acids
RVBD_0154c	GGCCACCGCCGGCTCGGTCAT	21	1052	3	0.925295	0.323	NonEssential	NonEssential	fadE2	acyl-CoA dehydrogenase	fwd	182806	g4	g-00898	Fatty Acids, Lipids, and Isoprenoids	Fatty acids
RVBD_0154c	GCTGCTCGGTGCCGAACATGT	21	1104	8	0.755959	0.323	NonEssential	NonEssential	fadE2	acyl-CoA dehydrogenase	fwd	182883	g5	g-00899	Fatty Acids, Lipids, and Isoprenoids	Fatty acids
RVBD_0154c	GGTCAATCCCGACTCGGCCGA	21	682	NA	NA	0.323	NonEssential	NonEssential	fadE2	acyl-CoA dehydrogenase	fwd	183010	g6	g-00900	Fatty Acids, Lipids, and Isoprenoids	Fatty acids
RVBD_0155	ACCGACAGCGGTGTAGAGCTCAT	23	876	6	0.939346	-0.328	NonEssential	NonEssential	pntAa	Re/Si-specific NAD(P)(+) transhydrogenase subunit alpha	rev	183783	g1	g-00901	Cofactors, Vitamins, Prosthetic Groups	NAD and NADP
RVBD_0155	ACCTTGACAACGACGTCGGCGGCC	24	448	11	0.718684	-0.328	NonEssential	NonEssential	pntAa	Re/Si-specific NAD(P)(+) transhydrogenase subunit alpha	rev	183826	g2	g-00902	Cofactors, Vitamins, Prosthetic Groups	NAD and NADP
RVBD_0155	AGTTGTCAGCATTACGGGGCG	21	614	2	0.945757	-0.328	NonEssential	NonEssential	pntAa	Re/Si-specific NAD(P)(+) transhydrogenase subunit alpha	rev	183915	g3	g-00903	Cofactors, Vitamins, Prosthetic Groups	NAD and NADP
RVBD_0155	GGCCGCCGTCGTCAGCATCGG	21	510	7	0.871053	-0.328	NonEssential	NonEssential	pntAa	Re/Si-specific NAD(P)(+) transhydrogenase subunit alpha	rev	184094	g4	g-00904	Cofactors, Vitamins, Prosthetic Groups	NAD and NADP
RVBD_0155	GTTCCGGCCGCCGTCGTCAGCA	22	433	5	0.926019	-0.328	NonEssential	NonEssential	pntAa	Re/Si-specific NAD(P)(+) transhydrogenase subunit alpha	rev	184098	g5	g-00905	Cofactors, Vitamins, Prosthetic Groups	NAD and NADP
RVBD_0155	GCTTCACCGTTCCGGCCGCCGTCG	24	245	11	0.710085	-0.328	NonEssential	NonEssential	pntAa	Re/Si-specific NAD(P)(+) transhydrogenase subunit alpha	rev	184104	g6	g-00906	Cofactors, Vitamins, Prosthetic Groups	NAD and NADP
RVBD_0156	GTTCTCCAACAATTCGTTGTACAT	24	622	13	0.672923	-0.207	NonEssential	Uncertain	pntAb	NAD(P) transhydrogenase subunit alpha	rev	184721	g1	g-00907	Cofactors, Vitamins, Prosthetic Groups	NAD and NADP
RVBD_0156	ACCCGACGAATCCGGACAGCA	21	490	8	0.755959	-0.207	NonEssential	Uncertain	pntAb	NAD(P) transhydrogenase subunit alpha	rev	184758	g2	g-00908	Cofactors, Vitamins, Prosthetic Groups	NAD and NADP
RVBD_0156	ACCGCGAACCCGACGAATCCGG	22	1142	18	0.465359	-0.207	NonEssential	Uncertain	pntAb	NAD(P) transhydrogenase subunit alpha	rev	184764	g3	g-00909	Cofactors, Vitamins, Prosthetic Groups	NAD and NADP
RVBD_0156	ATTTCGCCGAAAACCACCAGCGCGC	25	1511	7	0.915976	-0.207	NonEssential	Uncertain	pntAb	NAD(P) transhydrogenase subunit alpha	rev	184863	g4	g-00910	Cofactors, Vitamins, Prosthetic Groups	NAD and NADP
RVBD_0156	GTGCCGAACACCACCGCGACGA	22	757	8	0.772299	-0.207	NonEssential	Uncertain	pntAb	NAD(P) transhydrogenase subunit alpha	rev	184923	g5	g-00911	Cofactors, Vitamins, Prosthetic Groups	NAD and NADP
RVBD_0156	GCTTCTTGGCCTTGAACATGC	21	215	11	0.702268	-0.207	NonEssential	Uncertain	pntAb	NAD(P) transhydrogenase subunit alpha	rev	184989	g6	g-00912	Cofactors, Vitamins, Prosthetic Groups	NAD and NADP
RVBD_0157	AGAGTGAAAAGGAGATGATGT	21	378	1	0.927558	0.642	NonEssential	NonEssential	pntB	NAD(P)(+) transhydrogenase (Re/Si-specific) subunit beta	rev	185081	g1	g-00913	Cofactors, Vitamins, Prosthetic Groups	NAD and NADP
RVBD_0157	ATCAACCCGTAGATGAAGAGTGA	23	627	13	0.700386	0.642	NonEssential	NonEssential	pntB	NAD(P)(+) transhydrogenase (Re/Si-specific) subunit beta	rev	185095	g2	g-00914	Cofactors, Vitamins, Prosthetic Groups	NAD and NADP
RVBD_0157	ACCGTTCCTCCGCCCACGCCGTT	23	684	1	0.998357	0.642	NonEssential	NonEssential	pntB	NAD(P)(+) transhydrogenase (Re/Si-specific) subunit beta	rev	185326	g3	g-00915	Cofactors, Vitamins, Prosthetic Groups	NAD and NADP
RVBD_0157	GGCGACTCGCCGTGCTGGAAT	21	1377	5	0.918278	0.642	NonEssential	NonEssential	pntB	NAD(P)(+) transhydrogenase (Re/Si-specific) subunit beta	rev	185397	g4	g-00916	Cofactors, Vitamins, Prosthetic Groups	NAD and NADP
RVBD_0157	GCCGACAGGCCGGTCATGGCGT	22	929	11	0.708367	0.642	NonEssential	NonEssential	pntB	NAD(P)(+) transhydrogenase (Re/Si-specific) subunit beta	rev	185744	g5	g-00917	Cofactors, Vitamins, Prosthetic Groups	NAD and NADP
RVBD_0157	ACAACATAGTGGTGCCGTCGGC	22	381	7	0.897635	0.642	NonEssential	NonEssential	pntB	NAD(P)(+) transhydrogenase (Re/Si-specific) subunit beta	rev	186400	g6	g-00918	Cofactors, Vitamins, Prosthetic Groups	NAD and NADP
RVBD_0157A	GCGTAGACCCCAGGTGAGGTA	21	587	6	0.89218	0.172	NonEssential	NonEssential	RVBD0157A	hypothetical protein	fwd	186564	g1	g-00919	Unknown	Hypothetical protein
RVBD_0157A	GTAGACCCCAGGTGAGGTACCG	22	1096	3	0.950234	0.172	NonEssential	NonEssential	RVBD0157A	hypothetical protein	fwd	186567	g2	g-00920	Unknown	Hypothetical protein
RVBD_0157A	ACCCCAGGTGAGGTACCGGAA	21	726	7	0.879651	0.172	NonEssential	NonEssential	RVBD0157A	hypothetical protein	fwd	186570	g3	g-00921	Unknown	Hypothetical protein
RVBD_0157A	ATTTCGTCGCTCACGTCGTAG	21	611	NA	NA	0.172	NonEssential	NonEssential	RVBD0157A	hypothetical protein	fwd	186601	g4	g-00922	Unknown	Hypothetical protein
RVBD_0158	GCGAATAGTTTGGTGGCAACAG	22	372	9	0.763536	0.303	NonEssential	NonEssential	RVBD0158	TetR family transcriptional regulator	rev	186835	g1	g-00923	RNA Processing	Transcriptional regulator
RVBD_0158	GCCGCCTGACGGTAAATGTCGA	22	869	8	0.773942	0.303	NonEssential	NonEssential	RVBD0158	TetR family transcriptional regulator	rev	186961	g2	g-00924	RNA Processing	Transcriptional regulator
RVBD_0158	GCTCGGGGTTGCTCGCGATCGCAG	24	656	NA	NA	0.303	NonEssential	NonEssential	RVBD0158	TetR family transcriptional regulator	rev	187066	g3	g-00925	RNA Processing	Transcriptional regulator
RVBD_0158	ACTCGGTGATGTAGGGCTGCTC	22	1415	6	0.910164	0.303	NonEssential	NonEssential	RVBD0158	TetR family transcriptional regulator	rev	187110	g4	g-00926	RNA Processing	Transcriptional regulator
RVBD_0158	GCCACCACATGCGAGTCGCACTC	23	389	7	0.925173	0.303	NonEssential	NonEssential	RVBD0158	TetR family transcriptional regulator	rev	187236	g5	g-00927	RNA Processing	Transcriptional regulator
RVBD_0158	ATTCGTCGCGGATCAGCCCGC	21	522	NA	NA	0.303	NonEssential	NonEssential	RVBD0158	TetR family transcriptional regulator	rev	187363	g6	g-00928	RNA Processing	Transcriptional regulator
RVBD_0159c	ACATCAGGCCCGGATTCGCCG	21	917	6	0.89218	1.306	NonEssential	NonEssential	PE3	PE-PPE domain-containing protein	fwd	187540	g1	g-00929	Membrane Transport	PE-protein family
RVBD_0159c	GCAACAGCGGCAGGTCCTGGG	21	1465	2	0.935516	1.306	NonEssential	NonEssential	PE3	PE-PPE domain-containing protein	fwd	187819	g2	g-00930	Membrane Transport	PE-protein family
RVBD_0159c	GTCGCACCGTTGAACGACATATC	23	811	7	0.926816	1.306	NonEssential	NonEssential	PE3	PE-PPE domain-containing protein	fwd	188066	g3	g-00931	Membrane Transport	PE-protein family
RVBD_0159c	ATGATCGCCAAGACGCGGTCAC	22	1067	8	0.773942	1.306	NonEssential	NonEssential	PE3	PE-PPE domain-containing protein	fwd	188440	g4	g-00932	Membrane Transport	PE-protein family
RVBD_0159c	ACGCGGTTAGCGGGTTGCCTG	21	1342	11	0.700625	1.306	NonEssential	NonEssential	PE3	PE-PPE domain-containing protein	fwd	188494	g5	g-00933	Membrane Transport	PE-protein family
RVBD_0159c	GGGTTGCCTGACAGCATCCCG	21	430	7	0.879651	1.306	NonEssential	NonEssential	PE3	PE-PPE domain-containing protein	fwd	188505	g6	g-00934	Membrane Transport	PE-protein family
RVBD_0160c	GTGTCACCTGTGGCTGGCCGAA	22	954	2	0.960455	1.114	NonEssential	NonEssential	PE4	PE-PPE domain-containing protein	fwd	189018	g1	g-00935	Membrane Transport	PE-protein family
RVBD_0160c	GACAGCGAACGGGTTGGGGAT	21	1030	7	0.879651	1.114	NonEssential	NonEssential	PE4	PE-PPE domain-containing protein	fwd	189183	g2	g-00936	Membrane Transport	PE-protein family
RVBD_0160c	GTTCCGGGTACGTGTTGTGCAC	22	634	3	0.951877	1.114	NonEssential	NonEssential	PE4	PE-PPE domain-containing protein	fwd	189456	g3	g-00937	Membrane Transport	PE-protein family
RVBD_0160c	ACGGCACGTCCAGGAACGGGAT	22	1078	3	0.950234	1.114	NonEssential	NonEssential	PE4	PE-PPE domain-containing protein	fwd	189612	g4	g-00938	Membrane Transport	PE-protein family
RVBD_0160c	GTCCAGGAACGGGATGTAGAAGCC	24	787	6	0.911882	1.114	NonEssential	NonEssential	PE4	PE-PPE domain-containing protein	fwd	189621	g5	g-00939	Membrane Transport	PE-protein family
RVBD_0160c	ACAGGCCTTGCGAGACAGCACC	22	1526	6	0.908521	1.114	NonEssential	NonEssential	PE4	PE-PPE domain-containing protein	fwd	189921	g6	g-00940	Membrane Transport	PE-protein family
RVBD_0161	ATCCGACCGCACTCACCAAGCTGG	24	1528	11	0.718684	0.727	NonEssential	NonEssential	RVBD0161	FAD-binding oxidoreductase	rev	190612	g1	g-00941	Unknown	Oxidoreductase
RVBD_0161	ACAGCAGCACGTCGTCGTGTT	21	515	NA	NA	0.727	NonEssential	NonEssential	RVBD0161	FAD-binding oxidoreductase	rev	190837	g2	g-00942	Unknown	Oxidoreductase
RVBD_0161	ACGACGCAAAGCCGTTCGGTAG	22	531	NA	NA	0.727	NonEssential	NonEssential	RVBD0161	FAD-binding oxidoreductase	rev	190858	g3	g-00943	Unknown	Oxidoreductase
RVBD_0161	ACGCCGCGATGCCCTCCACGTC	22	645	10	0.748928	0.727	NonEssential	NonEssential	RVBD0161	FAD-binding oxidoreductase	rev	191313	g4	g-00944	Unknown	Oxidoreductase
RVBD_0161	GGTCGGCGGCCAGTTCCACCA	21	533	NA	NA	0.727	NonEssential	NonEssential	RVBD0161	FAD-binding oxidoreductase	rev	191419	g5	g-00945	Unknown	Oxidoreductase
RVBD_0161	AACAACAGCGGCAACGCCTCC	21	1094	1	0.952835	0.727	NonEssential	NonEssential	RVBD0161	FAD-binding oxidoreductase	rev	191678	g6	g-00946	Unknown	Oxidoreductase
RVBD_0162c	ATTGCCACAACGACACGAAGC	21	705	NA	NA	1.06	NonEssential	NonEssential	adhE1	alcohol dehydrogenase catalytic domain-containing protein	fwd	192130	g1	g-00947	Energy and Precursor Metabolites Generation	Central Metabolism
RVBD_0162c	GCCCGATCGCGGTGTGCAGCGCG	23	1000	8	0.792882	1.06	NonEssential	NonEssential	adhE1	alcohol dehydrogenase catalytic domain-containing protein	fwd	192300	g2	g-00948	Energy and Precursor Metabolites Generation	Central Metabolism
RVBD_0162c	GTGGGCGGCACCTCGTGCGGCA	22	1136	NA	NA	1.06	NonEssential	NonEssential	adhE1	alcohol dehydrogenase catalytic domain-containing protein	fwd	192613	g3	g-00949	Energy and Precursor Metabolites Generation	Central Metabolism
RVBD_0162c	ACGCCGCGCACTGGCCGCAAC	21	1185	6	0.883582	1.06	NonEssential	NonEssential	adhE1	alcohol dehydrogenase catalytic domain-containing protein	fwd	192805	g4	g-00950	Energy and Precursor Metabolites Generation	Central Metabolism
RVBD_0162c	GCCGCGCACTGGCCGCAACGCGG	23	825	NA	NA	1.06	NonEssential	NonEssential	adhE1	alcohol dehydrogenase catalytic domain-containing protein	fwd	192809	g5	g-00951	Energy and Precursor Metabolites Generation	Central Metabolism
RVBD_0162c	ACGATTCCAGCGGCTTCATGAC	22	1314	NA	NA	1.06	NonEssential	NonEssential	adhE1	alcohol dehydrogenase catalytic domain-containing protein	fwd	192895	g6	g-00952	Energy and Precursor Metabolites Generation	Central Metabolism
RVBD_0162c;RVBD_0163	AATACAACCATGGCTGCACTG	21	1109	NA	NA	NA	unknown				fwd	193126	g1	g-00953	NA	NA
RVBD_0162c;RVBD_0163	GCTGCGCAGGAGCTTCTCCGGTG	23	796	NA	NA	NA	unknown				rev	193131	g2	g-00954	NA	NA
RVBD_0163	ACAGCACCGGAAAGTCGCTGC	21	1587	13	0.680141	0.132	NonEssential	NonEssential	RVBD0163	acyl-CoA thioesterase	rev	193149	g1	g-00955	Fatty Acids, Lipids, and Isoprenoids	Fatty acids
RVBD_0163	GAGTTCCCACCGGCCACAGCA	21	1004	5	0.918278	0.132	NonEssential	NonEssential	RVBD0163	acyl-CoA thioesterase	rev	193164	g2	g-00956	Fatty Acids, Lipids, and Isoprenoids	Fatty acids
RVBD_0163	GCTCTCCGGGAAACGCAGTTC	21	544	2	0.944114	0.132	NonEssential	NonEssential	RVBD0163	acyl-CoA thioesterase	rev	193346	g3	g-00957	Fatty Acids, Lipids, and Isoprenoids	Fatty acids
RVBD_0163	GCCAGGCCCACCATTAGGCTCTC	23	825	5	0.9638	0.132	NonEssential	NonEssential	RVBD0163	acyl-CoA thioesterase	rev	193361	g4	g-00958	Fatty Acids, Lipids, and Isoprenoids	Fatty acids
RVBD_0163	GCGACCGAATGGCCTCGGGAA	21	838	NA	NA	0.132	NonEssential	NonEssential	RVBD0163	acyl-CoA thioesterase	rev	193521	g5	g-00959	Fatty Acids, Lipids, and Isoprenoids	Fatty acids
RVBD_0163	ACAACAGCGACCGAATGGCCT	21	837	NA	NA	0.132	NonEssential	NonEssential	RVBD0163	acyl-CoA thioesterase	rev	193527	g6	g-00960	Fatty Acids, Lipids, and Isoprenoids	Fatty acids
RVBD_0164	GTCTTGCTCAAAACTGGCATTCGG	24	996	11	0.720327	-6.122	Essential	Essential	TB18.5	SRPBCC family protein	rev	193665	g1	g-00961	Unknown	Hypothetical protein
RVBD_0164	GTCTTGCTCAAAACTGGCATT	21	289	6	0.866904	-6.122	Essential	Essential	TB18.5	SRPBCC family protein	rev	193668	g2	g-00962	Unknown	Hypothetical protein
RVBD_0164	ACCTGGACGTCCATGTCCACCG	22	444	9	0.761892	-6.122	Essential	Essential	TB18.5	SRPBCC family protein	rev	193982	g3	g-00963	Unknown	Hypothetical protein
RVBD_0164	GATGCTCCAGGACGTTGTTGA	21	588	11	0.702268	-6.122	Essential	Essential	TB18.5	SRPBCC family protein	rev	194042	g4	g-00964	Unknown	Hypothetical protein
RVBD_0164	GCGAGATGCTCCAGGACGTTGT	22	651	15	0.568095	-6.122	Essential	Essential	TB18.5	SRPBCC family protein	rev	194045	g5	g-00965	Unknown	Hypothetical protein
RVBD_0164	GCTTGAGATTTTCGGCGAGATGCT	24	344	14	0.592246	-6.122	Essential	Essential	TB18.5	SRPBCC family protein	rev	194057	g6	g-00966	Unknown	Hypothetical protein
RVBD_0165c	GCGCCCATATAGCGCGCGGCAT	22	440	NA	NA	1.489	NonEssential	NonEssential	mce1R	GntR family transcriptional regulator	fwd	194320	g1	g-00967	Fatty Acids, Lipids, and Isoprenoids	Lipids
RVBD_0165c	GCCCATATAGCGCGCGGCATTAAG	24	834	10	0.760888	1.489	NonEssential	NonEssential	mce1R	GntR family transcriptional regulator	fwd	194324	g2	g-00968	Fatty Acids, Lipids, and Isoprenoids	Lipids
RVBD_0165c	GCTCGCTTTGTTGAAGACGCG	21	271	NA	NA	1.489	NonEssential	NonEssential	mce1R	GntR family transcriptional regulator	fwd	194372	g3	g-00969	Fatty Acids, Lipids, and Isoprenoids	Lipids
RVBD_0165c	GTTCTTGGGCAATGGTGGCCTGCAG	25	683	2	0.980439	1.489	NonEssential	NonEssential	mce1R	GntR family transcriptional regulator	fwd	194528	g4	g-00970	Fatty Acids, Lipids, and Isoprenoids	Lipids
RVBD_0165c	ACCATCCCCTCACCGCGCAGTT	22	953	NA	NA	1.489	NonEssential	NonEssential	mce1R	GntR family transcriptional regulator	fwd	194620	g5	g-00971	Fatty Acids, Lipids, and Isoprenoids	Lipids
RVBD_0165c	GTCGGACAACTGTGCCCGGCGCA	23	500	6	0.937702	1.489	NonEssential	NonEssential	mce1R	GntR family transcriptional regulator	fwd	194770	g6	g-00972	Fatty Acids, Lipids, and Isoprenoids	Lipids
RVBD_0166	GGCGATTTCGGTTGGGGTGAG	21	441	5	0.918278	0.503	NonEssential	NonEssential	fadD5	fatty-acid--CoA ligase FadD5	rev	195318	g1	g-00973	Fatty Acids, Lipids, and Isoprenoids	Fatty acids
RVBD_0166	ACCGCCTGCCACTGCGCGGGAA	22	1271	2	0.951856	0.503	NonEssential	NonEssential	fadD5	fatty-acid--CoA ligase FadD5	rev	195832	g2	g-00974	Fatty Acids, Lipids, and Isoprenoids	Fatty acids
RVBD_0166	ATGCGGCCAGTATCTGGGTTT	21	1137	5	0.919921	0.503	NonEssential	NonEssential	fadD5	fatty-acid--CoA ligase FadD5	rev	195964	g3	g-00975	Fatty Acids, Lipids, and Isoprenoids	Fatty acids
RVBD_0166	GAGTCCATACGAACCAGATCC	21	306	1	0.954478	0.503	NonEssential	NonEssential	fadD5	fatty-acid--CoA ligase FadD5	rev	196229	g4	g-00976	Fatty Acids, Lipids, and Isoprenoids	Fatty acids
RVBD_0166	ACTTCGGCGATGTCGGGATGGCTGG	25	1441	7	0.914333	0.503	NonEssential	NonEssential	fadD5	fatty-acid--CoA ligase FadD5	rev	196342	g5	g-00977	Fatty Acids, Lipids, and Isoprenoids	Fatty acids
RVBD_0166	GTTTTCCCTTCTCTCCGTGAAACCAGCTGAT	31	420	NA	NA	0.503	NonEssential	NonEssential	fadD5	fatty-acid--CoA ligase FadD5	rev	196610	g6	g-00978	Fatty Acids, Lipids, and Isoprenoids	Fatty acids
RVBD_0167	GCCTTTCCAGTCAGCACACACATGCG	26	450	NA	NA	-0.595	NonEssential	NonEssential	yrbE1A	ABC transporter permease	rev	196937	g1	g-00979	Stress Response, Defense and Virulence	Invasion and intracellular resistance
RVBD_0167	ACTGCAGAATGAACTCGCGCCA	22	766	NA	NA	-0.595	NonEssential	NonEssential	yrbE1A	ABC transporter permease	rev	196985	g2	g-00980	Stress Response, Defense and Virulence	Invasion and intracellular resistance
RVBD_0167	ACCCGCATGATGAACCAGCACT	22	1134	1	0.970818	-0.595	NonEssential	NonEssential	yrbE1A	ABC transporter permease	rev	197004	g3	g-00981	Stress Response, Defense and Virulence	Invasion and intracellular resistance
RVBD_0167	GTCTGCCGCGCCGAACTGGGCCA	23	798	1	0.989758	-0.595	NonEssential	NonEssential	yrbE1A	ABC transporter permease	rev	197097	g4	g-00982	Stress Response, Defense and Virulence	Invasion and intracellular resistance
RVBD_0167	AGCCGTTGAGCAGCGTGGCGA	21	537	11	0.700625	-0.595	NonEssential	NonEssential	yrbE1A	ABC transporter permease	rev	197325	g5	g-00983	Stress Response, Defense and Virulence	Invasion and intracellular resistance
RVBD_0167	ACGTTCTGCAGATAGACACCGA	22	875	2	0.962098	-0.595	NonEssential	NonEssential	yrbE1A	ABC transporter permease	rev	197382	g6	g-00984	Stress Response, Defense and Virulence	Invasion and intracellular resistance
RVBD_0168	ACGAAGGTTGGCGACCGCCCG	21	1084	6	0.883582	-0.162	NonEssential	NonEssential	yrbE1B	ABC transporter permease	rev	197694	g1	g-00985	Stress Response, Defense and Virulence	Invasion and intracellular resistance
RVBD_0168	GCGCACGTTGATCAGTGCGGC	21	666	7	0.879651	-0.162	NonEssential	NonEssential	yrbE1B	ABC transporter permease	rev	197994	g2	g-00986	Stress Response, Defense and Virulence	Invasion and intracellular resistance
RVBD_0168	GCCCGGCCATGATCCGGGTGGAGG	24	591	2	0.953575	-0.162	NonEssential	NonEssential	yrbE1B	ABC transporter permease	rev	198154	g3	g-00987	Stress Response, Defense and Virulence	Invasion and intracellular resistance
RVBD_0168	ACCGTGGTGGTGATCTGCGGGGA	23	1201	NA	NA	-0.162	NonEssential	NonEssential	yrbE1B	ABC transporter permease	rev	198228	g4	g-00988	Stress Response, Defense and Virulence	Invasion and intracellular resistance
RVBD_0168	ATCGCAGTGATGATGAGGGCCTC	23	1044	3	0.981059	-0.162	NonEssential	NonEssential	yrbE1B	ABC transporter permease	rev	198333	g5	g-00989	Stress Response, Defense and Virulence	Invasion and intracellular resistance
RVBD_0168	AACGACCTGCACCGAGACCAA	21	951	2	0.945757	-0.162	NonEssential	NonEssential	yrbE1B	ABC transporter permease	rev	198447	g6	g-00990	Stress Response, Defense and Virulence	Invasion and intracellular resistance
RVBD_0169	ATCACCAAACCCGCACGAGCGG	22	33	11	0.716965	0.135	NonEssential	NonEssential	mce1A	MCE family protein	rev	198683	g1	g-00991	Stress Response, Defense and Virulence	Invasion and intracellular resistance
RVBD_0169	GCATCCGCGAATTGAGGTCAT	21	233	7	0.881294	0.135	NonEssential	NonEssential	mce1A	MCE family protein	rev	199124	g2	g-00992	Stress Response, Defense and Virulence	Invasion and intracellular resistance
RVBD_0169	GGGCGGTGGTCACCGAACTGT	21	1512	2	0.944114	0.135	NonEssential	NonEssential	mce1A	MCE family protein	rev	199229	g3	g-00993	Stress Response, Defense and Virulence	Invasion and intracellular resistance
RVBD_0169	ATCGTAGAAGTTGCGGATCGT	21	1198	7	0.854375	0.135	NonEssential	NonEssential	mce1A	MCE family protein	rev	199423	g4	g-00994	Stress Response, Defense and Virulence	Invasion and intracellular resistance
RVBD_0169	GCTTTAGCGAGCGGATCGGCATC	23	287	3	0.979416	0.135	NonEssential	NonEssential	mce1A	MCE family protein	rev	199441	g5	g-00995	Stress Response, Defense and Virulence	Invasion and intracellular resistance
RVBD_0169	GGCTAACGCCAGGGGAGACAA	21	165	13	0.680141	0.135	NonEssential	NonEssential	mce1A	MCE family protein	rev	199537	g6	g-00996	Stress Response, Defense and Virulence	Invasion and intracellular resistance
RVBD_0170	AATCACGATGATCATCACCGT	21	943	7	0.854375	0.61	NonEssential	NonEssential	mce1B	virulence factor Mce family protein	rev	199953	g1	g-00997	Stress Response, Defense and Virulence	Invasion and intracellular resistance
RVBD_0170	ACGTACCGGTTACCGATCAGG	21	688	4	0.922298	0.61	NonEssential	NonEssential	mce1B	virulence factor Mce family protein	rev	200195	g2	g-00998	Stress Response, Defense and Virulence	Invasion and intracellular resistance
RVBD_0170	GTTTATGGTGCCACCTTGCCC	21	464	6	0.893824	0.61	NonEssential	NonEssential	mce1B	virulence factor Mce family protein	rev	200403	g3	g-00999	Stress Response, Defense and Virulence	Invasion and intracellular resistance
RVBD_0170	GCTGGTCAGTTGCGCGGTCTGGT	23	1131	8	0.801481	0.61	NonEssential	NonEssential	mce1B	virulence factor Mce family protein	rev	200434	g4	g-01000	Stress Response, Defense and Virulence	Invasion and intracellular resistance
RVBD_0170	GAGGTCGCAGAGGTAGAAGTT	21	1076	5	0.919921	0.61	NonEssential	NonEssential	mce1B	virulence factor Mce family protein	rev	200823	g5	g-01001	Stress Response, Defense and Virulence	Invasion and intracellular resistance
RVBD_0170	ACTTGATCTGGAGGTCGCAGAG	22	648	3	0.951877	0.61	NonEssential	NonEssential	mce1B	virulence factor Mce family protein	rev	200832	g6	g-01002	Stress Response, Defense and Virulence	Invasion and intracellular resistance
RVBD_0170;RVBD_0171	ACGGGTAGGTGCACGCCGCAA	21	959	NA	NA	NA	unknown				fwd	200930	g1	g-01003	NA	NA
RVBD_0171	GCCGTAGTAGCTCGGCTTTGCGA	23	922	11	0.746147	0.519	NonEssential	NonEssential	mce1C	MCE family protein	rev	201039	g1	g-01004	Stress Response, Defense and Virulence	Invasion and intracellular resistance
RVBD_0171	GGATGCGGCCTTGGTGACGTC	21	1021	7	0.879651	0.519	NonEssential	NonEssential	mce1C	MCE family protein	rev	201350	g2	g-01005	Stress Response, Defense and Virulence	Invasion and intracellular resistance
RVBD_0171	GTCGCGCTTGCCGATGGTGTC	21	638	7	0.879651	0.519	NonEssential	NonEssential	mce1C	MCE family protein	rev	201479	g3	g-01006	Stress Response, Defense and Virulence	Invasion and intracellular resistance
RVBD_0171	GATAAGGTTTTGCACCTGGGC	21	129	2	0.945757	0.519	NonEssential	NonEssential	mce1C	MCE family protein	rev	201668	g4	g-01007	Stress Response, Defense and Virulence	Invasion and intracellular resistance
RVBD_0171	ATGCCGGCAGCCCGGCGCTGCG	22	1146	3	0.924957	0.519	NonEssential	NonEssential	mce1C	MCE family protein	rev	201938	g5	g-01008	Stress Response, Defense and Virulence	Invasion and intracellular resistance
RVBD_0171	ACGTCGCGACATCCAGCGGCGC	22	372	5	0.926019	0.519	NonEssential	NonEssential	mce1C	MCE family protein	rev	202175	g6	g-01009	Stress Response, Defense and Virulence	Invasion and intracellular resistance
RVBD_0171;RVBD_0172	GTGACGGGAGGTAGCGAGAAT	21	898	NA	NA	NA	unknown				fwd	202474	g1	g-01010	NA	NA
RVBD_0172	GCACCTTGTACTTGTTCTGGTA	22	432	5	0.909341	0.71	NonEssential	NonEssential	mce1D	virulence factor Mce family protein	rev	202744	g1	g-01011	Stress Response, Defense and Virulence	Invasion and intracellular resistance
RVBD_0172	GCGCCAGGCTGCGTACCACCGC	22	1046	3	0.941636	0.71	NonEssential	NonEssential	mce1D	virulence factor Mce family protein	rev	203104	g2	g-01012	Stress Response, Defense and Virulence	Invasion and intracellular resistance
RVBD_0172	GTCAGCACCTCGCGGTTCTTGGC	23	966	7	0.925173	0.71	NonEssential	NonEssential	mce1D	virulence factor Mce family protein	rev	203281	g3	g-01013	Stress Response, Defense and Virulence	Invasion and intracellular resistance
RVBD_0172	GTTAATGTTCGCCGCCAGCGT	21	206	6	0.893824	0.71	NonEssential	NonEssential	mce1D	virulence factor Mce family protein	rev	203395	g4	g-01014	Stress Response, Defense and Virulence	Invasion and intracellular resistance
RVBD_0172	GGGTTGGCGAAATTCGTGAAC	21	340	5	0.919921	0.71	NonEssential	NonEssential	mce1D	virulence factor Mce family protein	rev	203460	g5	g-01015	Stress Response, Defense and Virulence	Invasion and intracellular resistance
RVBD_0172	GTGCTGGCCACGTTCAGGCCGA	22	719	5	0.934618	0.71	NonEssential	NonEssential	mce1D	virulence factor Mce family protein	rev	203603	g6	g-01016	Stress Response, Defense and Virulence	Invasion and intracellular resistance
RVBD_0173	AACTCAGCAAGAGTGCGAGCA	21	724	NA	NA	0.696	NonEssential	NonEssential	lprK	virulence factor Mce family protein	rev	204130	g1	g-01017	Stress Response, Defense and Virulence	lipoprotein
RVBD_0173	GTCTGCTCGGTGGTGGGATAGGC	23	583	13	0.725663	0.696	NonEssential	NonEssential	lprK	virulence factor Mce family protein	rev	204501	g2	g-01018	Stress Response, Defense and Virulence	lipoprotein
RVBD_0173	GTCGGTGAAGGTGTCGAGCTTGC	23	1271	2	0.989636	0.696	NonEssential	NonEssential	lprK	virulence factor Mce family protein	rev	204640	g3	g-01019	Stress Response, Defense and Virulence	lipoprotein
RVBD_0173	ACTGGCTGAGCCGGCCTACCGCA	23	890	6	0.937702	0.696	NonEssential	NonEssential	lprK	virulence factor Mce family protein	rev	204830	g4	g-01020	Stress Response, Defense and Virulence	lipoprotein
RVBD_0173	GTGTCGACGTCAAAGGGCTGGG	22	810	8	0.772299	0.696	NonEssential	NonEssential	lprK	virulence factor Mce family protein	rev	204979	g5	g-01021	Stress Response, Defense and Virulence	lipoprotein
RVBD_0173	GCTCGAGGGCGCGCAACGCACC	22	269	1	0.960577	0.696	NonEssential	NonEssential	lprK	virulence factor Mce family protein	rev	205104	g6	g-01022	Stress Response, Defense and Virulence	lipoprotein
RVBD_0174	GCCCTTGGTGATGGTCTGTCCGGA	24	549	3	0.951953	0.767	NonEssential	NonEssential	mce1F	virulence factor Mce family protein	rev	205595	g1	g-01023	Stress Response, Defense and Virulence	Invasion and intracellular resistance
RVBD_0174	GCTCCACGCCGGCGTGGTAGCGCT	24	305	11	0.710085	0.767	NonEssential	NonEssential	mce1F	virulence factor Mce family protein	rev	206055	g2	g-01024	Stress Response, Defense and Virulence	Invasion and intracellular resistance
RVBD_0174	GAGACCGCCACTCCGATGCAG	21	599	2	0.944114	0.767	NonEssential	NonEssential	mce1F	virulence factor Mce family protein	rev	206208	g3	g-01025	Stress Response, Defense and Virulence	Invasion and intracellular resistance
RVBD_0174	GCCGGAGACCGCCACTCCGATG	22	825	6	0.899922	0.767	NonEssential	NonEssential	mce1F	virulence factor Mce family protein	rev	206211	g4	g-01026	Stress Response, Defense and Virulence	Invasion and intracellular resistance
RVBD_0174	GCGCTCCAGGTGCCGGGCAGG	21	390	1	0.927558	0.767	NonEssential	NonEssential	mce1F	virulence factor Mce family protein	rev	206436	g5	g-01027	Stress Response, Defense and Virulence	Invasion and intracellular resistance
RVBD_0174	GCAGGGTTCAGCTGGCCGGCG	21	660	11	0.692026	0.767	NonEssential	NonEssential	mce1F	virulence factor Mce family protein	rev	206763	g6	g-01028	Stress Response, Defense and Virulence	Invasion and intracellular resistance
RVBD_0175	GCCGCTCGACGAGGGCCTGTTC	22	1560	NA	NA	-0.38	NonEssential	NonEssential	RVBD0175	membrane protein	rev	206929	g1	g-01029	Stress Response, Defense and Virulence	Invasion and intracellular resistance
RVBD_0175	GCGCCAAGGCCACCGGCCAACG	22	395	15	0.557854	-0.38	NonEssential	NonEssential	RVBD0175	membrane protein	rev	207005	g2	g-01030	Stress Response, Defense and Virulence	Invasion and intracellular resistance
RVBD_0175	ATCTTCTGCATGCTAGCCGACATCGCC	27	517	NA	NA	-0.38	NonEssential	NonEssential	RVBD0175	membrane protein	rev	207144	g3	g-01031	Stress Response, Defense and Virulence	Invasion and intracellular resistance
RVBD_0175	GCTGGCCGCTTGATACGCCTCGA	23	459	11	0.746147	-0.38	NonEssential	NonEssential	RVBD0175	membrane protein	rev	207230	g4	g-01032	Stress Response, Defense and Virulence	Invasion and intracellular resistance
RVBD_0175	ACACCTTGACCCGGAGCGCCA	21	1094	7	0.879651	-0.38	NonEssential	NonEssential	RVBD0175	membrane protein	rev	207326	g5	g-01033	Stress Response, Defense and Virulence	Invasion and intracellular resistance
RVBD_0175	ACCCGAAGACGGTAGCCGACTTCA	24	1483	NA	NA	-0.38	NonEssential	NonEssential	RVBD0175	membrane protein	rev	207369	g6	g-01034	Stress Response, Defense and Virulence	Invasion and intracellular resistance
RVBD_0176	ACAACCGGTTAACGGCCAGAA	21	686	1	0.954478	0.677	NonEssential	NonEssential	RVBD0176	RDD family protein	rev	207661	g1	g-01035	Stress Response, Defense and Virulence	Invasion and intracellular resistance
RVBD_0176	ACAACAACCGGTTAACGGCCA	21	537	13	0.681784	0.677	NonEssential	NonEssential	RVBD0176	RDD family protein	rev	207664	g2	g-01036	Stress Response, Defense and Virulence	Invasion and intracellular resistance
RVBD_0176	GCAACAACAACCGGTTAACGG	21	422	3	0.935537	0.677	NonEssential	NonEssential	RVBD0176	RDD family protein	rev	207667	g3	g-01037	Stress Response, Defense and Virulence	Invasion and intracellular resistance
RVBD_0176	ACCAAGTGCGCCAAATCCCGGA	22	862	NA	NA	0.677	NonEssential	NonEssential	RVBD0176	RDD family protein	rev	207781	g4	g-01038	Stress Response, Defense and Virulence	Invasion and intracellular resistance
RVBD_0176	ACCGCGTTCACCCTGCATGAACA	23	1185	11	0.74779	0.677	NonEssential	NonEssential	RVBD0176	RDD family protein	rev	208270	g5	g-01039	Stress Response, Defense and Virulence	Invasion and intracellular resistance
RVBD_0176	GCGCCATTGCCCGCGCGATTT	21	946	6	0.89218	0.677	NonEssential	NonEssential	RVBD0176	RDD family protein	rev	208344	g6	g-01040	Stress Response, Defense and Virulence	Invasion and intracellular resistance
RVBD_0177	ACGGTTCGATTGACTGCGGGG	21	433	NA	NA	0.518	NonEssential	NonEssential	RVBD0177	mce1 operon protein	rev	208461	g1	g-01041	Stress Response, Defense and Virulence	Invasion and intracellular resistance
RVBD_0177	GCGCTGCTCGCTGGTGCGATTC	22	755	NA	NA	0.518	NonEssential	NonEssential	RVBD0177	mce1 operon protein	rev	208574	g2	g-01042	Stress Response, Defense and Virulence	Invasion and intracellular resistance
RVBD_0177	GTCATGAAAGATCGGACATCAC	22	383	11	0.691689	0.518	NonEssential	NonEssential	RVBD0177	mce1 operon protein	rev	208617	g3	g-01043	Stress Response, Defense and Virulence	Invasion and intracellular resistance
RVBD_0177	GCGAAGTCGCCCGTGGCGTGGG	22	824	NA	NA	0.518	NonEssential	NonEssential	RVBD0177	mce1 operon protein	rev	208695	g4	g-01044	Stress Response, Defense and Virulence	Invasion and intracellular resistance
RVBD_0177	GTTCCACCCCGGAGATGCGAA	21	754	8	0.755959	0.518	NonEssential	NonEssential	RVBD0177	mce1 operon protein	rev	208752	g5	g-01045	Stress Response, Defense and Virulence	Invasion and intracellular resistance
RVBD_0177	GTTCCACCTCTGTACGCCCGCGT	23	802	7	0.925173	0.518	NonEssential	NonEssential	RVBD0177	mce1 operon protein	rev	208794	g6	g-01046	Stress Response, Defense and Virulence	Invasion and intracellular resistance
RVBD_0177;RVBD_0178	AGGAAGGTAACGAGTGGAAGA	21	289	NA	NA	NA	unknown				fwd	208943	g1	g-01047	NA	NA
RVBD_0177;RVBD_0178	GACTTTTGGGTCAGATCACCG	21	259	NA	NA	NA	unknown				rev	208959	g2	g-01048	NA	NA
RVBD_0177;RVBD_0178	ACGGACTTTTGGGTCAGATCA	21	299	6	0.866904	NA	unknown				rev	208962	g3	g-01049	NA	NA
RVBD_0178	GTCTTGCCCGTGTCTTGCCGCCC	23	482	NA	NA	0.521	NonEssential	NonEssential	RVBD0178	Mce associated membrane protein	rev	209130	g1	g-01050	Stress Response, Defense and Virulence	Invasion and intracellular resistance
RVBD_0178	ATCCCGGCCGCTCAGCGATTCCACG	25	1679	NA	NA	0.521	NonEssential	NonEssential	RVBD0178	Mce associated membrane protein	rev	209478	g2	g-01051	Stress Response, Defense and Virulence	Invasion and intracellular resistance
RVBD_0178	ATCCCGGCCGCTCAGCGATTCC	22	527	NA	NA	0.521	NonEssential	NonEssential	RVBD0178	Mce associated membrane protein	rev	209481	g3	g-01052	Stress Response, Defense and Virulence	Invasion and intracellular resistance
RVBD_0178	GTGTTGGTGTAGACGATGGCA	21	702	NA	NA	0.521	NonEssential	NonEssential	RVBD0178	Mce associated membrane protein	rev	209508	g4	g-01053	Stress Response, Defense and Virulence	Invasion and intracellular resistance
RVBD_0178	GGTAGGACAGATACTTCAATG	21	518	16	0.524445	0.521	NonEssential	NonEssential	RVBD0178	Mce associated membrane protein	rev	209564	g5	g-01054	Stress Response, Defense and Virulence	Invasion and intracellular resistance
RVBD_0178	ATAACGCTTCATGAACAGCCG	21	433	14	0.547268	0.521	NonEssential	NonEssential	RVBD0178	Mce associated membrane protein	rev	209584	g6	g-01055	Stress Response, Defense and Virulence	Invasion and intracellular resistance
RVBD_0179c	ACATGCCCCCGGTATCACGGC	21	365	7	0.879651	0.922	NonEssential	NonEssential	lprO	phosphodiester glycosidase family protein	fwd	209819	g1	g-01056	Stress Response, Defense and Virulence	lipoprotein
RVBD_0179c	GCCGATGACCCCCCGCCGTCGA	22	167	1	0.960577	0.922	NonEssential	NonEssential	lprO	phosphodiester glycosidase family protein	fwd	209852	g2	g-01057	Stress Response, Defense and Virulence	lipoprotein
RVBD_0179c	GTCCGGGGTGTAGTTGCCGCC	21	532	6	0.883582	0.922	NonEssential	NonEssential	lprO	phosphodiester glycosidase family protein	fwd	209922	g3	g-01058	Stress Response, Defense and Virulence	lipoprotein
RVBD_0179c	AAACATACGGTGCACCACCGA	21	703	6	0.893824	0.922	NonEssential	NonEssential	lprO	phosphodiester glycosidase family protein	fwd	210146	g4	g-01059	Stress Response, Defense and Virulence	lipoprotein
RVBD_0179c	GAGCTCCACAACTCATTTCCT	21	884	5	0.893001	0.922	NonEssential	NonEssential	lprO	phosphodiester glycosidase family protein	fwd	210190	g5	g-01060	Stress Response, Defense and Virulence	lipoprotein
RVBD_0179c	GCCCCCCTTTTGTCCGCGAACGTC	24	451	3	0.951953	0.922	NonEssential	NonEssential	lprO	phosphodiester glycosidase family protein	fwd	210339	g6	g-01061	Stress Response, Defense and Virulence	lipoprotein
RVBD_0180c	ATCTCGACCGCTCCCGGAATTCG	23	1335	6	0.937702	0.788	NonEssential	NonEssential	RVBD0180c	YhgE/Pip domain-containing protein	fwd	210988	g1	g-01062	Unknown	Hypothetical protein
RVBD_0180c	ATCGGCTCGAATTGAGCCAACCA	23	671	6	0.939346	0.788	NonEssential	NonEssential	RVBD0180c	YhgE/Pip domain-containing protein	fwd	211168	g2	g-01063	Unknown	Hypothetical protein
RVBD_0180c	GCTCGAATTGAGCCAACCAGCG	22	687	7	0.897635	0.788	NonEssential	NonEssential	RVBD0180c	YhgE/Pip domain-containing protein	fwd	211171	g3	g-01064	Unknown	Hypothetical protein
RVBD_0180c	ACCGCCCACTTGACCAACAGCGT	23	1029	6	0.937702	0.788	NonEssential	NonEssential	RVBD0180c	YhgE/Pip domain-containing protein	fwd	211447	g4	g-01065	Unknown	Hypothetical protein
RVBD_0180c	GCCCCGAAGTCCCGTAGCTGCGA	23	860	3	0.979416	0.788	NonEssential	NonEssential	RVBD0180c	YhgE/Pip domain-containing protein	fwd	211897	g5	g-01066	Unknown	Hypothetical protein
RVBD_0180c	ACGTGGTGGCGATCGGTGCCAT	22	807	2	0.960455	0.788	NonEssential	NonEssential	RVBD0180c	YhgE/Pip domain-containing protein	fwd	212170	g6	g-01067	Unknown	Hypothetical protein
RVBD_0181c	GCCGTAGGCGACGAACAGATG	21	494	6	0.89218	1.259	NonEssential	NonEssential	RVBD0181c	pirin family protein	fwd	212442	g1	g-01068	Unknown	Hypothetical protein
RVBD_0181c	ATCTGCACGAAATGCACCGGCTCG	24	1471	NA	NA	1.259	NonEssential	NonEssential	RVBD0181c	pirin family protein	fwd	212674	g2	g-01069	Unknown	Hypothetical protein
RVBD_0181c	ACGAAATGCACCGGCTCGGTA	21	456	1	0.954478	1.259	NonEssential	NonEssential	RVBD0181c	pirin family protein	fwd	212677	g3	g-01070	Unknown	Hypothetical protein
RVBD_0181c	ATAGATCACTCCGCTATTGCCG	22	388	4	0.938639	1.259	NonEssential	NonEssential	RVBD0181c	pirin family protein	fwd	212764	g4	g-01071	Unknown	Hypothetical protein
RVBD_0181c	ATTTGGTCGTCGTTGTTCACCA	22	634	13	0.671204	1.259	NonEssential	NonEssential	RVBD0181c	pirin family protein	fwd	212879	g5	g-01072	Unknown	Hypothetical protein
RVBD_0181c	GGGATCGTAGTGGTCGCCGAA	21	551	7	0.879651	1.259	NonEssential	NonEssential	RVBD0181c	pirin family protein	fwd	212925	g6	g-01073	Unknown	Hypothetical protein
RVBD_0182c	GCGAATCGGGCAGGCCGAATTT	22	988	10	0.759169	1.011	NonEssential	NonEssential	sigG	sigma-70 family RNA polymerase sigma factor SigG	fwd	213052	g1	g-01074	RNA Processing	Transcription
RVBD_0182c	ATTTCGGGAACAAGGTGGTGTC	22	398	6	0.910164	1.011	NonEssential	NonEssential	sigG	sigma-70 family RNA polymerase sigma factor SigG	fwd	213070	g2	g-01075	RNA Processing	Transcription
RVBD_0182c	GCAGCTGAGAGCGGGCCCGCT	21	652	NA	NA	1.011	NonEssential	NonEssential	sigG	sigma-70 family RNA polymerase sigma factor SigG	fwd	213462	g3	g-01076	RNA Processing	Transcription
RVBD_0182c	ATTTCCACTGCAGCACGTCGC	21	419	NA	NA	1.011	NonEssential	NonEssential	sigG	sigma-70 family RNA polymerase sigma factor SigG	fwd	213540	g4	g-01077	RNA Processing	Transcription
RVBD_0182c	ATTTCCACTGCAGCACGTCGCGCA	24	1381	NA	NA	1.011	NonEssential	NonEssential	sigG	sigma-70 family RNA polymerase sigma factor SigG	fwd	213543	g5	g-01078	RNA Processing	Transcription
RVBD_0182c	GCCGGTAGGGCTCGGTGTGGGC	22	552	3	0.941636	1.011	NonEssential	NonEssential	sigG	sigma-70 family RNA polymerase sigma factor SigG	fwd	213961	g6	g-01079	RNA Processing	Transcription
RVBD_0182c;RVBD_0183	AATGACTACCACCCGGACTGA	21	716	NA	NA	NA	unknown				fwd	214105	g1	g-01080	NA	NA
RVBD_0182c;RVBD_0183	ACCCGGACTGAACGGAATTTCG	22	1003	NA	NA	NA	unknown				fwd	214116	g2	g-01081	NA	NA
RVBD_0183	GCCCGAGCACGATGCGCTTGCAC	23	402	NA	NA	-0.813	NonEssential	NonEssential	RVBD0183	monoacylglycerol lipase	rev	214388	g1	g-01082	Fatty Acids, Lipids, and Isoprenoids	Lipids
RVBD_0183	GCAGGCCGGGCACCACGACGC	21	464	3	0.908617	-0.813	NonEssential	NonEssential	RVBD0183	monoacylglycerol lipase	rev	214549	g2	g-01083	Fatty Acids, Lipids, and Isoprenoids	Lipids
RVBD_0183	GCAGCGCGCGGCCAATCCCGG	21	1158	NA	NA	-0.813	NonEssential	NonEssential	RVBD0183	monoacylglycerol lipase	rev	214666	g3	g-01084	Fatty Acids, Lipids, and Isoprenoids	Lipids
RVBD_0183	GCGGCATGGTCTCGCCCACCT	21	747	NA	NA	-0.813	NonEssential	NonEssential	RVBD0183	monoacylglycerol lipase	rev	214690	g4	g-01085	Fatty Acids, Lipids, and Isoprenoids	Lipids
RVBD_0183	GGTCATCGGTGCCGTGCAGCA	21	767	NA	NA	-0.813	NonEssential	NonEssential	RVBD0183	monoacylglycerol lipase	rev	214744	g5	g-01086	Fatty Acids, Lipids, and Isoprenoids	Lipids
RVBD_0183	ACCAGGCGACGGCTGCCCTCGA	22	1075	16	0.557463	-0.813	NonEssential	NonEssential	RVBD0183	monoacylglycerol lipase	rev	214777	g6	g-01087	Fatty Acids, Lipids, and Isoprenoids	Lipids
RVBD_0184	GCAGCAGGGCTGCGATGCGGG	21	1525	11	0.692026	0.316	NonEssential	NonEssential	RVBD0184	DUF2786 domain-containing protein	rev	214989	g1	g-01088	Unknown	Hypothetical protein
RVBD_0184	GTTGTCGGTGCCTTCGGCCTGGC	23	442	15	0.595634	0.316	NonEssential	NonEssential	RVBD0184	DUF2786 domain-containing protein	rev	215010	g2	g-01089	Unknown	Hypothetical protein
RVBD_0184	GACCCGGGCGCCGAACGCCAG	21	809	6	0.866904	0.316	NonEssential	NonEssential	RVBD0184	DUF2786 domain-containing protein	rev	215420	g3	g-01090	Unknown	Hypothetical protein
RVBD_0184	GCTTCCTGCCGAGTCTGCTCT	21	615	NA	NA	0.316	NonEssential	NonEssential	RVBD0184	DUF2786 domain-containing protein	rev	215464	g4	g-01091	Unknown	Hypothetical protein
RVBD_0184	GCTCGCCAGGCGCCGCGCGCCTTA	24	284	10	0.750646	0.316	NonEssential	NonEssential	RVBD0184	DUF2786 domain-containing protein	rev	215572	g5	g-01092	Unknown	Hypothetical protein
RVBD_0184	GCTCGCCAGGCGCCGCGCGCCTT	23	94	12	0.714986	0.316	NonEssential	NonEssential	RVBD0184	DUF2786 domain-containing protein	rev	215573	g6	g-01093	Unknown	Hypothetical protein
RVBD_0185	ACCCTGGCACGCTGGGAATCCC	22	445	10	0.757526	-0.085	NonEssential	NonEssential	RVBD0185	TIGR04338 family metallohydrolase	rev	215735	g1	g-01094	Unknown	Hypothetical protein
RVBD_0185	GCCGCGTACACCCTGGCACGC	21	443	NA	NA	-0.085	NonEssential	NonEssential	RVBD0185	TIGR04338 family metallohydrolase	rev	215745	g2	g-01095	Unknown	Hypothetical protein
RVBD_0185	GGCCGCGTACACCCTGGCACG	21	457	17	0.508929	-0.085	NonEssential	NonEssential	RVBD0185	TIGR04338 family metallohydrolase	rev	215746	g3	g-01096	Unknown	Hypothetical protein
RVBD_0185	GGGCAGCGTCAACTGGGTACC	21	1302	7	0.879651	-0.085	NonEssential	NonEssential	RVBD0185	TIGR04338 family metallohydrolase	rev	215833	g4	g-01097	Unknown	Hypothetical protein
RVBD_0185	GTTCTGCCCTACCGCCGGTAGCG	23	203	18	0.494541	-0.085	NonEssential	NonEssential	RVBD0185	TIGR04338 family metallohydrolase	rev	215912	g5	g-01098	Unknown	Hypothetical protein
RVBD_0185	ACAAATGATGCGCCACTTCGT	21	715	NA	NA	-0.085	NonEssential	NonEssential	RVBD0185	TIGR04338 family metallohydrolase	rev	216077	g6	g-01099	Unknown	Hypothetical protein
RVBD_0186	GCCCCGGTCAGGCCGACCAACAG	23	814	1	0.989758	1.191	NonEssential	NonEssential	bglS	glycoside hydrolase family 3 protein	rev	216291	g1	g-01100	Carbohydrates	Polysaccharides
RVBD_0186	GTGGCACTCAACAACGGGTCC	21	476	5	0.918278	1.191	NonEssential	NonEssential	bglS	glycoside hydrolase family 3 protein	rev	216650	g2	g-01101	Carbohydrates	Polysaccharides
RVBD_0186	ATTGGTTTCGTTGCAGTTCAG	21	264	3	0.908617	1.191	NonEssential	NonEssential	bglS	glycoside hydrolase family 3 protein	rev	216738	g3	g-01102	Carbohydrates	Polysaccharides
RVBD_0186	ATTCCGACGGCAAACATCGACC	22	1219	8	0.773942	1.191	NonEssential	NonEssential	bglS	glycoside hydrolase family 3 protein	rev	217141	g4	g-01103	Carbohydrates	Polysaccharides
RVBD_0186	ACCGCCTCCGCCGGGTTGATG	21	1020	8	0.74736	1.191	NonEssential	NonEssential	bglS	glycoside hydrolase family 3 protein	rev	217505	g5	g-01104	Carbohydrates	Polysaccharides
RVBD_0186	GTGGCGTCTGACCGAGATCGAC	22	399	6	0.908521	1.191	NonEssential	NonEssential	bglS	glycoside hydrolase family 3 protein	rev	217827	g6	g-01105	Carbohydrates	Polysaccharides
RVBD_0186Ac	GCAGCGGTAGGCGTCACCGGCG	22	609	18	0.456761	0.131	NonEssential	Unknown	RVBD0186Ac	metallothionein MymT	fwd	218442	g1	g-01106	Unknown	Hypothetical protein
RVBD_0186Ac	GGCGTCACCGGCGCCAGCACA	21	540	NA	NA	0.131	NonEssential	Unknown	RVBD0186Ac	metallothionein MymT	fwd	218450	g2	g-01107	Unknown	Hypothetical protein
RVBD_0186Ac	GTCACCGGCGCCAGCACAGTGGC	23	338	NA	NA	0.131	NonEssential	Unknown	RVBD0186Ac	metallothionein MymT	fwd	218455	g3	g-01108	Unknown	Hypothetical protein
RVBD_0186Ac	GCCACAGCCCTCGTGGCTGCAGG	23	423	9	0.782476	0.131	NonEssential	Unknown	RVBD0186Ac	metallothionein MymT	fwd	218503	g4	g-01109	Unknown	Hypothetical protein
RVBD_0187	GATGGCACCGGCCAGCAGGCA	21	315	NA	NA	0.5	NonEssential	NonEssential	RVBD0187	O-methyltransferase	rev	218859	g1	g-01110	Protein Fate (folding, modification, targeting, degradation)	Protein targeting, sorting, translocation
RVBD_0187	GGATGGCACCGGCCAGCAGGC	21	897	12	0.686142	0.5	NonEssential	NonEssential	RVBD0187	O-methyltransferase	rev	218860	g2	g-01111	Protein Fate (folding, modification, targeting, degradation)	Protein targeting, sorting, translocation
RVBD_0187	GGCGCGCCTGGATGGCACCGG	21	1050	NA	NA	0.5	NonEssential	NonEssential	RVBD0187	O-methyltransferase	rev	218869	g3	g-01112	Protein Fate (folding, modification, targeting, degradation)	Protein targeting, sorting, translocation
RVBD_0187	AGCCACCGAGTGTGCCGATCT	21	1263	NA	NA	0.5	NonEssential	NonEssential	RVBD0187	O-methyltransferase	rev	218899	g4	g-01113	Protein Fate (folding, modification, targeting, degradation)	Protein targeting, sorting, translocation
RVBD_0187	ACTGCGTCGGCATCGTCGGAC	21	773	NA	NA	0.5	NonEssential	NonEssential	RVBD0187	O-methyltransferase	rev	219230	g5	g-01114	Protein Fate (folding, modification, targeting, degradation)	Protein targeting, sorting, translocation
RVBD_0187	GTCCGACGTGCCGCCACTGCG	21	573	NA	NA	0.5	NonEssential	NonEssential	RVBD0187	O-methyltransferase	rev	219245	g6	g-01115	Protein Fate (folding, modification, targeting, degradation)	Protein targeting, sorting, translocation
RVBD_0188	ATGCAGCCACATACAGGCCCG	21	838	NA	NA	-0.318	NonEssential	NonEssential	RVBD0188	SPW repeat protein	rev	219602	g1	g-01116	Unknown	Hypothetical protein
RVBD_0188	GCGAGAAAATGACCCACACAC	21	413	NA	NA	-0.318	NonEssential	NonEssential	RVBD0188	SPW repeat protein	rev	219767	g2	g-01117	Unknown	Hypothetical protein
RVBD_0188	GACCCCTGGTAGCACCCACGG	21	932	2	0.935516	-0.318	NonEssential	NonEssential	RVBD0188	SPW repeat protein	rev	219787	g3	g-01118	Unknown	Hypothetical protein
RVBD_0188	GCCAGCCGTCACCGCGACCCCTG	23	950	NA	NA	-0.318	NonEssential	NonEssential	RVBD0188	SPW repeat protein	rev	219800	g4	g-01119	Unknown	Hypothetical protein
RVBD_0188	GTGCGCATCCCGAAGTAGAAGC	22	713	14	0.590528	-0.318	NonEssential	NonEssential	RVBD0188	SPW repeat protein	rev	219869	g5	g-01120	Unknown	Hypothetical protein
RVBD_0188	GGCCCGCGTGCGCATCCCGAA	21	635	3	0.925295	-0.318	NonEssential	NonEssential	RVBD0188	SPW repeat protein	rev	219877	g6	g-01121	Unknown	Hypothetical protein
RVBD_0189c	ATTCGGCCGGATCGGCCAACACAT	24	544	7	0.899353	-7.985	Essential	Essential	ilvD	dihydroxy-acid dehydratase	fwd	220130	g1	g-01122	Amino Acids and Derivatives	Branched-chain amino acids
RVBD_0189c	GCCGGATCCGGTCGCCGTTGC	21	622	3	0.925295	-7.985	Essential	Essential	ilvD	dihydroxy-acid dehydratase	fwd	220175	g2	g-01123	Amino Acids and Derivatives	Branched-chain amino acids
RVBD_0189c	GCACAGGCCGGTGGTTCCACC	21	772	7	0.871053	-7.985	Essential	Essential	ilvD	dihydroxy-acid dehydratase	fwd	220248	g3	g-01124	Amino Acids and Derivatives	Branched-chain amino acids
RVBD_0189c	AGAACCGGCCGTCGGTCAGCA	21	942	7	0.879651	-7.985	Essential	Essential	ilvD	dihydroxy-acid dehydratase	fwd	220271	g4	g-01125	Amino Acids and Derivatives	Branched-chain amino acids
RVBD_0189c	GATCACCTCACGGGAAACCAG	21	705	3	0.935537	-7.985	Essential	Essential	ilvD	dihydroxy-acid dehydratase	fwd	221397	g5	g-01126	Amino Acids and Derivatives	Branched-chain amino acids
RVBD_0189c	GCTTGATGTCGGCGACCGTCGAG	23	544	6	0.937702	-7.985	Essential	Essential	ilvD	dihydroxy-acid dehydratase	fwd	221689	g6	g-01127	Amino Acids and Derivatives	Branched-chain amino acids
RVBD_0190	ACTGGTGACGGCGCTGATCTGGG	23	1501	7	0.925173	-0.823	NonEssential	NonEssential	RVBD0190	metal-sensitive transcriptional regulator	rev	221996	g1	g-01128	RNA Processing	Transcriptional regulator
RVBD_0190	ACGCAGTGGCTCAGGTGCTCGT	22	1527	15	0.566452	-0.823	NonEssential	NonEssential	RVBD0190	metal-sensitive transcriptional regulator	rev	222050	g2	g-01129	RNA Processing	Transcriptional regulator
RVBD_0190	GCCCCAGGACCGCCCTCGGCC	21	300	NA	NA	-0.823	NonEssential	NonEssential	RVBD0190	metal-sensitive transcriptional regulator	rev	222084	g3	g-01130	RNA Processing	Transcriptional regulator
RVBD_0190	GCCTCTGCCAGCTTGCCGTCAGCC	24	616	14	0.582005	-0.823	NonEssential	NonEssential	RVBD0190	metal-sensitive transcriptional regulator	rev	222102	g4	g-01131	RNA Processing	Transcriptional regulator
RVBD_0190	GTTTGCGCTTCAACACGCGGCGAT	24	747	10	0.760888	-0.823	NonEssential	NonEssential	RVBD0190	metal-sensitive transcriptional regulator	rev	222159	g5	g-01132	RNA Processing	Transcriptional regulator
RVBD_0191	ATCGCCGACAGCGCGCCCACTG	22	1601	8	0.7637	1.192	NonEssential	NonEssential	RVBD0191	Rv0191 family MFS efflux transporter	rev	222405	g1	g-01133	Membrane Transport	Multidrug efflux systems
RVBD_0191	GCCGCGACAAGGGCATACCAGG	22	852	NA	NA	1.192	NonEssential	NonEssential	RVBD0191	Rv0191 family MFS efflux transporter	rev	222474	g2	g-01134	Membrane Transport	Multidrug efflux systems
RVBD_0191	AGCACACTGACCTTGACCAGG	21	907	8	0.757602	1.192	NonEssential	NonEssential	RVBD0191	Rv0191 family MFS efflux transporter	rev	222946	g3	g-01135	Membrane Transport	Multidrug efflux systems
RVBD_0191	GTTCACCGAATGCCAGCGCGG	21	659	NA	NA	1.192	NonEssential	NonEssential	RVBD0191	Rv0191 family MFS efflux transporter	rev	223191	g4	g-01136	Membrane Transport	Multidrug efflux systems
RVBD_0191	GCCGCTACGCATCGCCGCCGATT	23	502	11	0.746147	1.192	NonEssential	NonEssential	RVBD0191	Rv0191 family MFS efflux transporter	rev	223296	g5	g-01137	Membrane Transport	Multidrug efflux systems
RVBD_0191	ACCCATCAAACCCGCCGACGCGG	23	15	11	0.746147	1.192	NonEssential	NonEssential	RVBD0191	Rv0191 family MFS efflux transporter	rev	223434	g6	g-01138	Membrane Transport	Multidrug efflux systems
RVBD_0192	GTACCTGAGTCGGGCTCATCCA	22	807	7	0.897635	0.56	NonEssential	NonEssential	RVBD0192	L,D-transpeptidase LdtMt4	rev	224114	g1	g-01139	Cell Envelope, Capsule and Slime layer	Peptidoglycan (Bacteria) or other polymers (Archaea)
RVBD_0192	GTTTACCGCGGTGTTGGCGGG	21	309	7	0.879651	0.56	NonEssential	NonEssential	RVBD0192	L,D-transpeptidase LdtMt4	rev	224159	g2	g-01140	Cell Envelope, Capsule and Slime layer	Peptidoglycan (Bacteria) or other polymers (Archaea)
RVBD_0192	GGCCACCAGCGAATCACCGGT	21	883	6	0.89218	0.56	NonEssential	NonEssential	RVBD0192	L,D-transpeptidase LdtMt4	rev	224213	g3	g-01141	Cell Envelope, Capsule and Slime layer	Peptidoglycan (Bacteria) or other polymers (Archaea)
RVBD_0192	GGACACCATGCCCATCGACAT	21	671	6	0.893824	0.56	NonEssential	NonEssential	RVBD0192	L,D-transpeptidase LdtMt4	rev	224300	g4	g-01142	Cell Envelope, Capsule and Slime layer	Peptidoglycan (Bacteria) or other polymers (Archaea)
RVBD_0192	GTTGACCGGGACCCCGTACGT	21	1163	13	0.680141	0.56	NonEssential	NonEssential	RVBD0192	L,D-transpeptidase LdtMt4	rev	224393	g5	g-01143	Cell Envelope, Capsule and Slime layer	Peptidoglycan (Bacteria) or other polymers (Archaea)
RVBD_0192	GTCACCGCTGCCGAAGTTGTC	21	743	7	0.879651	0.56	NonEssential	NonEssential	RVBD0192	L,D-transpeptidase LdtMt4	rev	224573	g6	g-01144	Cell Envelope, Capsule and Slime layer	Peptidoglycan (Bacteria) or other polymers (Archaea)
RVBD_0192;RVBD_0192A	AGGGAAAGCAATTATGTCGCG	21	639	NA	NA	NA	unknown				fwd	223612	g1	g-01145	NA	NA
RVBD_0192;RVBD_0192A	GAAAGCAATTATGTCGCGCTG	21	397	NA	NA	NA	unknown				fwd	223615	g2	g-01146	NA	NA
RVBD_0192;RVBD_0192A	GCTGGAAGCAGGGCTGGACGA	21	789	NA	NA	NA	unknown				fwd	223632	g3	g-01147	NA	NA
RVBD_0192;RVBD_0192A	GTCCGCCACGGCAACGCCAGCAC	23	683	11	0.737548	NA	unknown				rev	223690	g4	g-01148	NA	NA
RVBD_0192;RVBD_0192A	GCCCCGGGACCTCCGGGATCG	21	970	NA	NA	NA	unknown				rev	223730	g5	g-01149	NA	NA
RVBD_0192;RVBD_0192A	GCCCCCGGGGCCCCGGGACCT	21	137	NA	NA	NA	unknown				rev	223739	g6	g-01150	NA	NA
RVBD_0193c	ACTGTAGGCGGCGTCGACCGC	21	1307	3	0.925295	1.187	NonEssential	NonEssential	RVBD0193c	hypothetical protein	fwd	224832	g1	g-01151	Unknown	Hypothetical protein
RVBD_0193c	GCATCAGGCGCCAGATCAGGTC	22	263	7	0.895992	1.187	NonEssential	NonEssential	RVBD0193c	hypothetical protein	fwd	225240	g2	g-01152	Unknown	Hypothetical protein
RVBD_0193c	ATTGTCGGCGACGCGGTGGAAAA	23	818	1	1	1.187	NonEssential	NonEssential	RVBD0193c	hypothetical protein	fwd	225587	g3	g-01153	Unknown	Hypothetical protein
RVBD_0193c	GCGAGCACTTCCGGAGGCGGT	21	894	6	0.883582	1.187	NonEssential	NonEssential	RVBD0193c	hypothetical protein	fwd	225624	g4	g-01154	Unknown	Hypothetical protein
RVBD_0193c	GGCGAGTTTATGGGTGCCGGG	21	624	6	0.89218	1.187	NonEssential	NonEssential	RVBD0193c	hypothetical protein	fwd	225852	g5	g-01155	Unknown	Hypothetical protein
RVBD_0193c	ATTCCGGGGCTTCGCCGCAGGTC	23	439	6	0.937702	1.187	NonEssential	NonEssential	RVBD0193c	hypothetical protein	fwd	226122	g6	g-01156	Unknown	Hypothetical protein
RVBD_0194	AGGTCGCCCCGGCGGCGGCGA	21	178	7	0.854375	0.412	NonEssential	NonEssential	RVBD0194	ABC transporter ATP-binding protein	rev	227066	g1	g-01157	Membrane Transport	Permease
RVBD_0194	GCGCCAGCAATGTCAGGCAGGC	22	644	3	0.950234	0.412	NonEssential	NonEssential	RVBD0194	ABC transporter ATP-binding protein	rev	227713	g2	g-01158	Membrane Transport	Permease
RVBD_0194	GATGTTTGCACCGATCGTTCC	21	621	7	0.881294	0.412	NonEssential	NonEssential	RVBD0194	ABC transporter ATP-binding protein	rev	228139	g3	g-01159	Membrane Transport	Permease
RVBD_0194	GACCGTCCCATGGGTCGGATC	21	653	7	0.879651	0.412	NonEssential	NonEssential	RVBD0194	ABC transporter ATP-binding protein	rev	229855	g4	g-01160	Membrane Transport	Permease
RVBD_0194	GCCACGGTGGCCTCATCCAGCA	22	1162	1	0.969175	0.412	NonEssential	NonEssential	RVBD0194	ABC transporter ATP-binding protein	rev	230180	g5	g-01161	Membrane Transport	Permease
RVBD_0194	GCGAATAGTGGCCCCCAGCAG	21	582	3	0.933894	0.412	NonEssential	NonEssential	RVBD0194	ABC transporter ATP-binding protein	rev	230372	g6	g-01162	Membrane Transport	Permease
RVBD_0195	GTGATCGTGGTGGCCAGCACGA	22	687	14	0.588885	-0.014	NonEssential	NonEssential	RVBD0195	response regulator transcription factor	rev	231036	g1	g-01163	RNA Processing	Transcriptional regulator
RVBD_0195	GCGGTGATCGTGGTGGCCAGCA	22	485	15	0.566452	-0.014	NonEssential	NonEssential	RVBD0195	response regulator transcription factor	rev	231039	g2	g-01164	RNA Processing	Transcriptional regulator
RVBD_0195	ATCCTTCTGCACGTCCTCGATCTGGC	26	1116	NA	NA	-0.014	NonEssential	NonEssential	RVBD0195	response regulator transcription factor	rev	231072	g3	g-01165	RNA Processing	Transcriptional regulator
RVBD_0195	ATCATCCGGAAAACTTGTTCAGC	23	1700	1	0.97308	-0.014	NonEssential	NonEssential	RVBD0195	response regulator transcription factor	rev	231146	g4	g-01166	RNA Processing	Transcriptional regulator
RVBD_0195	GGTCAACCCCAGCTTGATCAT	21	464	5	0.919921	-0.014	NonEssential	NonEssential	RVBD0195	response regulator transcription factor	rev	231164	g5	g-01167	RNA Processing	Transcriptional regulator
RVBD_0195	GGTGCGTGCTCAAGCCGTCCG	21	789	NA	NA	-0.014	NonEssential	NonEssential	RVBD0195	response regulator transcription factor	rev	231384	g6	g-01168	RNA Processing	Transcriptional regulator
RVBD_0196	ATAGCAGTTGGGTACGACCGCC	22	1051	6	0.910164	0.609	NonEssential	NonEssential	RVBD0196	TetR/AcrR family transcriptional regulator	rev	231780	g1	g-01169	RNA Processing	Transcriptional regulator
RVBD_0196	GCTCTCCGGCGTAATCGACGGCCTCGC	27	508	NA	NA	0.609	NonEssential	NonEssential	RVBD0196	TetR/AcrR family transcriptional regulator	rev	231802	g2	g-01170	RNA Processing	Transcriptional regulator
RVBD_0196	GATACTTGTCAATCAGCGCGT	21	547	NA	NA	0.609	NonEssential	NonEssential	RVBD0196	TetR/AcrR family transcriptional regulator	rev	231877	g3	g-01171	RNA Processing	Transcriptional regulator
RVBD_0196	AGCCGGCGCGAAAGTCGGTGC	21	517	NA	NA	0.609	NonEssential	NonEssential	RVBD0196	TetR/AcrR family transcriptional regulator	rev	231913	g4	g-01172	RNA Processing	Transcriptional regulator
RVBD_0196	GTCAGGTCGCGCCGCACCCGAG	22	539	9	0.753294	0.609	NonEssential	NonEssential	RVBD0196	TetR/AcrR family transcriptional regulator	rev	232138	g5	g-01173	RNA Processing	Transcriptional regulator
RVBD_0196	GCTCCTTTCGGGCAGCTCGGCCA	23	493	15	0.595634	0.609	NonEssential	NonEssential	RVBD0196	TetR/AcrR family transcriptional regulator	rev	232201	g6	g-01174	RNA Processing	Transcriptional regulator
RVBD_0197	GCCCTGTCCGCCGCCGCCGTA	21	481	3	0.908617	0.847	NonEssential	NonEssential	RVBD0197	molybdopterin oxidoreductase family protein	rev	232541	g1	g-01175	Unknown	Oxidoreductase
RVBD_0197	GGTAGCGCGACCCCAGTGCCT	21	618	2	0.935516	0.847	NonEssential	NonEssential	RVBD0197	molybdopterin oxidoreductase family protein	rev	232599	g2	g-01176	Unknown	Oxidoreductase
RVBD_0197	GCGCGTGTGACCGCCGTACAG	21	692	6	0.883582	0.847	NonEssential	NonEssential	RVBD0197	molybdopterin oxidoreductase family protein	rev	232673	g3	g-01177	Unknown	Oxidoreductase
RVBD_0197	GTCCACTCCGTGCACGTGCGCGG	23	389	2	0.981038	0.847	NonEssential	NonEssential	RVBD0197	molybdopterin oxidoreductase family protein	rev	232956	g4	g-01178	Unknown	Oxidoreductase
RVBD_0197	GTTGCGTGGAAACTCGAAATT	21	629	1	0.927558	0.847	NonEssential	NonEssential	RVBD0197	molybdopterin oxidoreductase family protein	rev	233528	g5	g-01179	Unknown	Oxidoreductase
RVBD_0197	ACGTGACCCCGGAGGGGCGCT	21	1007	1	0.944236	0.847	NonEssential	NonEssential	RVBD0197	molybdopterin oxidoreductase family protein	rev	233916	g6	g-01180	Unknown	Oxidoreductase
RVBD_0198c	ATCCGGACCCTGCGCTGCGGGT	22	1623	2	0.951856	1.466	NonEssential	NonEssential	zmp1	zinc metalloprotease Zmp1	fwd	234547	g1	g-01181	Protein Fate (folding, modification, targeting, degradation)	Protein degradation
RVBD_0198c	GTTCGCCATATTTGTGCCCAGCC	23	435	7	0.926816	1.466	NonEssential	NonEssential	zmp1	zinc metalloprotease Zmp1	fwd	234713	g2	g-01182	Protein Fate (folding, modification, targeting, degradation)	Protein degradation
RVBD_0198c	ATGGTGGCTGTAAAATCGCTGC	22	1564	6	0.910164	1.466	NonEssential	NonEssential	zmp1	zinc metalloprotease Zmp1	fwd	235112	g3	g-01183	Protein Fate (folding, modification, targeting, degradation)	Protein degradation
RVBD_0198c	GTGCGCCGGTAAGCGTGCGGCC	22	603	1	0.960577	1.466	NonEssential	NonEssential	zmp1	zinc metalloprotease Zmp1	fwd	235574	g4	g-01184	Protein Fate (folding, modification, targeting, degradation)	Protein degradation
RVBD_0198c	GCGCTCGACGGCTTCCTCGTC	21	431	6	0.883582	1.466	NonEssential	NonEssential	zmp1	zinc metalloprotease Zmp1	fwd	236243	g5	g-01185	Protein Fate (folding, modification, targeting, degradation)	Protein degradation
RVBD_0198c	GTCTCGGCGCGGTCGAACAGGCT	23	1241	6	0.937702	1.466	NonEssential	NonEssential	zmp1	zinc metalloprotease Zmp1	fwd	236360	g6	g-01186	Protein Fate (folding, modification, targeting, degradation)	Protein degradation
RVBD_0199	GTGTCGAGGCGATACCGTAGGT	22	650	7	0.897635	-0.331	NonEssential	NonEssential	RVBD0199	hypothetical protein	rev	236670	g1	g-01187	Unknown	Hypothetical protein
RVBD_0199	ACCCAGCACGACCGCGGCGACCG	23	448	18	0.485943	-0.331	NonEssential	NonEssential	RVBD0199	hypothetical protein	rev	236707	g2	g-01188	Unknown	Hypothetical protein
RVBD_0199	GTGCGGACCAGATCATCGCAC	21	1091	NA	NA	-0.331	NonEssential	NonEssential	RVBD0199	hypothetical protein	rev	236728	g3	g-01189	Unknown	Hypothetical protein
RVBD_0199	ACGGCCGTCCATTCAGCGGCGG	22	457	11	0.708367	-0.331	NonEssential	NonEssential	RVBD0199	hypothetical protein	rev	236797	g4	g-01190	Unknown	Hypothetical protein
RVBD_0199	GTTCTCACTGACCGACGTCGCGA	23	340	15	0.595634	-0.331	NonEssential	NonEssential	RVBD0199	hypothetical protein	rev	237088	g5	g-01191	Unknown	Hypothetical protein
RVBD_0199	ATTTCTCATCGAATCGACTCCAA	23	392	NA	NA	-0.331	NonEssential	NonEssential	RVBD0199	hypothetical protein	rev	237192	g6	g-01192	Unknown	Hypothetical protein
RVBD_0199;RVBD_0200	ATCTCCCGGTTGGAGTCGATTCGA	24	335	NA	NA	NA	unknown				fwd	237206	g1	g-01193	NA	NA
RVBD_0200	ACATCGAACACCACCAGCCGC	21	321	11	0.700625	-0.076	NonEssential	NonEssential	RVBD0200	hypothetical protein	rev	237220	g1	g-01194	Unknown	Hypothetical protein
RVBD_0200	AAACCCACCACAGGGGCCAGC	21	757	NA	NA	-0.076	NonEssential	NonEssential	RVBD0200	hypothetical protein	rev	237294	g2	g-01195	Unknown	Hypothetical protein
RVBD_0200	GTTACCGAATCACGACGCAACAG	23	504	3	0.981059	-0.076	NonEssential	NonEssential	RVBD0200	hypothetical protein	rev	237371	g3	g-01196	Unknown	Hypothetical protein
RVBD_0200	GCCGCCGAGATCGCGGCGGCGCA	23	38	6	0.912426	-0.076	NonEssential	NonEssential	RVBD0200	hypothetical protein	rev	237446	g4	g-01197	Unknown	Hypothetical protein
RVBD_0200	AGCGGCGGCCGGTGCGCTCGG	21	831	1	0.927558	-0.076	NonEssential	NonEssential	RVBD0200	hypothetical protein	rev	237581	g5	g-01198	Unknown	Hypothetical protein
RVBD_0200	GCCGGGAATGCTTTGGCTAACCC	23	781	1	0.998357	-0.076	NonEssential	NonEssential	RVBD0200	hypothetical protein	rev	237774	g6	g-01199	Unknown	Hypothetical protein
RVBD_0201c	ATCAACGCTCGCTAAGAGTCG	21	466	NA	NA	-0.151	NonEssential	NonEssential	RVBD0201c	hypothetical protein	fwd	237901	g1	g-01200	Unknown	Hypothetical protein
RVBD_0201c	GTTGCAGGCCAGAGCGGTCCA	21	667	13	0.680141	-0.151	NonEssential	NonEssential	RVBD0201c	hypothetical protein	fwd	238067	g2	g-01201	Unknown	Hypothetical protein
RVBD_0201c	GTCTAGGTGAGTACGGGCCCGGT	23	802	18	0.494541	-0.151	NonEssential	NonEssential	RVBD0201c	hypothetical protein	fwd	238133	g3	g-01202	Unknown	Hypothetical protein
RVBD_0201c	ATGCCGGTCGCCGGTATGCCCT	22	1162	14	0.588885	-0.151	NonEssential	NonEssential	RVBD0201c	hypothetical protein	fwd	238181	g4	g-01203	Unknown	Hypothetical protein
RVBD_0201c	GCCGAACGAATGGCGACGGTAGG	23	907	7	0.925173	-0.151	NonEssential	NonEssential	RVBD0201c	hypothetical protein	fwd	238302	g5	g-01204	Unknown	Hypothetical protein
RVBD_0202c	ACCGCTCCCGGATTCGCGTAAG	22	985	6	0.908521	0.506	NonEssential	NonEssential	mmpL11	RND transporter MmpL11	fwd	239450	g1	g-01205	Membrane Transport	Multidrug efflux systems
RVBD_0202c	GCTGTCGATCGAATGAAGCGC	21	673	5	0.919921	0.506	NonEssential	NonEssential	mmpL11	RND transporter MmpL11	fwd	239534	g2	g-01206	Membrane Transport	Multidrug efflux systems
RVBD_0202c	GAGCCCCCGTGCCCAGCCCCA	21	500	6	0.866904	0.506	NonEssential	NonEssential	mmpL11	RND transporter MmpL11	fwd	239564	g3	g-01207	Membrane Transport	Multidrug efflux systems
RVBD_0202c	ATCACCCACCCGACCCAGCGGGA	23	624	7	0.925173	0.506	NonEssential	NonEssential	mmpL11	RND transporter MmpL11	fwd	240218	g4	g-01208	Membrane Transport	Multidrug efflux systems
RVBD_0202c	GTCAGCATCGCAACCGCGACCG	22	672	1	0.969175	0.506	NonEssential	NonEssential	mmpL11	RND transporter MmpL11	fwd	240352	g5	g-01209	Membrane Transport	Multidrug efflux systems
RVBD_0202c	GCCGAAAACCGCAACCAGGACCA	23	599	1	0.998357	0.506	NonEssential	NonEssential	mmpL11	RND transporter MmpL11	fwd	240721	g6	g-01210	Membrane Transport	Multidrug efflux systems
RVBD_0203	GCGCCGGTCGCTGATGGTTCGG	22	686	15	0.557854	0.187	NonEssential	NonEssential	RVBD0203	hemophore	rev	241602	g1	g-01211	Cofactors, Vitamins, Prosthetic Groups	Tetrapyrroles
RVBD_0203	GCGTGCAGATCCGATGCGACC	21	573	NA	NA	0.187	NonEssential	NonEssential	RVBD0203	hemophore	rev	241801	g2	g-01212	Cofactors, Vitamins, Prosthetic Groups	Tetrapyrroles
RVBD_0203	GCCTGCAGGCCGCTGATCGGCAG	23	754	18	0.485943	0.187	NonEssential	NonEssential	RVBD0203	hemophore	rev	241862	g3	g-01213	Cofactors, Vitamins, Prosthetic Groups	Tetrapyrroles
RVBD_0203	ACCGATCGCCTGCAGGCCGCTGA	23	1743	NA	NA	0.187	NonEssential	NonEssential	RVBD0203	hemophore	rev	241869	g4	g-01214	Cofactors, Vitamins, Prosthetic Groups	Tetrapyrroles
RVBD_0204c	GGTGCTCTCGGTGCGGAACAT	21	1311	3	0.933894	-1.42	NonEssential	NonEssential	RVBD0204c	TIGR00374 family protein	fwd	242158	g1	g-01215	Cofactors, Vitamins, Prosthetic Groups	Tetrapyrroles
RVBD_0204c	GCTCTCGGTGCGGAACATGAA	21	528	7	0.881294	-1.42	NonEssential	NonEssential	RVBD0204c	TIGR00374 family protein	fwd	242161	g2	g-01216	Cofactors, Vitamins, Prosthetic Groups	Tetrapyrroles
RVBD_0204c	GAACGGGTTGTTCTTGGCGCC	21	620	6	0.89218	-1.42	NonEssential	NonEssential	RVBD0204c	TIGR00374 family protein	fwd	242686	g3	g-01217	Cofactors, Vitamins, Prosthetic Groups	Tetrapyrroles
RVBD_0204c	ACGGGTTGTTCTTGGCGCCCAG	22	739	1	0.969175	-1.42	NonEssential	NonEssential	RVBD0204c	TIGR00374 family protein	fwd	242689	g4	g-01218	Cofactors, Vitamins, Prosthetic Groups	Tetrapyrroles
RVBD_0204c	GCCCCAGATGCGTTGCTGACGGAG	24	367	7	0.89771	-1.42	NonEssential	NonEssential	RVBD0204c	TIGR00374 family protein	fwd	242806	g5	g-01219	Cofactors, Vitamins, Prosthetic Groups	Tetrapyrroles
RVBD_0204c	GGTGCTCAGCGAGTTGGCGGC	21	647	3	0.925295	-1.42	NonEssential	NonEssential	RVBD0204c	TIGR00374 family protein	fwd	242866	g6	g-01220	Cofactors, Vitamins, Prosthetic Groups	Tetrapyrroles
RVBD_0205	GATGCTCCGGCCCCCGTAGAG	21	1243	2	0.935516	0.239	NonEssential	NonEssential	RVBD0205	AI-2E family transporter	rev	243918	g1	g-01221	Cofactors, Vitamins, Prosthetic Groups	Tetrapyrroles
RVBD_0205	GCCAGATGCTCCGGCCCCCGTA	22	201	6	0.899922	0.239	NonEssential	NonEssential	RVBD0205	AI-2E family transporter	rev	243921	g2	g-01222	Cofactors, Vitamins, Prosthetic Groups	Tetrapyrroles
RVBD_0205	GCACTCTGTCACGGACGCTGGC	22	477	6	0.908521	0.239	NonEssential	NonEssential	RVBD0205	AI-2E family transporter	rev	243966	g3	g-01223	Cofactors, Vitamins, Prosthetic Groups	Tetrapyrroles
RVBD_0205	GCCAGCAGGGCCACCACCACGG	22	755	2	0.951856	0.239	NonEssential	NonEssential	RVBD0205	AI-2E family transporter	rev	244183	g4	g-01224	Cofactors, Vitamins, Prosthetic Groups	Tetrapyrroles
RVBD_0205	GCAGCACCTGCACCGCATTGTT	22	1402	2	0.962098	0.239	NonEssential	NonEssential	RVBD0205	AI-2E family transporter	rev	244404	g5	g-01225	Cofactors, Vitamins, Prosthetic Groups	Tetrapyrroles
RVBD_0205	GCCTTTAAACCTCGGTGAGGTGATCG	26	733	NA	NA	0.239	NonEssential	NonEssential	RVBD0205	AI-2E family transporter	rev	244466	g6	g-01226	Cofactors, Vitamins, Prosthetic Groups	Tetrapyrroles
RVBD_0206c	GTCAGCGGATTGGTGCGGTATCC	23	1172	6	0.937702	-11.013	Essential	Essential	mmpL3	trehalose monomycolate RND transporter MmpL3	fwd	245983	g1	g-01227	Cell Envelope, Capsule and Slime layer	Cell wall of Mycobacteria
RVBD_0206c	ATCACCCGGTTAACCAGCTTGCC	23	1250	3	0.981059	-11.013	Essential	Essential	mmpL3	trehalose monomycolate RND transporter MmpL3	fwd	246163	g2	g-01228	Cell Envelope, Capsule and Slime layer	Cell wall of Mycobacteria
RVBD_0206c	GGCCGAAATCTTCCAGTTCGC	21	622	6	0.893824	-11.013	Essential	Essential	mmpL3	trehalose monomycolate RND transporter MmpL3	fwd	246256	g3	g-01229	Cell Envelope, Capsule and Slime layer	Cell wall of Mycobacteria
RVBD_0206c	GTCAGCGACTTCAGGAAACCCTG	23	1330	6	0.939346	-11.013	Essential	Essential	mmpL3	trehalose monomycolate RND transporter MmpL3	fwd	246409	g4	g-01230	Cell Envelope, Capsule and Slime layer	Cell wall of Mycobacteria
RVBD_0206c	AACGGTCTTGCCGGCTGGGGC	21	737	6	0.883582	-11.013	Essential	Essential	mmpL3	trehalose monomycolate RND transporter MmpL3	fwd	247096	g5	g-01231	Cell Envelope, Capsule and Slime layer	Cell wall of Mycobacteria
RVBD_0206c	GCACCGATTGGCTGCCGTCGTC	22	452	3	0.950234	-11.013	Essential	Essential	mmpL3	trehalose monomycolate RND transporter MmpL3	fwd	247186	g6	g-01232	Cell Envelope, Capsule and Slime layer	Cell wall of Mycobacteria
RVBD_0207c	GTCACACTCGCGAGGTCAACAG	22	702	14	0.590528	-7.966	Essential	NonEssential	RVBD0207c	NYN domain-containing protein	fwd	247404	g1	g-01233	Cofactors, Vitamins, Prosthetic Groups	Tetrapyrroles
RVBD_0207c	GGTCAACAGCGAGGACAGCGG	21	601	NA	NA	-7.966	Essential	NonEssential	RVBD0207c	NYN domain-containing protein	fwd	247416	g2	g-01234	Cofactors, Vitamins, Prosthetic Groups	Tetrapyrroles
RVBD_0207c	GCCGATTCGAGGTAGTGGTTC	21	815	5	0.919921	-7.966	Essential	NonEssential	RVBD0207c	NYN domain-containing protein	fwd	247482	g3	g-01235	Cofactors, Vitamins, Prosthetic Groups	Tetrapyrroles
RVBD_0207c	GGCGACCGCCTCCAACGGTTG	21	211	NA	NA	-7.966	Essential	NonEssential	RVBD0207c	NYN domain-containing protein	fwd	247614	g4	g-01236	Cofactors, Vitamins, Prosthetic Groups	Tetrapyrroles
RVBD_0207c	GCCACAATCTCTGCGGTTCGGG	22	293	NA	NA	-7.966	Essential	NonEssential	RVBD0207c	NYN domain-containing protein	fwd	247880	g5	g-01237	Cofactors, Vitamins, Prosthetic Groups	Tetrapyrroles
RVBD_0207c	GTCGAGGTTGGGAGCGTCCCACA	23	1090	9	0.791074	-7.966	Essential	NonEssential	RVBD0207c	NYN domain-containing protein	fwd	247985	g6	g-01238	Cofactors, Vitamins, Prosthetic Groups	Tetrapyrroles
RVBD_0208c	ATCTAATTTTCAGGTCTCTTTC	22	41	9	0.736616	0.956	NonEssential	NonEssential	RVBD0208c	tRNA (guanosine(46)-N7)-methyltransferase TrmB	fwd	248138	g1	g-01239	RNA Processing	RNA processing and modification
RVBD_0208c	GTCGCGGCGTGCAGCACACCAC	22	482	NA	NA	0.956	NonEssential	NonEssential	RVBD0208c	tRNA (guanosine(46)-N7)-methyltransferase TrmB	fwd	248347	g2	g-01240	RNA Processing	RNA processing and modification
RVBD_0208c	GCGTGCCTTCGGCCACGGATC	21	208	6	0.883582	0.956	NonEssential	NonEssential	RVBD0208c	tRNA (guanosine(46)-N7)-methyltransferase TrmB	fwd	248432	g3	g-01241	RNA Processing	RNA processing and modification
RVBD_0208c	GTGCCTTCGGCCACGGATCGGG	22	197	3	0.941636	0.956	NonEssential	NonEssential	RVBD0208c	tRNA (guanosine(46)-N7)-methyltransferase TrmB	fwd	248435	g4	g-01242	RNA Processing	RNA processing and modification
RVBD_0208c	GCAGCACGTCGACGGCATTGC	21	1252	8	0.755959	0.956	NonEssential	NonEssential	RVBD0208c	tRNA (guanosine(46)-N7)-methyltransferase TrmB	fwd	248503	g5	g-01243	RNA Processing	RNA processing and modification
RVBD_0208c	GTCCCGCGCGGGGATTGAGGTAGCG	25	884	13	0.706224	0.956	NonEssential	NonEssential	RVBD0208c	tRNA (guanosine(46)-N7)-methyltransferase TrmB	fwd	248737	g6	g-01244	RNA Processing	RNA processing and modification
RVBD_0209	ACTCCATGGGGACCCCGAGGAGT	23	907	2	0.989636	0.41	NonEssential	NonEssential	RVBD0209	hypothetical protein	rev	249439	g1	g-01245	Unknown	Hypothetical protein
RVBD_0209	ATCATGGACTCCATGGGGACCC	22	576	13	0.698124	0.41	NonEssential	NonEssential	RVBD0209	hypothetical protein	rev	249447	g2	g-01246	Unknown	Hypothetical protein
RVBD_0209	GTAGGGACCGGCAGGGCTGCCG	22	233	2	0.951856	0.41	NonEssential	NonEssential	RVBD0209	hypothetical protein	rev	249591	g3	g-01247	Unknown	Hypothetical protein
RVBD_0209	AGCAACCGCCGGTAGCGCACC	21	1177	7	0.871053	0.41	NonEssential	NonEssential	RVBD0209	hypothetical protein	rev	249784	g4	g-01248	Unknown	Hypothetical protein
RVBD_0209	GAGAACTGTGTCGTCGTCGCG	21	451	7	0.879651	0.41	NonEssential	NonEssential	RVBD0209	hypothetical protein	rev	249878	g5	g-01249	Unknown	Hypothetical protein
RVBD_0209	GTCGACGGCGGCCGCCATCCGGG	23	540	7	0.899897	0.41	NonEssential	NonEssential	RVBD0209	hypothetical protein	rev	249900	g6	g-01250	Unknown	Hypothetical protein
RVBD_0210	GATTCGGTCAGCGCGGTTGCC	21	604	5	0.918278	1.17	NonEssential	NonEssential	RVBD0210	hypothetical protein	rev	250371	g1	g-01251	Unknown	Hypothetical protein
RVBD_0210	ATCGGTGTGCTCCGCGGCGGTGT	23	651	9	0.791074	1.17	NonEssential	NonEssential	RVBD0210	hypothetical protein	rev	250409	g2	g-01252	Unknown	Hypothetical protein
RVBD_0210	GCCATCGAACCGCCGCGCGACCA	23	512	3	0.970817	1.17	NonEssential	NonEssential	RVBD0210	hypothetical protein	rev	250679	g3	g-01253	Unknown	Hypothetical protein
RVBD_0210	ACGTGCTCCTGCAGCTCGACGC	22	1029	9	0.761892	1.17	NonEssential	NonEssential	RVBD0210	hypothetical protein	rev	250877	g4	g-01254	Unknown	Hypothetical protein
RVBD_0210	GGTCCACCACGACACGGTCGT	21	116	NA	NA	1.17	NonEssential	NonEssential	RVBD0210	hypothetical protein	rev	251282	g5	g-01255	Unknown	Hypothetical protein
RVBD_0210	GTCGCGTTCACTAATCGCGGTGC	23	385	NA	NA	1.17	NonEssential	NonEssential	RVBD0210	hypothetical protein	rev	251390	g6	g-01256	Unknown	Hypothetical protein
RVBD_0211	GACCGAGTGCAGCGCCTTGAC	21	1184	2	0.944114	1.051	NonEssential	NonEssential	pckA	phosphoenolpyruvate carboxykinase (GTP)	rev	252310	g1	g-01257	Energy and Precursor Metabolites Generation	Central Metabolism
RVBD_0211	GCTCCAGATCTCCCGGGTCTC	21	242	6	0.89218	1.051	NonEssential	NonEssential	pckA	phosphoenolpyruvate carboxykinase (GTP)	rev	252406	g2	g-01258	Energy and Precursor Metabolites Generation	Central Metabolism
RVBD_0211	GTTGGTGCCCGGCGCCACCCC	21	622	3	0.908617	1.051	NonEssential	NonEssential	pckA	phosphoenolpyruvate carboxykinase (GTP)	rev	252736	g3	g-01259	Energy and Precursor Metabolites Generation	Central Metabolism
RVBD_0211	GTGCCGCATTGGTTTCCGTCTC	22	795	NA	NA	1.051	NonEssential	NonEssential	pckA	phosphoenolpyruvate carboxykinase (GTP)	rev	252913	g4	g-01260	Energy and Precursor Metabolites Generation	Central Metabolism
RVBD_0211	GCTTGCCCAGGTTGATCCAGTG	22	812	6	0.910164	1.051	NonEssential	NonEssential	pckA	phosphoenolpyruvate carboxykinase (GTP)	rev	253219	g5	g-01261	Energy and Precursor Metabolites Generation	Central Metabolism
RVBD_0211	GTTCTCGCCGAAGCCCGGCCA	21	594	6	0.883582	1.051	NonEssential	NonEssential	pckA	phosphoenolpyruvate carboxykinase (GTP)	rev	253315	g6	g-01262	Energy and Precursor Metabolites Generation	Central Metabolism
RVBD_0212c	GTCCCAGGGCACATCGGGCGTGG	23	636	NA	NA	0.998	NonEssential	NonEssential	nadR	nicotinamide-nucleotide adenylyltransferase	fwd	253859	g1	g-01263	Cofactors, Vitamins, Prosthetic Groups	NAD and NADP
RVBD_0212c	GCTCTTGCGGGCAGCCGCCCGC	22	0	10	0.732249	0.998	NonEssential	NonEssential	nadR	nicotinamide-nucleotide adenylyltransferase	fwd	253923	g2	g-01264	Cofactors, Vitamins, Prosthetic Groups	NAD and NADP
RVBD_0212c	GCGCGGATGTCGGTTGCAGTCA	22	731	10	0.757526	0.998	NonEssential	NonEssential	nadR	nicotinamide-nucleotide adenylyltransferase	fwd	254261	g3	g-01265	Cofactors, Vitamins, Prosthetic Groups	NAD and NADP
RVBD_0212c	GCAGGCTCGCCTTCCAGATGTC	22	604	3	0.950234	0.998	NonEssential	NonEssential	nadR	nicotinamide-nucleotide adenylyltransferase	fwd	254403	g4	g-01266	Cofactors, Vitamins, Prosthetic Groups	NAD and NADP
RVBD_0212c	GCCAGATGGACCACGCGATCGAA	23	877	NA	NA	0.998	NonEssential	NonEssential	nadR	nicotinamide-nucleotide adenylyltransferase	fwd	254469	g5	g-01267	Cofactors, Vitamins, Prosthetic Groups	NAD and NADP
RVBD_0212c	ATCCATGCAACGCGCTGGGCGC	22	175	4	0.936996	0.998	NonEssential	NonEssential	nadR	nicotinamide-nucleotide adenylyltransferase	fwd	254507	g6	g-01268	Cofactors, Vitamins, Prosthetic Groups	NAD and NADP
RVBD_0213c	ATTCTCCCACTCGTCCAGCCGCG	23	562	2	0.989636	1.316	NonEssential	NonEssential	RVBD0213c	B12-binding domain-containing radical SAM protein	fwd	254695	g1	g-01269	DNA Processing	DNA modification
RVBD_0213c	AAACAGGTCGTCGGTGATGGA	21	1033	6	0.893824	1.316	NonEssential	NonEssential	RVBD0213c	B12-binding domain-containing radical SAM protein	fwd	255293	g2	g-01270	DNA Processing	DNA modification
RVBD_0213c	ATCGCGGACATGGCCCCGGTGCC	23	1508	7	0.916575	1.316	NonEssential	NonEssential	RVBD0213c	B12-binding domain-containing radical SAM protein	fwd	255407	g3	g-01271	DNA Processing	DNA modification
RVBD_0213c	GCAGCGGTAGGGGCATCCGCGG	22	794	5	0.926019	1.316	NonEssential	NonEssential	RVBD0213c	B12-binding domain-containing radical SAM protein	fwd	255438	g4	g-01272	DNA Processing	DNA modification
RVBD_0213c	GCTGCGCCAACCACAACACCT	21	616	5	0.918278	1.316	NonEssential	NonEssential	RVBD0213c	B12-binding domain-containing radical SAM protein	fwd	255781	g5	g-01273	DNA Processing	DNA modification
RVBD_0213c	ACCTCCGGAAATGTGTCGATG	21	577	5	0.919921	1.316	NonEssential	NonEssential	RVBD0213c	B12-binding domain-containing radical SAM protein	fwd	255798	g6	g-01274	DNA Processing	DNA modification
RVBD_0214	GCTGATGACCGTCCCGGACGGAT	23	576	8	0.801481	-0.161	NonEssential	NonEssential	fadD4	acyl-CoA synthetase	rev	256209	g1	g-01275	Fatty Acids, Lipids, and Isoprenoids	Fatty acids
RVBD_0214	ATCAGCAGGTCCGGCAGCCCGC	22	888	6	0.899922	-0.161	NonEssential	NonEssential	fadD4	acyl-CoA synthetase	rev	256509	g2	g-01276	Fatty Acids, Lipids, and Isoprenoids	Fatty acids
RVBD_0214	AGCCGACCAGACCGCCCCCGG	21	685	11	0.675348	-0.161	NonEssential	NonEssential	fadD4	acyl-CoA synthetase	rev	256536	g3	g-01277	Fatty Acids, Lipids, and Isoprenoids	Fatty acids
RVBD_0214	ATATACCGAGTCGGCGTCCAT	21	725	2	0.945757	-0.161	NonEssential	NonEssential	fadD4	acyl-CoA synthetase	rev	256739	g4	g-01278	Fatty Acids, Lipids, and Isoprenoids	Fatty acids
RVBD_0214	ATTACGAACTGCTTCAGGGAGTT	23	681	11	0.72087	-0.161	NonEssential	NonEssential	fadD4	acyl-CoA synthetase	rev	256938	g5	g-01279	Fatty Acids, Lipids, and Isoprenoids	Fatty acids
RVBD_0214	ATCAACGTCGACCCGCTGGCTTC	23	1414	13	0.725663	-0.161	NonEssential	NonEssential	fadD4	acyl-CoA synthetase	rev	257081	g6	g-01280	Fatty Acids, Lipids, and Isoprenoids	Fatty acids
RVBD_0215c	AGCCTTGACCCATGGCTCCGC	21	1157	8	0.755959	0.193	NonEssential	NonEssential	fadE3	acyl-CoA dehydrogenase family protein	fwd	258168	g1	g-01281	Fatty Acids, Lipids, and Isoprenoids	Fatty acids
RVBD_0215c	GAGGTTGTCGAACGACAGCTC	21	829	8	0.757602	0.193	NonEssential	NonEssential	fadE3	acyl-CoA dehydrogenase family protein	fwd	258214	g2	g-01282	Fatty Acids, Lipids, and Isoprenoids	Fatty acids
RVBD_0215c	GTGAGTCCCGGCCCGGGTTCGA	22	737	18	0.456761	0.193	NonEssential	NonEssential	fadE3	acyl-CoA dehydrogenase family protein	fwd	258285	g3	g-01283	Fatty Acids, Lipids, and Isoprenoids	Fatty acids
RVBD_0215c	GTGGCGTTCGGGTCGGTCTTGC	22	570	NA	NA	0.193	NonEssential	NonEssential	fadE3	acyl-CoA dehydrogenase family protein	fwd	258339	g4	g-01284	Fatty Acids, Lipids, and Isoprenoids	Fatty acids
RVBD_0215c	GTTCCTCGGTGCCAAACAGGG	21	671	NA	NA	0.193	NonEssential	NonEssential	fadE3	acyl-CoA dehydrogenase family protein	fwd	258564	g5	g-01285	Fatty Acids, Lipids, and Isoprenoids	Fatty acids
RVBD_0215c	ATGAATGCCCGCACGGTGGCGA	22	794	11	0.716965	0.193	NonEssential	NonEssential	fadE3	acyl-CoA dehydrogenase family protein	fwd	258819	g6	g-01286	Fatty Acids, Lipids, and Isoprenoids	Fatty acids
RVBD_0216	ATCGGTGAAACCTGAGCCCGCG	22	1406	7	0.895992	-1.135	NonEssential	NonEssential	RVBD0216	acyl dehydratase	rev	259195	g1	g-01287	Unknown	Hypothetical protein
RVBD_0216	GTGTAGAGGGTGTCGCCCACTG	22	1278	5	0.934618	-1.135	NonEssential	NonEssential	RVBD0216	acyl dehydratase	rev	259223	g2	g-01288	Unknown	Hypothetical protein
RVBD_0216	GGCGGGCAGCATGGCGCACCG	21	1012	2	0.918838	-1.135	NonEssential	NonEssential	RVBD0216	acyl dehydratase	rev	259366	g3	g-01289	Unknown	Hypothetical protein
RVBD_0216	GTTTCCAATCGGGGCTGGCGG	21	412	11	0.700625	-1.135	NonEssential	NonEssential	RVBD0216	acyl dehydratase	rev	259382	g4	g-01290	Unknown	Hypothetical protein
RVBD_0216	GTGCGGCCCGGGAACCCGCTT	21	1230	5	0.909679	-1.135	NonEssential	NonEssential	RVBD0216	acyl dehydratase	rev	259501	g5	g-01291	Unknown	Hypothetical protein
RVBD_0216	GTGTACCGGAGCGGTGTGGTC	21	227	8	0.755959	-1.135	NonEssential	NonEssential	RVBD0216	acyl dehydratase	rev	259744	g6	g-01292	Unknown	Hypothetical protein
RVBD_0217c	GCAAACTGTTGCACTGACTAGT	22	890	7	0.870715	0.927	NonEssential	NonEssential	lipW	alpha/beta hydrolase	fwd	259976	g1	g-01293	Fatty Acids, Lipids, and Isoprenoids	Lipids
RVBD_0217c	ATTCGGGGCCACACGATCGAAACC	24	647	6	0.911882	0.927	NonEssential	NonEssential	lipW	alpha/beta hydrolase	fwd	260024	g2	g-01294	Fatty Acids, Lipids, and Isoprenoids	Lipids
RVBD_0217c	GCATAGGCCAGATCCTCGTCGT	22	480	NA	NA	0.927	NonEssential	NonEssential	lipW	alpha/beta hydrolase	fwd	260107	g3	g-01295	Fatty Acids, Lipids, and Isoprenoids	Lipids
RVBD_0217c	GGGCGATCGACGGCCGGTCGT	21	380	11	0.692026	0.927	NonEssential	NonEssential	lipW	alpha/beta hydrolase	fwd	260290	g4	g-01296	Fatty Acids, Lipids, and Isoprenoids	Lipids
RVBD_0217c	GGTCGTCGAGCATGGGGTACA	21	528	NA	NA	0.927	NonEssential	NonEssential	lipW	alpha/beta hydrolase	fwd	260305	g5	g-01297	Fatty Acids, Lipids, and Isoprenoids	Lipids
RVBD_0217c	GAGTAGCAGTCGCCCAGGGCG	21	744	8	0.74736	0.927	NonEssential	NonEssential	lipW	alpha/beta hydrolase	fwd	260472	g6	g-01298	Fatty Acids, Lipids, and Isoprenoids	Lipids
RVBD_0218	AGCTGCGGCGCATAGGCGATA	21	393	2	0.944114	0.925	NonEssential	NonEssential	RVBD0218	molybdopterin-dependent oxidoreductase	rev	261133	g1	g-01299	Unknown	Hypothetical protein
RVBD_0218	ATCTGGAACAGGATCCCACCGA	22	983	11	0.718608	0.925	NonEssential	NonEssential	RVBD0218	molybdopterin-dependent oxidoreductase	rev	261384	g2	g-01300	Unknown	Hypothetical protein
RVBD_0218	GCACGCCGGTGACGATCTGGA	21	609	8	0.755959	0.925	NonEssential	NonEssential	RVBD0218	molybdopterin-dependent oxidoreductase	rev	261399	g3	g-01301	Unknown	Hypothetical protein
RVBD_0218	GTTGAGCACGCCGGTGACGAT	21	490	NA	NA	0.925	NonEssential	NonEssential	RVBD0218	molybdopterin-dependent oxidoreductase	rev	261404	g4	g-01302	Unknown	Hypothetical protein
RVBD_0218	AGCCCCAAAATAGTGGCCGGT	21	340	3	0.935537	0.925	NonEssential	NonEssential	RVBD0218	molybdopterin-dependent oxidoreductase	rev	261461	g5	g-01303	Unknown	Hypothetical protein
RVBD_0218	GATCTTGACCACGATATGCAA	21	285	5	0.893001	0.925	NonEssential	NonEssential	RVBD0218	molybdopterin-dependent oxidoreductase	rev	261506	g6	g-01304	Unknown	Hypothetical protein
RVBD_0219	GCAGGTGCAATGGACCTGACCC	22	890	13	0.696481	0.873	NonEssential	NonEssential	RVBD0219	hypothetical protein	rev	262290	g1	g-01305	Unknown	Hypothetical protein
RVBD_0219	GGGCGAAGCCAGACACCATCG	21	1093	NA	NA	0.873	NonEssential	NonEssential	RVBD0219	hypothetical protein	rev	262315	g2	g-01306	Unknown	Hypothetical protein
RVBD_0219	GTCGCGCCTGCCGACTAGCCTGG	23	1021	8	0.792882	0.873	NonEssential	NonEssential	RVBD0219	hypothetical protein	rev	262486	g3	g-01307	Unknown	Hypothetical protein
RVBD_0219	ACCCTGTCTGATGATGCCGGG	21	888	5	0.918278	0.873	NonEssential	NonEssential	RVBD0219	hypothetical protein	rev	262602	g4	g-01308	Unknown	Hypothetical protein
RVBD_0219	GCGGTGAGCAGCAACCACCTGC	22	816	2	0.960455	0.873	NonEssential	NonEssential	RVBD0219	hypothetical protein	rev	262672	g5	g-01309	Unknown	Hypothetical protein
RVBD_0219	ATCCCGAACGCGACCGCGGTGA	22	598	NA	NA	0.873	NonEssential	NonEssential	RVBD0219	hypothetical protein	rev	262687	g6	g-01310	Unknown	Hypothetical protein
RVBD_0220	AACCCCCGGCGACACTCAAGG	21	1008	11	0.700625	0.439	NonEssential	NonEssential	lipC	esterase LipC	rev	262897	g1	g-01311	Fatty Acids, Lipids, and Isoprenoids	Lipids
RVBD_0220	GTAAATCCTTCGCCGTCGCGGA	22	426	2	0.962098	0.439	NonEssential	NonEssential	lipC	esterase LipC	rev	263007	g2	g-01312	Fatty Acids, Lipids, and Isoprenoids	Lipids
RVBD_0220	ACGATGCCGCGTAAGGCCGCG	21	347	5	0.909679	0.439	NonEssential	NonEssential	lipC	esterase LipC	rev	263090	g3	g-01313	Fatty Acids, Lipids, and Isoprenoids	Lipids
RVBD_0220	ACGCGATGGCGGTCTTGACAT	21	1322	8	0.757602	0.439	NonEssential	NonEssential	lipC	esterase LipC	rev	263437	g4	g-01314	Fatty Acids, Lipids, and Isoprenoids	Lipids
RVBD_0220	GTGCGCTGAACCACTACCCGCT	22	1837	2	0.960455	0.439	NonEssential	NonEssential	lipC	esterase LipC	rev	263695	g5	g-01315	Fatty Acids, Lipids, and Isoprenoids	Lipids
RVBD_0220	GCCCGGCTGCGATGAACCTGGT	22	690	2	0.960455	0.439	NonEssential	NonEssential	lipC	esterase LipC	rev	263977	g6	g-01316	Fatty Acids, Lipids, and Isoprenoids	Lipids
RVBD_0221	GCGGACAGCAACTGCCGCTTG	21	1264	13	0.680141	0.993	NonEssential	NonEssential	RVBD0221	wax ester/triacylglycerol synthase family O-acyltransferase	rev	264585	g1	g-01317	Fatty Acids, Lipids, and Isoprenoids	Unsaturated fatty acids
RVBD_0221	AGTGGTCGATGAACGCCGCGG	21	495	NA	NA	0.993	NonEssential	NonEssential	RVBD0221	wax ester/triacylglycerol synthase family O-acyltransferase	rev	264602	g2	g-01318	Fatty Acids, Lipids, and Isoprenoids	Unsaturated fatty acids
RVBD_0221	ACCATGTCGTTGATCGTCGCCC	22	948	NA	NA	0.993	NonEssential	NonEssential	RVBD0221	wax ester/triacylglycerol synthase family O-acyltransferase	rev	264833	g3	g-01319	Fatty Acids, Lipids, and Isoprenoids	Unsaturated fatty acids
RVBD_0221	GTTACCGGAGATCCGCTCCGG	21	620	3	0.933894	0.993	NonEssential	NonEssential	RVBD0221	wax ester/triacylglycerol synthase family O-acyltransferase	rev	264955	g4	g-01320	Fatty Acids, Lipids, and Isoprenoids	Unsaturated fatty acids
RVBD_0221	GTCGGAGTCGGCAGGCAGCGCCA	23	1567	11	0.737548	0.993	NonEssential	NonEssential	RVBD0221	wax ester/triacylglycerol synthase family O-acyltransferase	rev	264995	g5	g-01321	Fatty Acids, Lipids, and Isoprenoids	Unsaturated fatty acids
RVBD_0221	GACTCGACGACTGTCAACTCC	21	410	5	0.919921	0.993	NonEssential	NonEssential	RVBD0221	wax ester/triacylglycerol synthase family O-acyltransferase	rev	265437	g6	g-01322	Fatty Acids, Lipids, and Isoprenoids	Unsaturated fatty acids
RVBD_0222	AAATCCGATCCCGCTGTTCTA	21	957	7	0.854375	0.763	NonEssential	NonEssential	echA1	crotonase/enoyl-CoA hydratase family protein	rev	265553	g1	g-01323	Fatty Acids, Lipids, and Isoprenoids	Fatty acids
RVBD_0222	AGAACGAACCGCCCCCACCGG	21	1212	8	0.74736	0.763	NonEssential	NonEssential	echA1	crotonase/enoyl-CoA hydratase family protein	rev	265694	g2	g-01324	Fatty Acids, Lipids, and Isoprenoids	Fatty acids
RVBD_0222	GCCAACGCGTAGCCTTCCACC	21	1164	NA	NA	0.763	NonEssential	NonEssential	echA1	crotonase/enoyl-CoA hydratase family protein	rev	265821	g3	g-01325	Fatty Acids, Lipids, and Isoprenoids	Fatty acids
RVBD_0222	ATCCCTGGCCGCCACGATCAGGTCG	25	817	NA	NA	0.763	NonEssential	NonEssential	echA1	crotonase/enoyl-CoA hydratase family protein	rev	265869	g4	g-01326	Fatty Acids, Lipids, and Isoprenoids	Fatty acids
RVBD_0222	ATCTTCTCCGCCAACGCGATC	21	627	11	0.702268	0.763	NonEssential	NonEssential	echA1	crotonase/enoyl-CoA hydratase family protein	rev	266088	g5	g-01327	Fatty Acids, Lipids, and Isoprenoids	Fatty acids
RVBD_0222	GTCGTTGGAGGTGAACACCGGCA	23	718	8	0.801481	0.763	NonEssential	NonEssential	echA1	crotonase/enoyl-CoA hydratase family protein	rev	266213	g6	g-01328	Fatty Acids, Lipids, and Isoprenoids	Fatty acids
RVBD_0223c	GGCGAATACGGTGGGTTGGAT	21	1172	3	0.935537	1.065	NonEssential	NonEssential	RVBD0223c	aldehyde dehydrogenase	fwd	266660	g1	g-01329	Energy and Precursor Metabolites Generation	Central Metabolism
RVBD_0223c	ATTTCGTCGTACCGGGAGCGCGGAG	25	846	1	0.987517	1.065	NonEssential	NonEssential	RVBD0223c	aldehyde dehydrogenase	fwd	266878	g2	g-01330	Energy and Precursor Metabolites Generation	Central Metabolism
RVBD_0223c	GCCCTGTCCGGCGTTCATGACGCC	24	255	7	0.889112	1.065	NonEssential	NonEssential	RVBD0223c	aldehyde dehydrogenase	fwd	266927	g3	g-01331	Energy and Precursor Metabolites Generation	Central Metabolism
RVBD_0223c	GCTGCGGCCAGGTCGACGTCCT	22	1105	1	0.960577	1.065	NonEssential	NonEssential	RVBD0223c	aldehyde dehydrogenase	fwd	266971	g4	g-01332	Energy and Precursor Metabolites Generation	Central Metabolism
RVBD_0223c	GCCGAGTTCTAAGGTGCACGGCT	23	668	11	0.746147	1.065	NonEssential	NonEssential	RVBD0223c	aldehyde dehydrogenase	fwd	267019	g5	g-01333	Energy and Precursor Metabolites Generation	Central Metabolism
RVBD_0223c	GCCGGCGCAATCTTGTTGACGG	22	533	2	0.960455	1.065	NonEssential	NonEssential	RVBD0223c	aldehyde dehydrogenase	fwd	267277	g6	g-01334	Energy and Precursor Metabolites Generation	Central Metabolism
RVBD_0224c	GCACCAATACCAGATTGCTCAC	22	668	10	0.759169	-1.132	Essential	Essential	RVBD0224c	class I SAM-dependent methyltransferase	fwd	267895	g1	g-01335	DNA Processing	DNA modification
RVBD_0224c	ACGCCCATCTGGGGTGGTAGC	21	858	5	0.918278	-1.132	Essential	Essential	RVBD0224c	class I SAM-dependent methyltransferase	fwd	267954	g2	g-01336	DNA Processing	DNA modification
RVBD_0224c	ACCCGCCTGGCTTGGTCACCC	21	1053	11	0.692026	-1.132	Essential	Essential	RVBD0224c	class I SAM-dependent methyltransferase	fwd	268191	g3	g-01337	DNA Processing	DNA modification
RVBD_0224c	GATGTAGCCGACACCGGCGTC	21	438	7	0.879651	-1.132	Essential	Essential	RVBD0224c	class I SAM-dependent methyltransferase	fwd	268396	g4	g-01338	DNA Processing	DNA modification
RVBD_0224c	GGTGTCGGCCGCCAGTGTGCG	21	616	7	0.871053	-1.132	Essential	Essential	RVBD0224c	class I SAM-dependent methyltransferase	fwd	268525	g5	g-01339	DNA Processing	DNA modification
RVBD_0224c	GTGCCGGGTCGCGCTGCTCGTA	22	1371	6	0.899922	-1.132	Essential	Essential	RVBD0224c	class I SAM-dependent methyltransferase	fwd	268555	g6	g-01340	DNA Processing	DNA modification
RVBD_0225	GCCCGATGTCGCGCCAGCACA	21	424	9	0.736954	-8.756	Essential	Essential	RVBD0225	glycosyltransferase family 4 protein	rev	268691	g1	g-01341	Unknown	Hypothetical protein
RVBD_0225	GCCCACATCGGGCTGCGGCCATCG	24	1917	9	0.755012	-8.756	Essential	Essential	RVBD0225	glycosyltransferase family 4 protein	rev	268895	g2	g-01342	Unknown	Hypothetical protein
RVBD_0225	ACGTGAGGGCAACAAGTGCAC	21	1036	13	0.681784	-8.756	Essential	Essential	RVBD0225	glycosyltransferase family 4 protein	rev	269494	g3	g-01343	Unknown	Hypothetical protein
RVBD_0225	GATCGAGTCCGCCAAACCACC	21	473	8	0.755959	-8.756	Essential	Essential	RVBD0225	glycosyltransferase family 4 protein	rev	269587	g4	g-01344	Unknown	Hypothetical protein
RVBD_0225	GCGCTTCGGCGCTTTGCCGCCA	22	168	7	0.887393	-8.756	Essential	Essential	RVBD0225	glycosyltransferase family 4 protein	rev	269740	g5	g-01345	Unknown	Hypothetical protein
RVBD_0225	GCAGCGCTTCGGCGCTTTGCCG	22	272	13	0.687882	-8.756	Essential	Essential	RVBD0225	glycosyltransferase family 4 protein	rev	269743	g6	g-01346	Unknown	Hypothetical protein
RVBD_0226c	GCCGCGCCAGCGCCGCCGACCA	22	350	11	0.691689	-4.09	Essential	Essential	RVBD0226c	hypothetical protein	fwd	269922	g1	g-01347	Unknown	Hypothetical protein
RVBD_0226c	ATCGAAAGCCACGCCCAATGCG	22	822	11	0.718608	-4.09	Essential	Essential	RVBD0226c	hypothetical protein	fwd	269949	g2	g-01348	Unknown	Hypothetical protein
RVBD_0226c	GCCCGGGCGTGCGCGTCTTCGC	22	536	10	0.732249	-4.09	Essential	Essential	RVBD0226c	hypothetical protein	fwd	270192	g3	g-01349	Unknown	Hypothetical protein
RVBD_0226c	GTCTTCGCCGGGAACGGTCACC	22	764	5	0.934618	-4.09	Essential	Essential	RVBD0226c	hypothetical protein	fwd	270206	g4	g-01350	Unknown	Hypothetical protein
RVBD_0226c	GTACCGGTGCCGAACCGGACCA	22	441	3	0.950234	-4.09	Essential	Essential	RVBD0226c	hypothetical protein	fwd	270292	g5	g-01351	Unknown	Hypothetical protein
RVBD_0226c	ACCAAGACCAGCGCGTACCCCGG	23	468	10	0.786708	-4.09	Essential	Essential	RVBD0226c	hypothetical protein	fwd	271549	g6	g-01352	Unknown	Hypothetical protein
RVBD_0227c	ATCCGAGCCACTCGGCTCGCG	21	130	6	0.883582	-13.167	Essential	Essential	RVBD0227c	DUF3068 domain-containing protein	fwd	271675	g1	g-01353	Unknown	Hypothetical protein
RVBD_0227c	ATGTCTTCTTCTCGGTGTGAAA	22	227	10	0.732249	-13.167	Essential	Essential	RVBD0227c	DUF3068 domain-containing protein	fwd	272359	g2	g-01354	Unknown	Hypothetical protein
RVBD_0227c	AAGACAGCCCGTCGTGCCGCA	21	1485	4	0.920655	-13.167	Essential	Essential	RVBD0227c	DUF3068 domain-containing protein	fwd	272391	g3	g-01355	Unknown	Hypothetical protein
RVBD_0227c	GGGTGACCGTGTCGACGATCG	21	883	15	0.550112	-13.167	Essential	Essential	RVBD0227c	DUF3068 domain-containing protein	fwd	272517	g4	g-01356	Unknown	Hypothetical protein
RVBD_0227c	GTGACCGTGTCGACGATCGCCA	22	1411	15	0.566452	-13.167	Essential	Essential	RVBD0227c	DUF3068 domain-containing protein	fwd	272520	g5	g-01357	Unknown	Hypothetical protein
RVBD_0227c	GTCCTTCTGCTTGTCGGTGCGCCGGAG	27	121	NA	NA	-13.167	Essential	Essential	RVBD0227c	DUF3068 domain-containing protein	fwd	272560	g6	g-01358	Unknown	Hypothetical protein
RVBD_0228	GCGCGCATTCCCTCGACGGCGG	22	582	2	0.951856	-2.269	Essential	Essential	RVBD0228	acyltransferase	rev	273164	g1	g-01359	Fatty Acids, Lipids, and Isoprenoids	Fatty acids
RVBD_0228	ACAACAAGAATCCCGACACGGC	22	366	NA	NA	-2.269	Essential	Essential	RVBD0228	acyltransferase	rev	273298	g2	g-01360	Fatty Acids, Lipids, and Isoprenoids	Fatty acids
RVBD_0228	GCTGCGGCGTGTCCGCGCCACAA	23	214	1	0.989758	-2.269	Essential	Essential	RVBD0228	acyltransferase	rev	273316	g3	g-01361	Fatty Acids, Lipids, and Isoprenoids	Fatty acids
RVBD_0228	ACGCTAAGACCGGCAGCGCCGC	22	234	3	0.941636	-2.269	Essential	Essential	RVBD0228	acyltransferase	rev	273577	g4	g-01362	Fatty Acids, Lipids, and Isoprenoids	Fatty acids
RVBD_0228	ACATTCCCGCGGCGAACCACGA	22	599	7	0.895992	-2.269	Essential	Essential	RVBD0228	acyltransferase	rev	273736	g5	g-01363	Fatty Acids, Lipids, and Isoprenoids	Fatty acids
RVBD_0228	GCAACATTCCCGCGGCGAACCA	22	349	3	0.950234	-2.269	Essential	Essential	RVBD0228	acyltransferase	rev	273739	g6	g-01364	Fatty Acids, Lipids, and Isoprenoids	Fatty acids
RVBD_0229c	GCACCTAGTCGATCGTGCCCG	21	484	NA	NA	-0.203	NonEssential	NonEssential	RVBD0229c	PIN domain nuclease	fwd	274322	g1	g-01365	Cell Cycle, Cell Division and Death	Programmed Cell Death and Toxin-antitoxin Systems
RVBD_0229c	GATCGAAGTCCGCGTCGTAAT	21	643	7	0.881294	-0.203	NonEssential	NonEssential	RVBD0229c	PIN domain nuclease	fwd	274388	g2	g-01366	Cell Cycle, Cell Division and Death	Programmed Cell Death and Toxin-antitoxin Systems
RVBD_0229c	AGCCCGTGTTCCTCGCCGGCC	21	295	NA	NA	-0.203	NonEssential	NonEssential	RVBD0229c	PIN domain nuclease	fwd	274420	g3	g-01367	Cell Cycle, Cell Division and Death	Programmed Cell Death and Toxin-antitoxin Systems
RVBD_0229c	GTTCCTCGCCGGCCGCGGCAA	21	284	NA	NA	-0.203	NonEssential	NonEssential	RVBD0229c	PIN domain nuclease	fwd	274427	g4	g-01368	Cell Cycle, Cell Division and Death	Programmed Cell Death and Toxin-antitoxin Systems
RVBD_0229c	GCCGGCCGCGGCAATGAGCAGGT	23	901	16	0.586645	-0.203	NonEssential	NonEssential	RVBD0229c	PIN domain nuclease	fwd	274436	g5	g-01369	Cell Cycle, Cell Division and Death	Programmed Cell Death and Toxin-antitoxin Systems
RVBD_0229c	GCCTTTTGATCACGCTGGTGT	21	130	3	0.935537	-0.203	NonEssential	NonEssential	RVBD0229c	PIN domain nuclease	fwd	274697	g6	g-01370	Cell Cycle, Cell Division and Death	Programmed Cell Death and Toxin-antitoxin Systems
RVBD_0230c	AGATGCGGCGCGGGTTGTCGA	21	878	11	0.700625	0.728	NonEssential	NonEssential	php	phosphotriesterase-related protein	fwd	275029	g1	g-01371	Fatty Acids, Lipids, and Isoprenoids	Esterase
RVBD_0230c	ATCGCCACCGGCACCAGCTCCT	22	1539	6	0.908521	0.728	NonEssential	NonEssential	php	phosphotriesterase-related protein	fwd	275143	g2	g-01372	Fatty Acids, Lipids, and Isoprenoids	Esterase
RVBD_0230c	GCCGAACCGGTCCATCCCGAG	21	654	13	0.671542	0.728	NonEssential	NonEssential	php	phosphotriesterase-related protein	fwd	275285	g3	g-01373	Fatty Acids, Lipids, and Isoprenoids	Esterase
RVBD_0230c	GCCGGGTTCGTCGGTGGCGCACT	23	1037	8	0.792882	0.728	NonEssential	NonEssential	php	phosphotriesterase-related protein	fwd	275530	g4	g-01374	Fatty Acids, Lipids, and Isoprenoids	Esterase
RVBD_0230c	GCTGTGCGCCCGGCCCGAGGTA	22	769	6	0.899922	0.728	NonEssential	NonEssential	php	phosphotriesterase-related protein	fwd	275639	g5	g-01375	Fatty Acids, Lipids, and Isoprenoids	Esterase
RVBD_0230c	GCCCGGCCCGAGGTAGTGGAA	21	490	7	0.871053	0.728	NonEssential	NonEssential	php	phosphotriesterase-related protein	fwd	275645	g6	g-01376	Fatty Acids, Lipids, and Isoprenoids	Esterase
RVBD_0231	AATGGTTGGGGTTGAGCAGCA	21	1281	1	0.954478	1.239	NonEssential	NonEssential	fadE4	acyl-CoA/acyl-ACP dehydrogenase	rev	276059	g1	g-01377	Fatty Acids, Lipids, and Isoprenoids	Fatty acids
RVBD_0231	GCCGGGCCTTCCCCCTGGACTC	22	253	3	0.941636	1.239	NonEssential	NonEssential	fadE4	acyl-CoA/acyl-ACP dehydrogenase	rev	276142	g2	g-01378	Fatty Acids, Lipids, and Isoprenoids	Fatty acids
RVBD_0231	GCGTTCCCGCCCGACGAAGTC	21	353	6	0.883582	1.239	NonEssential	NonEssential	fadE4	acyl-CoA/acyl-ACP dehydrogenase	rev	276208	g3	g-01379	Fatty Acids, Lipids, and Isoprenoids	Fatty acids
RVBD_0231	GCCATAGGAGGCCGGCGTCAGT	22	788	6	0.908521	1.239	NonEssential	NonEssential	fadE4	acyl-CoA/acyl-ACP dehydrogenase	rev	276243	g4	g-01380	Fatty Acids, Lipids, and Isoprenoids	Fatty acids
RVBD_0231	GGGGTACCAGTAGCTCAGCCC	21	919	3	0.933894	1.239	NonEssential	NonEssential	fadE4	acyl-CoA/acyl-ACP dehydrogenase	rev	276328	g5	g-01381	Fatty Acids, Lipids, and Isoprenoids	Fatty acids
RVBD_0231	GCTCGTGCTGGGAGTCGGCGAC	22	626	3	0.941636	1.239	NonEssential	NonEssential	fadE4	acyl-CoA/acyl-ACP dehydrogenase	rev	276637	g6	g-01382	Fatty Acids, Lipids, and Isoprenoids	Fatty acids
RVBD_0232	GCTATGACGTTCAAGCTGCCGCG	23	772	1	0.998357	1.388	NonEssential	NonEssential	RVBD0232	TetR/AcrR family transcriptional regulator	rev	277992	g1	g-01383	RNA Processing	Transcriptional regulator
RVBD_0232	GCTCGCGGATCAGGTCCTCCAT	22	1161	13	0.696481	1.388	NonEssential	NonEssential	RVBD0232	TetR/AcrR family transcriptional regulator	rev	278121	g2	g-01384	RNA Processing	Transcriptional regulator
RVBD_0232	GAGCAGGTCGGTGAGGAATTC	21	1176	7	0.881294	1.388	NonEssential	NonEssential	RVBD0232	TetR/AcrR family transcriptional regulator	rev	278166	g3	g-01385	RNA Processing	Transcriptional regulator
RVBD_0232	GCAGCATGCAACGCACGTTCC	21	685	8	0.755959	1.388	NonEssential	NonEssential	RVBD0232	TetR/AcrR family transcriptional regulator	rev	278222	g4	g-01386	RNA Processing	Transcriptional regulator
RVBD_0232	GTGTCGACCTCCAGGGTCGCC	21	118	11	0.692026	1.388	NonEssential	NonEssential	RVBD0232	TetR/AcrR family transcriptional regulator	rev	278243	g5	g-01387	RNA Processing	Transcriptional regulator
RVBD_0232	ATGTATGGAGCCAGCGCCAGGT	22	867	5	0.936261	1.388	NonEssential	NonEssential	RVBD0232	TetR/AcrR family transcriptional regulator	rev	278413	g6	g-01388	RNA Processing	Transcriptional regulator
RVBD_0233	GAGGCACTCCGGCAACTCCGC	21	1255	3	0.925295	0.884	NonEssential	NonEssential	nrdB	R2-like ligand-binding oxidase	rev	278993	g1	g-01389	Nucleosides and Nucleotides	Nucleotide metabolism
RVBD_0233	AGGCGTAGTAGCCCGTGAGCG	21	1034	11	0.700625	0.884	NonEssential	NonEssential	nrdB	R2-like ligand-binding oxidase	rev	279096	g2	g-01390	Nucleosides and Nucleotides	Nucleotide metabolism
RVBD_0233	GGACCAGCTCCTGCATGCCGG	21	732	8	0.74736	0.884	NonEssential	NonEssential	nrdB	R2-like ligand-binding oxidase	rev	279150	g3	g-01391	Nucleosides and Nucleotides	Nucleotide metabolism
RVBD_0233	GCCGGACCAGCTCCTGCATGC	21	920	6	0.883582	0.884	NonEssential	NonEssential	nrdB	R2-like ligand-binding oxidase	rev	279153	g4	g-01392	Nucleosides and Nucleotides	Nucleotide metabolism
RVBD_0233	ATTCCCTTGTCGGTCGAGTATTG	23	1529	5	0.938523	0.884	NonEssential	NonEssential	nrdB	R2-like ligand-binding oxidase	rev	279374	g5	g-01393	Nucleosides and Nucleotides	Nucleotide metabolism
RVBD_0233	ATTCCCTTGTCGGTCGAGTATT	22	325	NA	NA	0.884	NonEssential	NonEssential	nrdB	R2-like ligand-binding oxidase	rev	279375	g6	g-01394	Nucleosides and Nucleotides	Nucleotide metabolism
RVBD_0234c	GATCCAGACGGTCTTGATGTT	21	499	7	0.854375	0.808	NonEssential	NonEssential	gabD1	NADP-dependent succinic semialdehyde dehydrogenase	fwd	279631	g1	g-01395	Energy and Precursor Metabolites Generation	Central Metabolism
RVBD_0234c	GTCGGTGATCACGGTCGGCGG	21	625	7	0.871053	0.808	NonEssential	NonEssential	gabD1	NADP-dependent succinic semialdehyde dehydrogenase	fwd	279946	g2	g-01396	Energy and Precursor Metabolites Generation	Central Metabolism
RVBD_0234c	ACCGGATCACCGCGCCCGCCGCG	23	409	11	0.72087	0.808	NonEssential	NonEssential	gabD1	NADP-dependent succinic semialdehyde dehydrogenase	fwd	280007	g3	g-01397	Energy and Precursor Metabolites Generation	Central Metabolism
RVBD_0234c	GCTCCCGAGCTAACAAGCAACGT	23	1089	6	0.939346	0.808	NonEssential	NonEssential	gabD1	NADP-dependent succinic semialdehyde dehydrogenase	fwd	280426	g4	g-01398	Energy and Precursor Metabolites Generation	Central Metabolism
RVBD_0234c	GCAACGTCTGGAAGCAGCCGTC	22	340	6	0.908521	0.808	NonEssential	NonEssential	gabD1	NADP-dependent succinic semialdehyde dehydrogenase	fwd	280441	g5	g-01399	Energy and Precursor Metabolites Generation	Central Metabolism
RVBD_0234c	GAACCGAACCGCTTGCCACAG	21	859	6	0.89218	0.808	NonEssential	NonEssential	gabD1	NADP-dependent succinic semialdehyde dehydrogenase	fwd	280570	g6	g-01400	Energy and Precursor Metabolites Generation	Central Metabolism
RVBD_0235c	GATGGTCAGCCAATTGAGCCA	21	776	2	0.945757	1.012	NonEssential	NonEssential	RVBD0235c	lipase maturation factor family protein	fwd	281855	g1	g-01401	Protein Fate (folding, modification, targeting, degradation)	Protein folding
RVBD_0235c	GTGCAATGGCTTAGGCAGGTG	21	491	6	0.893824	1.012	NonEssential	NonEssential	RVBD0235c	lipase maturation factor family protein	fwd	282014	g2	g-01402	Protein Fate (folding, modification, targeting, degradation)	Protein folding
RVBD_0235c	GCCAGCGCGCCAACAACAACG	21	599	1	0.952835	1.012	NonEssential	NonEssential	RVBD0235c	lipase maturation factor family protein	fwd	282166	g3	g-01403	Protein Fate (folding, modification, targeting, degradation)	Protein folding
RVBD_0235c	GCGGGGCGGTGCGCTCGTTTCC	22	1155	6	0.899922	1.012	NonEssential	NonEssential	RVBD0235c	lipase maturation factor family protein	fwd	282197	g4	g-01404	Protein Fate (folding, modification, targeting, degradation)	Protein folding
RVBD_0235c	GCTCGTTTCCGAGGAAGATCAT	22	517	6	0.910164	1.012	NonEssential	NonEssential	RVBD0235c	lipase maturation factor family protein	fwd	282209	g5	g-01405	Protein Fate (folding, modification, targeting, degradation)	Protein folding
RVBD_0235c	GTGAAAGATGCTCGGTGTTCG	21	954	3	0.935537	1.012	NonEssential	NonEssential	RVBD0235c	lipase maturation factor family protein	fwd	282443	g6	g-01406	Protein Fate (folding, modification, targeting, degradation)	Protein folding
RVBD_0236A	GGTTACCGTACTCGACCCGGT	21	262	18	0.449019	-11.901	Essential	NonEssential	RVBD0236A	DUF2613 domain-containing protein	fwd	286926	g1	g-01407	Unknown	Hypothetical protein
RVBD_0236A	ACTGATGACGACGGATCGCCCC	22	1246	NA	NA	-11.901	Essential	NonEssential	RVBD0236A	DUF2613 domain-containing protein	fwd	286953	g2	g-01408	Unknown	Hypothetical protein
RVBD_0236A	ACTCCGAAGATCGCGGCCGCGC	22	353	9	0.753294	-11.901	Essential	NonEssential	RVBD0236A	DUF2613 domain-containing protein	fwd	287016	g3	g-01409	Unknown	Hypothetical protein
RVBD_0236c	GGACCCCACGCACCCGTTTCA	21	808	3	0.933894	-6.08	Essential	Essential	aftD	DUF3367 domain-containing protein	fwd	283306	g1	g-01410	Cell Envelope, Capsule and Slime layer	Cell wall of Mycobacteria
RVBD_0236c	ACCCTGCGATGCTACGGTGCA	21	843	1	0.952835	-6.08	Essential	Essential	aftD	DUF3367 domain-containing protein	fwd	285206	g2	g-01411	Cell Envelope, Capsule and Slime layer	Cell wall of Mycobacteria
RVBD_0236c	ACGCCGGAAGATTCGATGAAGT	22	1073	2	0.962098	-6.08	Essential	Essential	aftD	DUF3367 domain-containing protein	fwd	286121	g3	g-01412	Cell Envelope, Capsule and Slime layer	Cell wall of Mycobacteria
RVBD_0236c	GCCAGCGCGCGCACCGAGCGG	21	913	3	0.908617	-6.08	Essential	Essential	aftD	DUF3367 domain-containing protein	fwd	286357	g4	g-01413	Cell Envelope, Capsule and Slime layer	Cell wall of Mycobacteria
RVBD_0236c	GCCTCGGCTACCCGCAGCAGGCC	23	807	3	0.970817	-6.08	Essential	Essential	aftD	DUF3367 domain-containing protein	fwd	286545	g5	g-01414	Cell Envelope, Capsule and Slime layer	Cell wall of Mycobacteria
RVBD_0236c	ACTCCCAGCAGGTGACCGATCAC	23	1018	3	0.979416	-6.08	Essential	Essential	aftD	DUF3367 domain-containing protein	fwd	286626	g6	g-01415	Cell Envelope, Capsule and Slime layer	Cell wall of Mycobacteria
RVBD_0237	GCAGCGAGTATCGCCAGTGTGC	22	1518	5	0.934618	0.846	NonEssential	NonEssential	lpqI	beta-N-acetylhexosaminidase	rev	287199	g1	g-01416	Carbohydrates	Polysaccharides
RVBD_0237	GCTCGGCGCAGCTCCGGGGCA	21	475	NA	NA	0.846	NonEssential	NonEssential	lpqI	beta-N-acetylhexosaminidase	rev	287319	g2	g-01417	Carbohydrates	Polysaccharides
RVBD_0237	GTGACCACGGCTTGGGCGTCC	21	990	11	0.692026	0.846	NonEssential	NonEssential	lpqI	beta-N-acetylhexosaminidase	rev	287416	g3	g-01418	Carbohydrates	Polysaccharides
RVBD_0237	GTCAGGTCGGTGTCGCTGCCGA	22	1177	8	0.772299	0.846	NonEssential	NonEssential	lpqI	beta-N-acetylhexosaminidase	rev	287463	g4	g-01419	Carbohydrates	Polysaccharides
RVBD_0237	ACCCGAGCCACGCCCGTGACC	21	913	5	0.909679	0.846	NonEssential	NonEssential	lpqI	beta-N-acetylhexosaminidase	rev	287864	g5	g-01420	Carbohydrates	Polysaccharides
RVBD_0237	GCCGGCTCGGAGCCGGTCAACC	22	375	NA	NA	0.846	NonEssential	NonEssential	lpqI	beta-N-acetylhexosaminidase	rev	288012	g6	g-01421	Carbohydrates	Polysaccharides
RVBD_0238	AGAACATCTGCACGGCGGCAT	21	825	11	0.702268	-0.83	NonEssential	NonEssential	RVBD0238	TetR/AcrR family transcriptional regulator	rev	288483	g1	g-01422	RNA Processing	Transcriptional regulator
RVBD_0238	GGTCTCGTGGTAGCCGTTAAC	21	727	7	0.881294	-0.83	NonEssential	NonEssential	RVBD0238	TetR/AcrR family transcriptional regulator	rev	288506	g2	g-01423	RNA Processing	Transcriptional regulator
RVBD_0238	GTCTTCCTTGGAGCCGTAGTACAGGT	26	682	NA	NA	-0.83	NonEssential	NonEssential	RVBD0238	TetR/AcrR family transcriptional regulator	rev	288576	g3	g-01424	RNA Processing	Transcriptional regulator
RVBD_0238	GGGCTCTGGTCGAAGTTGATG	21	600	NA	NA	-0.83	NonEssential	NonEssential	RVBD0238	TetR/AcrR family transcriptional regulator	rev	288661	g4	g-01425	RNA Processing	Transcriptional regulator
RVBD_0238	GGAACGACACGATGGTGTTGC	21	1320	NA	NA	-0.83	NonEssential	NonEssential	RVBD0238	TetR/AcrR family transcriptional regulator	rev	288696	g5	g-01426	RNA Processing	Transcriptional regulator
RVBD_0238	ACCGGCGCGCCCTTGAGGCCGAG	23	655	7	0.916575	-0.83	NonEssential	NonEssential	RVBD0238	TetR/AcrR family transcriptional regulator	rev	288995	g6	g-01427	RNA Processing	Transcriptional regulator
RVBD_0239	GCTTGGCGTCCCGGTAAAGCTCAT	24	521	NA	NA	NA	unknown			antitoxin	rev	289132	g1	g-01428	Cell Cycle, Cell Division and Death	Programmed Cell Death and Toxin-antitoxin Systems
RVBD_0239	GCTCCAGCCCGCGACGAACGACC	23	406	NA	NA	NA	unknown			antitoxin	rev	289190	g2	g-01429	Cell Cycle, Cell Division and Death	Programmed Cell Death and Toxin-antitoxin Systems
RVBD_0240	AATCCCGGTTCTGCGCGTACA	21	1356	8	0.757602	1.33	NonEssential	NonEssential	vapC24	type II toxin-antitoxin system VapC family toxin	rev	289373	g1	g-01430	Cell Cycle, Cell Division and Death	Programmed Cell Death and Toxin-antitoxin Systems
RVBD_0240	GGCTCGACCAGCGCACTCGAC	21	653	6	0.883582	1.33	NonEssential	NonEssential	vapC24	type II toxin-antitoxin system VapC family toxin	rev	289426	g2	g-01431	Cell Cycle, Cell Division and Death	Programmed Cell Death and Toxin-antitoxin Systems
RVBD_0240	GCGTCACCACCGTAGGATTCC	21	395	NA	NA	1.33	NonEssential	NonEssential	vapC24	type II toxin-antitoxin system VapC family toxin	rev	289496	g3	g-01432	Cell Cycle, Cell Division and Death	Programmed Cell Death and Toxin-antitoxin Systems
RVBD_0240	GCCCTCGAGCGGTCGCGTCACCACC	25	652	8	0.782042	1.33	NonEssential	NonEssential	vapC24	type II toxin-antitoxin system VapC family toxin	rev	289506	g4	g-01433	Cell Cycle, Cell Division and Death	Programmed Cell Death and Toxin-antitoxin Systems
RVBD_0240	ACCTCGTTCATGACCGGAGCGTTCT	25	956	13	0.716466	1.33	NonEssential	NonEssential	vapC24	type II toxin-antitoxin system VapC family toxin	rev	289589	g5	g-01434	Cell Cycle, Cell Division and Death	Programmed Cell Death and Toxin-antitoxin Systems
RVBD_0240	ACGTTATCGGGTCCCACACGCG	22	895	3	0.950234	1.33	NonEssential	NonEssential	vapC24	type II toxin-antitoxin system VapC family toxin	rev	289750	g6	g-01435	Cell Cycle, Cell Division and Death	Programmed Cell Death and Toxin-antitoxin Systems
RVBD_0241c	ACGTAGAGTCCCGCGGTGGCCG	22	1141	NA	NA	0.292	NonEssential	NonEssential	htdX	3-hydroxyacyl-thioester dehydratase HtdX	fwd	289921	g1	g-01436	Fatty Acids, Lipids, and Isoprenoids	Fatty acids
RVBD_0241c	GAACCGAATAGCGCACCGCGT	21	1204	5	0.918278	0.292	NonEssential	NonEssential	htdX	3-hydroxyacyl-thioester dehydratase HtdX	fwd	289966	g2	g-01437	Fatty Acids, Lipids, and Isoprenoids	Fatty acids
RVBD_0241c	ACATCCCGTGCGCGATGACGGT	22	557	6	0.908521	0.292	NonEssential	NonEssential	htdX	3-hydroxyacyl-thioester dehydratase HtdX	fwd	290033	g3	g-01438	Fatty Acids, Lipids, and Isoprenoids	Fatty acids
RVBD_0241c	ACAAGCTGGTGCGTTGTTGATG	22	669	NA	NA	0.292	NonEssential	NonEssential	htdX	3-hydroxyacyl-thioester dehydratase HtdX	fwd	290216	g4	g-01439	Fatty Acids, Lipids, and Isoprenoids	Fatty acids
RVBD_0241c	GTATCGCTCCCATTGCGGCGAA	22	508	6	0.910164	0.292	NonEssential	NonEssential	htdX	3-hydroxyacyl-thioester dehydratase HtdX	fwd	290408	g5	g-01440	Fatty Acids, Lipids, and Isoprenoids	Fatty acids
RVBD_0241c	GCCGGTCACCAACGACATCACCG	23	492	5	0.9638	0.292	NonEssential	NonEssential	htdX	3-hydroxyacyl-thioester dehydratase HtdX	fwd	290443	g6	g-01441	Fatty Acids, Lipids, and Isoprenoids	Fatty acids
RVBD_0242c	GCTTCTCCCAGTCGGCCGGCGGT	23	345	4	0.957579	0.29	NonEssential	NonEssential	fabG4	3-oxoacyl-ACP reductase	fwd	291424	g1	g-01442	Fatty Acids, Lipids, and Isoprenoids	Fatty acids
RVBD_0242c	GTGTGGAATCGTCCGCCCCGAC	22	826	3	0.950234	0.29	NonEssential	NonEssential	fabG4	3-oxoacyl-ACP reductase	fwd	291444	g2	g-01443	Fatty Acids, Lipids, and Isoprenoids	Fatty acids
RVBD_0242c	GTAGGCCGACTTGGCCGACAG	21	209	NA	NA	0.29	NonEssential	NonEssential	fabG4	3-oxoacyl-ACP reductase	fwd	291486	g3	g-01444	Fatty Acids, Lipids, and Isoprenoids	Fatty acids
RVBD_0242c	GAGATTGCGCAGTACCGGAGT	21	1226	7	0.881294	0.29	NonEssential	NonEssential	fabG4	3-oxoacyl-ACP reductase	fwd	291711	g4	g-01445	Fatty Acids, Lipids, and Isoprenoids	Fatty acids
RVBD_0242c	AGCGGCGAAGCGTCTCGGGTT	21	1199	NA	NA	0.29	NonEssential	NonEssential	fabG4	3-oxoacyl-ACP reductase	fwd	291941	g5	g-01446	Fatty Acids, Lipids, and Isoprenoids	Fatty acids
RVBD_0242c	ATCCTGGACCGGAGTTGACAACCTG	25	971	7	0.915976	0.29	NonEssential	NonEssential	fabG4	3-oxoacyl-ACP reductase	fwd	291996	g6	g-01447	Fatty Acids, Lipids, and Isoprenoids	Fatty acids
RVBD_0243	GCCTGGTCTGTGAAGTGTTCTTA	23	590	15	0.570357	0.717	NonEssential	NonEssential	fadA2	acetyl-CoA C-acetyltransferase	rev	292185	g1	g-01448	Cofactors, Vitamins, Prosthetic Groups	Biotin
RVBD_0243	GCCGCCTGGTCTGTGAAGTGTTC	23	474	15	0.595634	0.717	NonEssential	NonEssential	fadA2	acetyl-CoA C-acetyltransferase	rev	292188	g2	g-01449	Cofactors, Vitamins, Prosthetic Groups	Biotin
RVBD_0243	GTTGGACCTAGATCGGCGCAGCT	23	935	NA	NA	0.717	NonEssential	NonEssential	fadA2	acetyl-CoA C-acetyltransferase	rev	292607	g3	g-01450	Cofactors, Vitamins, Prosthetic Groups	Biotin
RVBD_0243	AAACGGACTGACCAGGTCGTC	21	518	2	0.945757	0.717	NonEssential	NonEssential	fadA2	acetyl-CoA C-acetyltransferase	rev	292834	g4	g-01451	Cofactors, Vitamins, Prosthetic Groups	Biotin
RVBD_0243	GCCTCCGCCCACTGTTCGCTGG	22	504	9	0.753294	0.717	NonEssential	NonEssential	fadA2	acetyl-CoA C-acetyltransferase	rev	293009	g5	g-01452	Cofactors, Vitamins, Prosthetic Groups	Biotin
RVBD_0243	GCAGGCTCAACCCGTTACGGG	21	684	NA	NA	0.717	NonEssential	NonEssential	fadA2	acetyl-CoA C-acetyltransferase	rev	293147	g6	g-01453	Cofactors, Vitamins, Prosthetic Groups	Biotin
RVBD_0244c	GCGGGTGCTGGTCAACAGCGG	21	294	3	0.925295	0.492	NonEssential	NonEssential	fadE5	acyl-CoA dehydrogenase FadE5	fwd	293875	g1	g-01454	Fatty Acids, Lipids, and Isoprenoids	Fatty acids
RVBD_0244c	ACGCCACCGCGACTTTGCCTTC	22	1260	3	0.950234	0.492	NonEssential	NonEssential	fadE5	acyl-CoA dehydrogenase FadE5	fwd	293920	g2	g-01455	Fatty Acids, Lipids, and Isoprenoids	Fatty acids
RVBD_0244c	GATGAGGTCACCGACGCTCAT	21	697	3	0.935537	0.492	NonEssential	NonEssential	fadE5	acyl-CoA dehydrogenase FadE5	fwd	294025	g3	g-01456	Fatty Acids, Lipids, and Isoprenoids	Fatty acids
RVBD_0244c	GCCCTTGTCACGGACGATTTTGCG	24	827	3	0.953596	0.492	NonEssential	NonEssential	fadE5	acyl-CoA dehydrogenase FadE5	fwd	294256	g4	g-01457	Fatty Acids, Lipids, and Isoprenoids	Fatty acids
RVBD_0244c	GTCACGGACGATTTTGCGGAA	21	484	3	0.935537	0.492	NonEssential	NonEssential	fadE5	acyl-CoA dehydrogenase FadE5	fwd	294259	g5	g-01458	Fatty Acids, Lipids, and Isoprenoids	Fatty acids
RVBD_0244c	ACTGCTCGATCGGATAGTCCTG	22	1094	3	0.951877	0.492	NonEssential	NonEssential	fadE5	acyl-CoA dehydrogenase FadE5	fwd	294349	g6	g-01459	Fatty Acids, Lipids, and Isoprenoids	Fatty acids
RVBD_0245	ATGGCCGAAGGCCTCCCGCAG	21	406	NA	NA	-0.193	NonEssential	NonEssential	RVBD0245	flavin reductase family protein	rev	296038	g1	g-01460	Unknown	Oxidoreductase
RVBD_0245	AGCGATGGCCACCACCCCGGT	21	1051	5	0.909679	-0.193	NonEssential	NonEssential	RVBD0245	flavin reductase family protein	rev	296065	g2	g-01461	Unknown	Oxidoreductase
RVBD_0245	ATGTCGTCGAGGTGTTCTGCAC	22	1238	7	0.897635	-0.193	NonEssential	NonEssential	RVBD0245	flavin reductase family protein	rev	296170	g3	g-01462	Unknown	Oxidoreductase
RVBD_0245	GCCTCGCCGAGCACGCTGATGC	22	615	11	0.708367	-0.193	NonEssential	NonEssential	RVBD0245	flavin reductase family protein	rev	296222	g4	g-01463	Unknown	Oxidoreductase
RVBD_0245	ATGGAACACAATGGGCGCTACG	22	603	NA	NA	-0.193	NonEssential	NonEssential	RVBD0245	flavin reductase family protein	rev	296442	g5	g-01464	Unknown	Oxidoreductase
RVBD_0245	GAGTCGGCGGAGCACGCTGCG	21	1083	NA	NA	-0.193	NonEssential	NonEssential	RVBD0245	flavin reductase family protein	rev	296464	g6	g-01465	Unknown	Oxidoreductase
RVBD_0246	ATTCCCGAGCTGAAGTGCGGCGCT	24	1945	3	0.951953	0.744	NonEssential	NonEssential	RVBD0246	integral membrane protein	rev	296896	g1	g-01466	Unknown	Hypothetical protein
RVBD_0246	GTCGAGCTCGGCTACCACAAACG	23	628	7	0.925173	0.744	NonEssential	NonEssential	RVBD0246	integral membrane protein	rev	296936	g2	g-01467	Unknown	Hypothetical protein
RVBD_0246	GCCCCTACTCCGACCTCGGTAA	22	506	1	0.969175	0.744	NonEssential	NonEssential	RVBD0246	integral membrane protein	rev	297266	g3	g-01468	Unknown	Hypothetical protein
RVBD_0246	GCCGCCCCTACTCCGACCTCGG	22	532	3	0.941636	0.744	NonEssential	NonEssential	RVBD0246	integral membrane protein	rev	297269	g4	g-01469	Unknown	Hypothetical protein
RVBD_0246	AGGCAGCCGTCAGGTTCAACA	21	1210	7	0.881294	0.744	NonEssential	NonEssential	RVBD0246	integral membrane protein	rev	298007	g5	g-01470	Unknown	Hypothetical protein
RVBD_0246	GCCGCTAACCCCCGGTTTTAGGT	23	1019	6	0.937702	0.744	NonEssential	NonEssential	RVBD0246	integral membrane protein	rev	298101	g6	g-01471	Unknown	Hypothetical protein
RVBD_0247c	ATTTCGAGTTCGGCGATTCGCAT	23	1569	6	0.912426	1.083	NonEssential	NonEssential	RVBD0247c	succinate dehydrogenase/fumarate reductase iron-sulfur subunit	fwd	298343	g1	g-01472	Respiration	Electron donating reactions
RVBD_0247c	ACTACGTGGCAGACGTTTTGGCA	23	739	6	0.939346	1.083	NonEssential	NonEssential	RVBD0247c	succinate dehydrogenase/fumarate reductase iron-sulfur subunit	fwd	298415	g2	g-01473	Respiration	Electron donating reactions
RVBD_0247c	GTGGCAGACGTTTTGGCACAG	21	1021	11	0.702268	1.083	NonEssential	NonEssential	RVBD0247c	succinate dehydrogenase/fumarate reductase iron-sulfur subunit	fwd	298418	g3	g-01474	Respiration	Electron donating reactions
RVBD_0247c	GTCGGTAACAAGATCGCGAATCA	23	599	5	0.938523	1.083	NonEssential	NonEssential	RVBD0247c	succinate dehydrogenase/fumarate reductase iron-sulfur subunit	fwd	298576	g4	g-01475	Respiration	Electron donating reactions
RVBD_0247c	GTTTGCCGTTGATCTCGGCCGA	22	740	8	0.773942	1.083	NonEssential	NonEssential	RVBD0247c	succinate dehydrogenase/fumarate reductase iron-sulfur subunit	fwd	298679	g5	g-01476	Respiration	Electron donating reactions
RVBD_0247c	GTGTCTGCGTCTGTTGTAGAC	21	438	8	0.757602	1.083	NonEssential	NonEssential	RVBD0247c	succinate dehydrogenase/fumarate reductase iron-sulfur subunit	fwd	298750	g6	g-01477	Respiration	Electron donating reactions
RVBD_0248c	ACTCCGAGATCTCGAAGAGCT	21	540	NA	NA	1.299	NonEssential	NonEssential	RVBD0248c	fumarate reductase/succinate dehydrogenase flavoprotein subunit	fwd	298939	g1	g-01478	Energy and Precursor Metabolites Generation	Central Metabolism
RVBD_0248c	ATGGTTTCGGTGGCCCGGCATA	22	754	NA	NA	1.299	NonEssential	NonEssential	RVBD0248c	fumarate reductase/succinate dehydrogenase flavoprotein subunit	fwd	299050	g2	g-01479	Energy and Precursor Metabolites Generation	Central Metabolism
RVBD_0248c	GCTCTGGCCACGCACTCGCTGA	22	759	NA	NA	1.299	NonEssential	NonEssential	RVBD0248c	fumarate reductase/succinate dehydrogenase flavoprotein subunit	fwd	299158	g3	g-01480	Energy and Precursor Metabolites Generation	Central Metabolism
RVBD_0248c	GTCGCCGCGAACACCCTCAGTGA	23	1616	1	0.998357	1.299	NonEssential	NonEssential	RVBD0248c	fumarate reductase/succinate dehydrogenase flavoprotein subunit	fwd	300013	g4	g-01481	Energy and Precursor Metabolites Generation	Central Metabolism
RVBD_0248c	GTGCCCGTCTCCGGTGTACTC	21	1198	NA	NA	1.299	NonEssential	NonEssential	RVBD0248c	fumarate reductase/succinate dehydrogenase flavoprotein subunit	fwd	300134	g5	g-01482	Energy and Precursor Metabolites Generation	Central Metabolism
RVBD_0248c	GGCACCGATCACGACTACGTC	21	370	13	0.680141	1.299	NonEssential	NonEssential	RVBD0248c	fumarate reductase/succinate dehydrogenase flavoprotein subunit	fwd	300776	g6	g-01483	Energy and Precursor Metabolites Generation	Central Metabolism
RVBD_0249c	GCCACTGGCCACCAGCATGAT	21	743	2	0.944114	1.908	NonEssential	NonEssential	RVBD0249c	succinate dehydrogenase membrane anchor subunit	fwd	300884	g1	g-01484	Respiration	Electron donating reactions
RVBD_0249c	ATCCAGTATCGCACTGGGTGCTT	23	1151	2	0.991279	1.908	NonEssential	NonEssential	RVBD0249c	succinate dehydrogenase membrane anchor subunit	fwd	300992	g2	g-01485	Respiration	Electron donating reactions
RVBD_0249c	ACGAGATGGTGTATGCCCACA	21	1079	7	0.881294	1.908	NonEssential	NonEssential	RVBD0249c	succinate dehydrogenase membrane anchor subunit	fwd	301060	g3	g-01486	Respiration	Electron donating reactions
RVBD_0249c	ATCAGCGACACCACCACCGCGAT	23	1064	3	0.979416	1.908	NonEssential	NonEssential	RVBD0249c	succinate dehydrogenase membrane anchor subunit	fwd	301175	g4	g-01487	Respiration	Electron donating reactions
RVBD_0249c	GCGACACCACCACCGCGATATA	22	583	2	0.962098	1.908	NonEssential	NonEssential	RVBD0249c	succinate dehydrogenase membrane anchor subunit	fwd	301178	g5	g-01488	Respiration	Electron donating reactions
RVBD_0249c	GGTGGGTGTTCTGGACGATCA	21	281	6	0.893824	1.908	NonEssential	NonEssential	RVBD0249c	succinate dehydrogenase membrane anchor subunit	fwd	301210	g6	g-01489	Respiration	Electron donating reactions
RVBD_0250c	ATTCGCGATCGTACTCGGTGT	21	727	NA	NA	0.264	NonEssential	NonEssential	RVBD0250c	hypothetical protein	fwd	301802	g1	g-01490	Unknown	Hypothetical protein
RVBD_0250c	GTCTAATTCAGAGACGTCGGTGT	23	200	NA	NA	0.264	NonEssential	NonEssential	RVBD0250c	hypothetical protein	fwd	301874	g2	g-01491	Unknown	Hypothetical protein
RVBD_0250c	GTGTCGAGCAATTCGATGTCGG	22	657	8	0.773942	0.264	NonEssential	NonEssential	RVBD0250c	hypothetical protein	fwd	301892	g3	g-01492	Unknown	Hypothetical protein
RVBD_0250c	ATTCGATGTCGGTGAGGATCCGG	23	884	NA	NA	0.264	NonEssential	NonEssential	RVBD0250c	hypothetical protein	fwd	301903	g4	g-01493	Unknown	Hypothetical protein
RVBD_0250c	AGGTCGTGCAGTTCGGCGAGT	21	959	NA	NA	0.264	NonEssential	NonEssential	RVBD0250c	hypothetical protein	fwd	302011	g5	g-01494	Unknown	Hypothetical protein
RVBD_0251c	AGGCGCCGGCAACCCGGACGG	21	460	NA	NA	1.1	NonEssential	NonEssential	hsp	stress-responsive chaperone Acr2	fwd	302243	g1	g-01495	Protein Fate (folding, modification, targeting, degradation)	Protein folding
RVBD_0251c	GACGGTCAGCACACCGGCGTC	21	524	NA	NA	1.1	NonEssential	NonEssential	hsp	stress-responsive chaperone Acr2	fwd	302259	g2	g-01496	Protein Fate (folding, modification, targeting, degradation)	Protein folding
RVBD_0251c	ACGGTCAGCACACCGGCGTCA	21	589	6	0.89218	1.1	NonEssential	NonEssential	hsp	stress-responsive chaperone Acr2	fwd	302260	g3	g-01497	Protein Fate (folding, modification, targeting, degradation)	Protein folding
RVBD_0251c	GCTGGTGACGTGCGCGGGCAG	21	704	10	0.732587	1.1	NonEssential	NonEssential	hsp	stress-responsive chaperone Acr2	fwd	302301	g4	g-01498	Protein Fate (folding, modification, targeting, degradation)	Protein folding
RVBD_0251c	GCGCGGGCAGCCGGAACGAGCG	22	869	4	0.911719	1.1	NonEssential	NonEssential	hsp	stress-responsive chaperone Acr2	fwd	302313	g5	g-01499	Protein Fate (folding, modification, targeting, degradation)	Protein folding
RVBD_0251c	GTCCGTCGTCGCGGCAGGGCC	21	243	3	0.908617	1.1	NonEssential	NonEssential	hsp	stress-responsive chaperone Acr2	fwd	302577	g6	g-01500	Protein Fate (folding, modification, targeting, degradation)	Protein folding
RVBD_0252	GGGCACCGGCGGGACGAATGC	21	877	13	0.671542	1.106	NonEssential	NonEssential	nirB	nitrite reductase large subunit	rev	303232	g1	g-01501	Metabolism	Nitrogen Metabolism
RVBD_0252	GCCGGCGGCAAAGATCACCACC	22	1506	11	0.716965	1.106	NonEssential	NonEssential	nirB	nitrite reductase large subunit	rev	303627	g2	g-01502	Metabolism	Nitrogen Metabolism
RVBD_0252	GTCCAAAGCGGTCAAGCAACCC	22	619	2	0.962098	1.106	NonEssential	NonEssential	nirB	nitrite reductase large subunit	rev	304432	g3	g-01503	Metabolism	Nitrogen Metabolism
RVBD_0252	ATGTGGTCGGAGCCGGTGGATG	22	1162	NA	NA	1.106	NonEssential	NonEssential	nirB	nitrite reductase large subunit	rev	304502	g4	g-01504	Metabolism	Nitrogen Metabolism
RVBD_0252	GCCGTTCTTCTGGATGTTGGC	21	289	6	0.893824	1.106	NonEssential	NonEssential	nirB	nitrite reductase large subunit	rev	304573	g5	g-01505	Metabolism	Nitrogen Metabolism
RVBD_0252	GTCGGCCGTGCGGATGTAGTAAA	23	792	2	0.991279	1.106	NonEssential	NonEssential	nirB	nitrite reductase large subunit	rev	305117	g6	g-01506	Metabolism	Nitrogen Metabolism
RVBD_0253	GTGGTCCATACCTGAATGTCGT	22	180	3	0.951877	1.593	NonEssential	NonEssential	nirD	nitrite reductase small subunit NirD	rev	305466	g1	g-01507	Metabolism	Nitrogen Metabolism
RVBD_0253	GTAACACCCCGACACCACGTC	21	285	NA	NA	1.593	NonEssential	NonEssential	nirD	nitrite reductase small subunit NirD	rev	305517	g2	g-01508	Metabolism	Nitrogen Metabolism
RVBD_0253	GTGCACCGAGCCGTCGTCGAG	21	479	NA	NA	1.593	NonEssential	NonEssential	nirD	nitrite reductase small subunit NirD	rev	305570	g3	g-01509	Metabolism	Nitrogen Metabolism
RVBD_0253	GCGGGACATCACCGCAGCACC	21	837	7	0.871053	1.593	NonEssential	NonEssential	nirD	nitrite reductase small subunit NirD	rev	305618	g4	g-01510	Metabolism	Nitrogen Metabolism
RVBD_0253	ACGATGCCGCGGGACATCACC	21	882	NA	NA	1.593	NonEssential	NonEssential	nirD	nitrite reductase small subunit NirD	rev	305626	g5	g-01511	Metabolism	Nitrogen Metabolism
RVBD_0253	ATCGTCGAGCGCGAAAGCCTGCT	23	490	8	0.801481	1.593	NonEssential	NonEssential	nirD	nitrite reductase small subunit NirD	rev	305691	g6	g-01512	Metabolism	Nitrogen Metabolism
RVBD_0254c	AGATCGCGAAACAGCACGCCC	21	714	1	0.952835	0.661	NonEssential	NonEssential	cobU	bifunctional adenosylcobinamide kinase/adenosylcobinamide-phosphate guanylyltransferase	fwd	305927	g1	g-01513	Cofactors, Vitamins, Prosthetic Groups	Tetrapyrroles
RVBD_0254c	GCGAAACAGCACGCCCGAAGA	21	602	NA	NA	0.661	NonEssential	NonEssential	cobU	bifunctional adenosylcobinamide kinase/adenosylcobinamide-phosphate guanylyltransferase	fwd	305932	g2	g-01514	Cofactors, Vitamins, Prosthetic Groups	Tetrapyrroles
RVBD_0254c	ACAACCCGTCGAGCCGTGCCT	21	1240	NA	NA	0.661	NonEssential	NonEssential	cobU	bifunctional adenosylcobinamide kinase/adenosylcobinamide-phosphate guanylyltransferase	fwd	306027	g3	g-01515	Cofactors, Vitamins, Prosthetic Groups	Tetrapyrroles
RVBD_0254c	ACGGCGTAGACGTCCGCGGTC	21	399	NA	NA	0.661	NonEssential	NonEssential	cobU	bifunctional adenosylcobinamide kinase/adenosylcobinamide-phosphate guanylyltransferase	fwd	306053	g4	g-01516	Cofactors, Vitamins, Prosthetic Groups	Tetrapyrroles
RVBD_0254c	GATGGCCGTCAGCCAGGTGCC	21	910	NA	NA	0.661	NonEssential	NonEssential	cobU	bifunctional adenosylcobinamide kinase/adenosylcobinamide-phosphate guanylyltransferase	fwd	306103	g5	g-01517	Cofactors, Vitamins, Prosthetic Groups	Tetrapyrroles
RVBD_0254c	AGTGCGACCCGGGCGTCCCAA	21	689	NA	NA	0.661	NonEssential	NonEssential	cobU	bifunctional adenosylcobinamide kinase/adenosylcobinamide-phosphate guanylyltransferase	fwd	306224	g6	g-01518	Cofactors, Vitamins, Prosthetic Groups	Tetrapyrroles
RVBD_0255c	GGCCTCATGGCGCGCCCGGAG	21	683	2	0.918838	1.095	NonEssential	NonEssential	cobQ1	cobyric acid synthase	fwd	306390	g1	g-01519	Cofactors, Vitamins, Prosthetic Groups	Tetrapyrroles
RVBD_0255c	GAGGCGGCGCTCGCGTGCGGC	21	835	6	0.866904	1.095	NonEssential	NonEssential	cobQ1	cobyric acid synthase	fwd	306505	g2	g-01520	Cofactors, Vitamins, Prosthetic Groups	Tetrapyrroles
RVBD_0255c	GCGGCGCTCGCGTGCGGCCAG	21	878	11	0.675348	1.095	NonEssential	NonEssential	cobQ1	cobyric acid synthase	fwd	306508	g3	g-01521	Cofactors, Vitamins, Prosthetic Groups	Tetrapyrroles
RVBD_0255c	GGCGAGGCCGAGCGTCTCTCG	21	976	NA	NA	1.095	NonEssential	NonEssential	cobQ1	cobyric acid synthase	fwd	306547	g4	g-01522	Cofactors, Vitamins, Prosthetic Groups	Tetrapyrroles
RVBD_0255c	GGTAGCCGCAGCACCTTGTGG	21	941	5	0.918278	1.095	NonEssential	NonEssential	cobQ1	cobyric acid synthase	fwd	306737	g5	g-01523	Cofactors, Vitamins, Prosthetic Groups	Tetrapyrroles
RVBD_0255c	GCATCGTCCAGCGCGCGGGGG	21	672	6	0.866904	1.095	NonEssential	NonEssential	cobQ1	cobyric acid synthase	fwd	307001	g6	g-01524	Cofactors, Vitamins, Prosthetic Groups	Tetrapyrroles
RVBD_0256c	GCTAGCAGGGGCAGCGCCGCCG	22	1092	NA	NA	1.174	NonEssential	NonEssential	PPE2	PPE family protein	fwd	308568	g1	g-01525	Membrane Transport	PPE-protein family
RVBD_0256c	GATGAATGCGAAGGTTTGCGA	21	530	6	0.866904	1.174	NonEssential	NonEssential	PPE2	PPE family protein	fwd	308740	g2	g-01526	Membrane Transport	PPE-protein family
RVBD_0256c	GAACGCAATGTTGGCCGGGCT	21	1000	6	0.89218	1.174	NonEssential	NonEssential	PPE2	PPE family protein	fwd	308806	g3	g-01527	Membrane Transport	PPE-protein family
RVBD_0256c	GAGGGCAGCCACGGATCAAAT	21	1089	5	0.919921	1.174	NonEssential	NonEssential	PPE2	PPE family protein	fwd	308852	g4	g-01528	Membrane Transport	PPE-protein family
RVBD_0256c	GAACGGTTGTATAACGTTGTT	21	215	3	0.908617	1.174	NonEssential	NonEssential	PPE2	PPE family protein	fwd	308920	g5	g-01529	Membrane Transport	PPE-protein family
RVBD_0256c	ATTCCTGGACTTGGTTCGGCTCG	23	1092	6	0.939346	1.174	NonEssential	NonEssential	PPE2	PPE family protein	fwd	308984	g6	g-01530	Membrane Transport	PPE-protein family
RVBD_0257	AGGCAAGCAACGATCCGGGAG	21	548	13	0.680141	0.446	NonEssential	NonEssential	RVBD0257		rev	309717	g1	g-01531	Unknown	Hypothetical protein
RVBD_0257	GCCACAGGCTGGAAGGCGAGG	21	305	NA	NA	0.446	NonEssential	NonEssential	RVBD0257		rev	309735	g2	g-01532	Unknown	Hypothetical protein
RVBD_0257	ACCCTCGTAAGCCACGGCCACAGG	24	926	6	0.910239	0.446	NonEssential	NonEssential	RVBD0257		rev	309748	g3	g-01533	Unknown	Hypothetical protein
RVBD_0257	GATGACGATGCAGGAAGCCGG	21	564	1	0.952835	0.446	NonEssential	NonEssential	RVBD0257		rev	309812	g4	g-01534	Unknown	Hypothetical protein
RVBD_0257	ATTCTTCCCGTCAGGCGATGACGATG	26	780	NA	NA	0.446	NonEssential	NonEssential	RVBD0257		rev	309823	g5	g-01535	Unknown	Hypothetical protein
RVBD_0257	ATTCTTCCCGTCAGGCGATGACGAT	25	283	NA	NA	0.446	NonEssential	NonEssential	RVBD0257		rev	309824	g6	g-01536	Unknown	Hypothetical protein
RVBD_0258c	ATTGTCGGGCCAATGGCGTCGA	22	640	11	0.718608	0.393	NonEssential	NonEssential	RVBD0258c	hypothetical protein	fwd	310352	g1	g-01537	RNA Processing	Transcriptional regulator
RVBD_0258c	ACCGACATGGAGTGCAGCGGC	21	611	7	0.879651	0.393	NonEssential	NonEssential	RVBD0258c	hypothetical protein	fwd	310384	g2	g-01538	RNA Processing	Transcriptional regulator
RVBD_0258c	GGATGGCAATCTTGTCGGCCC	21	587	11	0.700625	0.393	NonEssential	NonEssential	RVBD0258c	hypothetical protein	fwd	310469	g3	g-01539	RNA Processing	Transcriptional regulator
RVBD_0258c	ATCTTGTCGGCCCCGAGCATCT	22	759	NA	NA	0.393	NonEssential	NonEssential	RVBD0258c	hypothetical protein	fwd	310478	g4	g-01540	RNA Processing	Transcriptional regulator
RVBD_0258c	ATCCGGTGTGCCGAAGGGCAACC	23	372	11	0.746147	0.393	NonEssential	NonEssential	RVBD0258c	hypothetical protein	fwd	310691	g5	g-01541	RNA Processing	Transcriptional regulator
RVBD_0258c	GCAGCATCTTCGCTACCGGGT	21	730	13	0.680141	0.393	NonEssential	NonEssential	RVBD0258c	hypothetical protein	fwd	310712	g6	g-01542	RNA Processing	Transcriptional regulator
RVBD_0259c	GCTCTTGAAAAAGGCCTTCTGCCAA	25	157	6	0.901586	1.42	NonEssential	NonEssential	RVBD0259c	sirohydrochlorin chelatase	fwd	310956	g1	g-01543	Cofactors, Vitamins, Prosthetic Groups	Tetrapyrroles
RVBD_0259c	AAAAAGGCCTTCTGCCAACAG	21	826	13	0.654864	1.42	NonEssential	NonEssential	RVBD0259c	sirohydrochlorin chelatase	fwd	310959	g2	g-01544	Cofactors, Vitamins, Prosthetic Groups	Tetrapyrroles
RVBD_0259c	GCCTATCCGACGCGCCGGCCGCTG	24	539	8	0.765419	1.42	NonEssential	NonEssential	RVBD0259c	sirohydrochlorin chelatase	fwd	311156	g3	g-01545	Cofactors, Vitamins, Prosthetic Groups	Tetrapyrroles
RVBD_0259c	GCGAACATGATATCCGCGGGA	21	482	7	0.881294	1.42	NonEssential	NonEssential	RVBD0259c	sirohydrochlorin chelatase	fwd	311322	g4	g-01546	Cofactors, Vitamins, Prosthetic Groups	Tetrapyrroles
RVBD_0259c	GGCACCACGATTGCGGGACGG	21	418	5	0.909679	1.42	NonEssential	NonEssential	RVBD0259c	sirohydrochlorin chelatase	fwd	311353	g5	g-01547	Cofactors, Vitamins, Prosthetic Groups	Tetrapyrroles
RVBD_0259c	ATTGCGGGACGGCAGGAAAGG	21	899	5	0.918278	1.42	NonEssential	NonEssential	RVBD0259c	sirohydrochlorin chelatase	fwd	311362	g6	g-01548	Cofactors, Vitamins, Prosthetic Groups	Tetrapyrroles
RVBD_0260c	GCTGCCGTCGCCGGGTAGGACGC	23	747	NA	NA	1.271	NonEssential	NonEssential	RVBD0260c	uroporphyrinogen-III synthase	fwd	311662	g1	g-01549	Cofactors, Vitamins, Prosthetic Groups	Tetrapyrroles
RVBD_0260c	GCGCCGGCGAAACGTAACCCGC	22	869	2	0.951856	1.271	NonEssential	NonEssential	RVBD0260c	uroporphyrinogen-III synthase	fwd	312169	g2	g-01550	Cofactors, Vitamins, Prosthetic Groups	Tetrapyrroles
RVBD_0260c	AACGTAACCCGCCCAGAAATT	21	915	5	0.893001	1.271	NonEssential	NonEssential	RVBD0260c	uroporphyrinogen-III synthase	fwd	312178	g3	g-01551	Cofactors, Vitamins, Prosthetic Groups	Tetrapyrroles
RVBD_0260c	ATCCGGGCCGACGACAACGATT	22	1561	13	0.698124	1.271	NonEssential	NonEssential	RVBD0260c	uroporphyrinogen-III synthase	fwd	312379	g4	g-01552	Cofactors, Vitamins, Prosthetic Groups	Tetrapyrroles
RVBD_0260c	ATCCGATGCCGGTGTGGGCGA	21	610	1	0.952835	1.271	NonEssential	NonEssential	RVBD0260c	uroporphyrinogen-III synthase	fwd	312454	g5	g-01553	Cofactors, Vitamins, Prosthetic Groups	Tetrapyrroles
RVBD_0260c	GTTGTTCTGCAGTTCATCGTCGT	23	737	6	0.912426	1.271	NonEssential	NonEssential	RVBD0260c	uroporphyrinogen-III synthase	fwd	312514	g6	g-01554	Cofactors, Vitamins, Prosthetic Groups	Tetrapyrroles
RVBD_0261c	ATTCCGGTGGCCAGCAGCATGGC	23	691	3	0.979416	1.407	NonEssential	NonEssential	narK3	NarK/NasA family nitrate transporter	fwd	313232	g1	g-01555	Membrane Transport	MFS transporters
RVBD_0261c	ACAGCGATCCCAATAGCGGCCC	22	575	6	0.908521	1.407	NonEssential	NonEssential	narK3	NarK/NasA family nitrate transporter	fwd	313322	g2	g-01556	Membrane Transport	MFS transporters
RVBD_0261c	GCAGCACCTGACCGAATGCGAA	22	847	7	0.897635	1.407	NonEssential	NonEssential	narK3	NarK/NasA family nitrate transporter	fwd	313415	g3	g-01557	Membrane Transport	MFS transporters
RVBD_0261c	GGCGCCCTTGAGTCGTTGCGG	21	430	2	0.935516	1.407	NonEssential	NonEssential	narK3	NarK/NasA family nitrate transporter	fwd	313718	g4	g-01558	Membrane Transport	MFS transporters
RVBD_0261c	GCAAACCAGGGTTGGCCAGCA	21	968	1	0.952835	1.407	NonEssential	NonEssential	narK3	NarK/NasA family nitrate transporter	fwd	313828	g5	g-01559	Membrane Transport	MFS transporters
RVBD_0261c	ACTTTGCGGTGGCAAATGTGTA	22	515	6	0.883244	1.407	NonEssential	NonEssential	narK3	NarK/NasA family nitrate transporter	fwd	313919	g6	g-01560	Membrane Transport	MFS transporters
RVBD_0262c	AGGTGTCCAGGCTGATGTCGA	21	678	NA	NA	0.826	NonEssential	NonEssential	aac	aminoglycoside N-acetyltransferase AAC(2')-Ic	fwd	314373	g1	g-01561	Stress Response, Defense and Virulence	Resistance to antibiotics and toxic compounds
RVBD_0262c	GTGTCCAGGCTGATGTCGATGG	22	959	14	0.590528	0.826	NonEssential	NonEssential	aac	aminoglycoside N-acetyltransferase AAC(2')-Ic	fwd	314376	g2	g-01562	Stress Response, Defense and Virulence	Resistance to antibiotics and toxic compounds
RVBD_0262c	GTACCGATGTCGGGCCGTGCC	21	619	NA	NA	0.826	NonEssential	NonEssential	aac	aminoglycoside N-acetyltransferase AAC(2')-Ic	fwd	314454	g3	g-01563	Stress Response, Defense and Virulence	Resistance to antibiotics and toxic compounds
RVBD_0262c	GTACAGTCTGCGGGCCCGCGC	21	260	NA	NA	0.826	NonEssential	NonEssential	aac	aminoglycoside N-acetyltransferase AAC(2')-Ic	fwd	314497	g4	g-01564	Stress Response, Defense and Virulence	Resistance to antibiotics and toxic compounds
RVBD_0262c	GTACAGTCTGCGGGCCCGCGCC	22	616	10	0.748928	0.826	NonEssential	NonEssential	aac	aminoglycoside N-acetyltransferase AAC(2')-Ic	fwd	314498	g5	g-01565	Stress Response, Defense and Virulence	Resistance to antibiotics and toxic compounds
RVBD_0262c	ATCAGTCGCCGCTGGATCACC	21	967	NA	NA	0.826	NonEssential	NonEssential	aac	aminoglycoside N-acetyltransferase AAC(2')-Ic	fwd	314666	g6	g-01566	Stress Response, Defense and Virulence	Resistance to antibiotics and toxic compounds
RVBD_0263c	GCTTCCGGTGATCGGGTGATCCGGCC	26	318	NA	NA	0.291	NonEssential	NonEssential	RVBD0263c	5-oxoprolinase/urea amidolyase family protein	fwd	315024	g1	g-01567	Amino Acids and Derivatives	Arginine; urea cycle, creatine, polyamines
RVBD_0263c	GCCACCGGTGCCTGGTCGAGT	21	644	NA	NA	0.291	NonEssential	NonEssential	RVBD0263c	5-oxoprolinase/urea amidolyase family protein	fwd	315284	g2	g-01568	Amino Acids and Derivatives	Arginine; urea cycle, creatine, polyamines
RVBD_0263c	ATCACGTCGTAGCTGCGTGACC	22	977	18	0.467003	0.291	NonEssential	NonEssential	RVBD0263c	5-oxoprolinase/urea amidolyase family protein	fwd	315381	g3	g-01569	Amino Acids and Derivatives	Arginine; urea cycle, creatine, polyamines
RVBD_0263c	GTCGCCGCCGCGAACCCGCGC	21	579	3	0.908617	0.291	NonEssential	NonEssential	RVBD0263c	5-oxoprolinase/urea amidolyase family protein	fwd	315577	g4	g-01570	Amino Acids and Derivatives	Arginine; urea cycle, creatine, polyamines
RVBD_0263c	GACTAGCCGGTTGGCCAGCGT	21	774	NA	NA	0.291	NonEssential	NonEssential	RVBD0263c	5-oxoprolinase/urea amidolyase family protein	fwd	315649	g5	g-01571	Amino Acids and Derivatives	Arginine; urea cycle, creatine, polyamines
RVBD_0263c	ACGAGGGCCAGCGGTCCGCTGC	22	911	8	0.7637	0.291	NonEssential	NonEssential	RVBD0263c	5-oxoprolinase/urea amidolyase family protein	fwd	315744	g6	g-01572	Amino Acids and Derivatives	Arginine; urea cycle, creatine, polyamines
RVBD_0264c	GCTTCCTCCAGCTCAGGCGGC	21	344	NA	NA	0.401	NonEssential	NonEssential	RVBD0264c	allophanate hydrolase subunit 1	fwd	315791	g1	g-01573	Amino Acids and Derivatives	Arginine; urea cycle, creatine, polyamines
RVBD_0264c	ACTGAACCCACATGCCCGGTG	21	737	NA	NA	0.401	NonEssential	NonEssential	RVBD0264c	allophanate hydrolase subunit 1	fwd	315817	g2	g-01574	Amino Acids and Derivatives	Arginine; urea cycle, creatine, polyamines
RVBD_0264c	GCTGGGGTCGGTCGACATCCC	21	902	NA	NA	0.401	NonEssential	NonEssential	RVBD0264c	allophanate hydrolase subunit 1	fwd	315850	g3	g-01575	Amino Acids and Derivatives	Arginine; urea cycle, creatine, polyamines
RVBD_0264c	GTCGGCGAGGGCGACCGATCCGG	23	674	NA	NA	0.401	NonEssential	NonEssential	RVBD0264c	allophanate hydrolase subunit 1	fwd	315946	g4	g-01576	Amino Acids and Derivatives	Arginine; urea cycle, creatine, polyamines
RVBD_0264c	GCGTCAGCGGTGCTGTCACATT	22	830	11	0.718608	0.401	NonEssential	NonEssential	RVBD0264c	allophanate hydrolase subunit 1	fwd	316357	g5	g-01577	Amino Acids and Derivatives	Arginine; urea cycle, creatine, polyamines
RVBD_0264c	ATCAGCGCATGGTCGCCGTAGT	22	969	18	0.467003	0.401	NonEssential	NonEssential	RVBD0264c	allophanate hydrolase subunit 1	fwd	316384	g6	g-01578	Amino Acids and Derivatives	Arginine; urea cycle, creatine, polyamines
RVBD_0265c	ACCACGGGATAACTCAGCACCGA	23	568	3	0.981059	1.415	NonEssential	NonEssential	RVBD0265c	ABC transporter substrate-binding protein	fwd	316579	g1	g-01579	Membrane Transport	ABC transporters
RVBD_0265c	GCGATGGCTCCGGCCTGTTCC	21	1029	6	0.883582	1.415	NonEssential	NonEssential	RVBD0265c	ABC transporter substrate-binding protein	fwd	316607	g2	g-01580	Membrane Transport	ABC transporters
RVBD_0265c	GATCACCAGACCCATGTCGTT	21	460	6	0.893824	1.415	NonEssential	NonEssential	RVBD0265c	ABC transporter substrate-binding protein	fwd	316822	g3	g-01581	Membrane Transport	ABC transporters
RVBD_0265c	GGCCTGGTCCTTCCACGGCTC	21	398	1	0.944236	1.415	NonEssential	NonEssential	RVBD0265c	ABC transporter substrate-binding protein	fwd	317032	g4	g-01582	Membrane Transport	ABC transporters
RVBD_0265c	GTGATAGTTACCGCCGCGCCG	21	323	13	0.680141	1.415	NonEssential	NonEssential	RVBD0265c	ABC transporter substrate-binding protein	fwd	317393	g5	g-01583	Membrane Transport	ABC transporters
RVBD_0265c	GCTGCTGCAGCCTCGGCGACCTG	23	1232	1	0.989758	1.415	NonEssential	NonEssential	RVBD0265c	ABC transporter substrate-binding protein	fwd	317470	g6	g-01584	Membrane Transport	ABC transporters
RVBD_0266c	GTGGTGCCCGCGAGAGGCGAC	21	867	1	0.944236	1.284	NonEssential	NonEssential	oplA	hydantoinase B/oxoprolinase family protein	fwd	318727	g1	g-01585	Stress Response, Defense and Virulence	Stress Response
RVBD_0266c	GTCCGGATCGAACAGCGCGCA	21	610	3	0.933894	1.284	NonEssential	NonEssential	oplA	hydantoinase B/oxoprolinase family protein	fwd	318958	g2	g-01586	Stress Response, Defense and Virulence	Stress Response
RVBD_0266c	ACCGACTGGGCGGTGGCTTCCAG	23	1492	6	0.937702	1.284	NonEssential	NonEssential	oplA	hydantoinase B/oxoprolinase family protein	fwd	319009	g3	g-01587	Stress Response, Defense and Virulence	Stress Response
RVBD_0266c	GGTAGCGGCTCCCGTCGAAAT	21	656	1	0.952835	1.284	NonEssential	NonEssential	oplA	hydantoinase B/oxoprolinase family protein	fwd	320175	g4	g-01588	Stress Response, Defense and Virulence	Stress Response
RVBD_0266c	ACGATGCCGCCGGCCGGACCAG	22	1086	1	0.960577	1.284	NonEssential	NonEssential	oplA	hydantoinase B/oxoprolinase family protein	fwd	320391	g5	g-01589	Stress Response, Defense and Virulence	Stress Response
RVBD_0266c	GAACGTGCCACCCCGGTCGAC	21	793	3	0.925295	1.284	NonEssential	NonEssential	oplA	hydantoinase B/oxoprolinase family protein	fwd	321127	g6	g-01590	Stress Response, Defense and Virulence	Stress Response
RVBD_0267	ACCACCAACACCGCGAACGGC	21	631	6	0.89218	1.125	NonEssential	NonEssential	narU	NarK family nitrate/nitrite MFS transporter	rev	321765	g1	g-01591	Metabolism	Nitrogen Metabolism
RVBD_0267	GCCCAACCCTTGTCCTTCTCCGG	23	905	3	0.979416	1.125	NonEssential	NonEssential	narU	NarK family nitrate/nitrite MFS transporter	rev	321856	g2	g-01592	Metabolism	Nitrogen Metabolism
RVBD_0267	AAACACGGTCTTGAGCAACGT	21	793	6	0.866904	1.125	NonEssential	NonEssential	narU	NarK family nitrate/nitrite MFS transporter	rev	322171	g3	g-01593	Metabolism	Nitrogen Metabolism
RVBD_0267	ACCAGGGAACCGATGCCCGCGCC	23	1005	6	0.929104	1.125	NonEssential	NonEssential	narU	NarK family nitrate/nitrite MFS transporter	rev	322228	g4	g-01594	Metabolism	Nitrogen Metabolism
RVBD_0267	GCCGGCGACTTCGCCTTTGAC	21	541	6	0.89218	1.125	NonEssential	NonEssential	narU	NarK family nitrate/nitrite MFS transporter	rev	322462	g5	g-01595	Metabolism	Nitrogen Metabolism
RVBD_0267	GCAGGGCAAGGAAGAACGCCAC	22	1044	3	0.950234	1.125	NonEssential	NonEssential	narU	NarK family nitrate/nitrite MFS transporter	rev	322639	g6	g-01596	Metabolism	Nitrogen Metabolism
RVBD_0268c	ACTCTGCCGATGTCAACGCCCAGC	24	1595	NA	NA	0.56	NonEssential	NonEssential	RVBD0268c		fwd	322791	g1	g-01597	Cell Cycle, Cell Division and Death	Programmed Cell Death and Toxin-antitoxin Systems
RVBD_0268c	GCTCGGCACCGAGCTTGTCCA	21	1133	NA	NA	0.56	NonEssential	NonEssential	RVBD0268c		fwd	322810	g2	g-01598	Cell Cycle, Cell Division and Death	Programmed Cell Death and Toxin-antitoxin Systems
RVBD_0268c	GCTCTCGTAGCGCTCAGCTGAGA	23	277	8	0.801481	0.56	NonEssential	NonEssential	RVBD0268c		fwd	322903	g3	g-01599	Cell Cycle, Cell Division and Death	Programmed Cell Death and Toxin-antitoxin Systems
RVBD_0268c	GGTGAGCGCGGGCTTCACTAA	21	694	NA	NA	0.56	NonEssential	NonEssential	RVBD0268c		fwd	322999	g4	g-01600	Cell Cycle, Cell Division and Death	Programmed Cell Death and Toxin-antitoxin Systems
RVBD_0269c	GTCGACCAGCACATCGGCGGGCC	23	623	9	0.782476	1.44	NonEssential	NonEssential	RVBD0269c	DNA polymerase domain-containing protein	fwd	323480	g1	g-01601	DNA Processing	DNA repair
RVBD_0269c	GCGGCGGACCCAGTTCCTCGG	21	834	11	0.692026	1.44	NonEssential	NonEssential	RVBD0269c	DNA polymerase domain-containing protein	fwd	323618	g2	g-01602	DNA Processing	DNA repair
RVBD_0269c	GTCTGGGCGGCCAGGCGCACCT	22	547	5	0.926019	1.44	NonEssential	NonEssential	RVBD0269c	DNA polymerase domain-containing protein	fwd	323945	g3	g-01603	DNA Processing	DNA repair
RVBD_0269c	GCCAGGCGCACCTGGGGAAACGA	23	519	NA	NA	1.44	NonEssential	NonEssential	RVBD0269c	DNA polymerase domain-containing protein	fwd	323955	g4	g-01604	DNA Processing	DNA repair
RVBD_0269c	AGATGCCCTTGACGAAACGCT	21	1028	1	0.954478	1.44	NonEssential	NonEssential	RVBD0269c	DNA polymerase domain-containing protein	fwd	324341	g5	g-01605	DNA Processing	DNA repair
RVBD_0269c	GCCCTTTCGATCGTTGTGAGC	21	296	6	0.893824	1.44	NonEssential	NonEssential	RVBD0269c	DNA polymerase domain-containing protein	fwd	324447	g6	g-01606	DNA Processing	DNA repair
RVBD_0270	GCGCGCCTGGCATTGTGCGACG	22	1074	11	0.708367	0.591	NonEssential	NonEssential	fadD2	acyl-CoA synthetase	rev	324766	g1	g-01607	Fatty Acids, Lipids, and Isoprenoids	Fatty acids
RVBD_0270	GCGTGTGCGGCCTCGTCGAGT	21	367	5	0.909679	0.591	NonEssential	NonEssential	fadD2	acyl-CoA synthetase	rev	324839	g2	g-01608	Fatty Acids, Lipids, and Isoprenoids	Fatty acids
RVBD_0270	ACACCTCTTTGATCTGCGGGCC	22	339	7	0.897635	0.591	NonEssential	NonEssential	fadD2	acyl-CoA synthetase	rev	325005	g3	g-01609	Fatty Acids, Lipids, and Isoprenoids	Fatty acids
RVBD_0270	GCCGCCGGTGTAACCCTCGAA	21	403	6	0.89218	0.591	NonEssential	NonEssential	fadD2	acyl-CoA synthetase	rev	325839	g4	g-01610	Fatty Acids, Lipids, and Isoprenoids	Fatty acids
RVBD_0270	GCTGATCAGATCCTCGACTTCGG	23	490	5	0.965443	0.591	NonEssential	NonEssential	fadD2	acyl-CoA synthetase	rev	325990	g5	g-01611	Fatty Acids, Lipids, and Isoprenoids	Fatty acids
RVBD_0270	GGGGTTGCGCGGTAGCTCGTC	21	381	6	0.883582	0.591	NonEssential	NonEssential	fadD2	acyl-CoA synthetase	rev	326190	g6	g-01612	Fatty Acids, Lipids, and Isoprenoids	Fatty acids
RVBD_0271c	GCCTTCGCTTTTCATGTCCAG	21	83	6	0.893824	1.296	NonEssential	NonEssential	fadE6	acyl-CoA dehydrogenase family protein	fwd	326862	g1	g-01613	Fatty Acids, Lipids, and Isoprenoids	Fatty acids
RVBD_0271c	GCCCGGCTCGGAGAACAGCTGGCA	24	635	2	0.953575	1.296	NonEssential	NonEssential	fadE6	acyl-CoA dehydrogenase family protein	fwd	327057	g2	g-01614	Fatty Acids, Lipids, and Isoprenoids	Fatty acids
RVBD_0271c	ATGTCGCCTCGGAACGTTGGCG	22	920	13	0.696481	1.296	NonEssential	NonEssential	fadE6	acyl-CoA dehydrogenase family protein	fwd	327086	g3	g-01615	Fatty Acids, Lipids, and Isoprenoids	Fatty acids
RVBD_0271c	AGCCGCGGCCAAAGCACGCGG	21	196	11	0.692026	1.296	NonEssential	NonEssential	fadE6	acyl-CoA dehydrogenase family protein	fwd	327455	g4	g-01616	Fatty Acids, Lipids, and Isoprenoids	Fatty acids
RVBD_0271c	GCTTTCGATGGCCACCGGTAGCA	23	286	7	0.925173	1.296	NonEssential	NonEssential	fadE6	acyl-CoA dehydrogenase family protein	fwd	328004	g5	g-01617	Fatty Acids, Lipids, and Isoprenoids	Fatty acids
RVBD_0271c	GAATCGGCCAGCTCATAATGC	21	837	13	0.681784	1.296	NonEssential	NonEssential	fadE6	acyl-CoA dehydrogenase family protein	fwd	328438	g6	g-01618	Fatty Acids, Lipids, and Isoprenoids	Fatty acids
RVBD_0272c	GTAGATCTGCTGGGCATCCGA	21	511	6	0.893824	1.534	NonEssential	NonEssential	RVBD0272c	hypothetical protein	fwd	328721	g1	g-01619	Unknown	Hypothetical protein
RVBD_0272c	ACGCATCACGCTGAACGGCCGA	22	1069	2	0.960455	1.534	NonEssential	NonEssential	RVBD0272c	hypothetical protein	fwd	328992	g2	g-01620	Unknown	Hypothetical protein
RVBD_0272c	ATGAGCCACCACCTGAATTGC	21	1133	NA	NA	1.534	NonEssential	NonEssential	RVBD0272c	hypothetical protein	fwd	329362	g3	g-01621	Unknown	Hypothetical protein
RVBD_0272c	ATGTCGACCAGTGCGTGATCGA	22	338	2	0.962098	1.534	NonEssential	NonEssential	RVBD0272c	hypothetical protein	fwd	329443	g4	g-01622	Unknown	Hypothetical protein
RVBD_0272c	GCAGAAAGCTGCTTTCGAAACC	22	192	4	0.938639	1.534	NonEssential	NonEssential	RVBD0272c	hypothetical protein	fwd	329465	g5	g-01623	Unknown	Hypothetical protein
RVBD_0272c	GTACTCGGCGAGATAGTGCTC	21	268	2	0.945757	1.534	NonEssential	NonEssential	RVBD0272c	hypothetical protein	fwd	329534	g6	g-01624	Unknown	Hypothetical protein
RVBD_0273c	ACGCTTACCGCTGAGCTGCAG	21	885	NA	NA	1.196	NonEssential	NonEssential	RVBD0273c	TetR/AcrR family transcriptional regulator	fwd	329821	g1	g-01625	RNA Processing	Transcriptional regulator
RVBD_0273c	ACCGTCTCGGTGATGAACGATA	22	381	NA	NA	1.196	NonEssential	NonEssential	RVBD0273c	TetR/AcrR family transcriptional regulator	fwd	329934	g2	g-01626	RNA Processing	Transcriptional regulator
RVBD_0273c	ATGCCCGCTGGTTGGCGTCGTC	22	805	6	0.908521	1.196	NonEssential	NonEssential	RVBD0273c	TetR/AcrR family transcriptional regulator	fwd	330124	g3	g-01627	RNA Processing	Transcriptional regulator
RVBD_0273c	GCCTCTTTGGAGTCGTAGTAGTTGTA	26	244	NA	NA	1.196	NonEssential	NonEssential	RVBD0273c	TetR/AcrR family transcriptional regulator	fwd	330181	g4	g-01628	RNA Processing	Transcriptional regulator
RVBD_0273c	GTGATGTCGGCGACGGTGGTCG	22	881	8	0.772299	1.196	NonEssential	NonEssential	RVBD0273c	TetR/AcrR family transcriptional regulator	fwd	330234	g5	g-01629	RNA Processing	Transcriptional regulator
RVBD_0273c	GGTCCGCCGACCGCGTTGCGT	21	930	6	0.883582	1.196	NonEssential	NonEssential	RVBD0273c	TetR/AcrR family transcriptional regulator	fwd	330310	g6	g-01630	RNA Processing	Transcriptional regulator
RVBD_0274	GCGGCATCCCCAGGATGTTGCT	22	1000	3	0.950234	0.792	NonEssential	NonEssential	RVBD0274	VOC family protein	rev	330521	g1	g-01631	Unknown	Hypothetical protein
RVBD_0274	ATCGCCGTTGCCGGCGTCAAA	21	42	3	0.933894	0.792	NonEssential	NonEssential	RVBD0274	VOC family protein	rev	330590	g2	g-01632	Unknown	Hypothetical protein
RVBD_0274	ACAATCGCCGTTGCCGGCGTC	21	17	3	0.933894	0.792	NonEssential	NonEssential	RVBD0274	VOC family protein	rev	330593	g3	g-01633	Unknown	Hypothetical protein
RVBD_0274	ATCAGGTGCATCGGCGAACCA	21	593	3	0.935537	0.792	NonEssential	NonEssential	RVBD0274	VOC family protein	rev	330626	g4	g-01634	Unknown	Hypothetical protein
RVBD_0274	ACCCGATCAGGTGCATCGGCGAA	23	1003	3	0.979416	0.792	NonEssential	NonEssential	RVBD0274	VOC family protein	rev	330629	g5	g-01635	Unknown	Hypothetical protein
RVBD_0274	ATTCCAGAGTTATCCCATCGGGGTC	25	386	6	0.928506	0.792	NonEssential	NonEssential	RVBD0274	VOC family protein	rev	330884	g6	g-01636	Unknown	Hypothetical protein
RVBD_0274;RVBD_0275c	GTCGCCGGTCAGCCGCCGTCT	21	456	NA	NA	NA	unknown				rev	330960	g1	g-01637	NA	NA
RVBD_0275c	ATTTGGCAGCTGTTGCCGCTACC	23	841	NA	NA	0.91	NonEssential	NonEssential	RVBD0275c	TetR/AcrR family transcriptional regulator	fwd	331032	g1	g-01638	RNA Processing	Transcriptional regulator
RVBD_0275c	AGTTTGGGTCGGTGAGTTCAT	21	840	NA	NA	0.91	NonEssential	NonEssential	RVBD0275c	TetR/AcrR family transcriptional regulator	fwd	331066	g2	g-01639	RNA Processing	Transcriptional regulator
RVBD_0275c	GCTAGCTGATCGACCAGCTGG	21	433	NA	NA	0.91	NonEssential	NonEssential	RVBD0275c	TetR/AcrR family transcriptional regulator	fwd	331098	g3	g-01640	RNA Processing	Transcriptional regulator
RVBD_0275c	GTGTCGACGGCATGTTGGCCGG	22	793	11	0.716965	0.91	NonEssential	NonEssential	RVBD0275c	TetR/AcrR family transcriptional regulator	fwd	331231	g4	g-01641	RNA Processing	Transcriptional regulator
RVBD_0275c	GCGTTGGCCAGCTGTGTGCTGA	22	696	15	0.566452	0.91	NonEssential	NonEssential	RVBD0275c	TetR/AcrR family transcriptional regulator	fwd	331303	g5	g-01642	RNA Processing	Transcriptional regulator
RVBD_0275c	GTCCTTGTCGGTGAAGCTTTC	21	559	3	0.935537	0.91	NonEssential	NonEssential	RVBD0275c	TetR/AcrR family transcriptional regulator	fwd	331481	g6	g-01643	RNA Processing	Transcriptional regulator
RVBD_0276	ATGATCACGTTGGCCGGGCCGG	22	658	NA	NA	1.037	NonEssential	NonEssential	RVBD0276	DUF2236 domain-containing protein	rev	331896	g1	g-01644	Unknown	Hypothetical protein
RVBD_0276	GTAGTTCGGGATCGAACGCGTG	22	789	14	0.590528	1.037	NonEssential	NonEssential	RVBD0276	DUF2236 domain-containing protein	rev	332132	g2	g-01645	Unknown	Hypothetical protein
RVBD_0276	GCGGCAGGAAACCGGTGGTGA	21	562	NA	NA	1.037	NonEssential	NonEssential	RVBD0276	DUF2236 domain-containing protein	rev	332466	g3	g-01646	Unknown	Hypothetical protein
RVBD_0276	ATCTCGTCGCGAAACCGCTGCGG	23	1184	5	0.9638	1.037	NonEssential	NonEssential	RVBD0276	DUF2236 domain-containing protein	rev	332483	g4	g-01647	Unknown	Hypothetical protein
RVBD_0276	ATCTCGTCGCGAAACCGCTGCG	22	774	12	0.711081	1.037	NonEssential	NonEssential	RVBD0276	DUF2236 domain-containing protein	rev	332484	g5	g-01648	Unknown	Hypothetical protein
RVBD_0276	GCCTCATCCGCCGGTCCAGGTCCC	24	553	11	0.710085	1.037	NonEssential	NonEssential	RVBD0276	DUF2236 domain-containing protein	rev	332625	g6	g-01649	Unknown	Hypothetical protein
RVBD_0277c	GGTGTCTGGGGCCGGGGCTTG	21	809	6	0.883582	1.036	NonEssential	NonEssential	vapC25	type II toxin-antitoxin system VapC family toxin	fwd	332892	g1	g-01650	Cell Cycle, Cell Division and Death	Programmed Cell Death and Toxin-antitoxin Systems
RVBD_0277c	GCGAATGCATCCGCTCGTGGTG	22	867	4	0.936996	1.036	NonEssential	NonEssential	vapC25	type II toxin-antitoxin system VapC family toxin	fwd	332955	g2	g-01651	Cell Cycle, Cell Division and Death	Programmed Cell Death and Toxin-antitoxin Systems
RVBD_0278c	GATGCTCAGGATAGCGCATCT	21	592	NA	NA	0.643	NonEssential	NonEssential	PE-PGRS3	PE family protein	fwd	333438	g1	g-01652	Membrane Transport	PE-_PRGS protein family
RVBD_0278c	GTGGTCGCAGGTCTGCCTGCT	21	733	NA	NA	0.643	NonEssential	NonEssential	PE-PGRS3	PE family protein	fwd	333503	g2	g-01653	Membrane Transport	PE-_PRGS protein family
RVBD_0278c	GCCGGTACCGGCGCCTAGAGCG	22	431	NA	NA	0.643	NonEssential	NonEssential	PE-PGRS3	PE family protein	fwd	333752	g3	g-01654	Membrane Transport	PE-_PRGS protein family
RVBD_0278c	GAGCATTGAATCCGTCTAGAC	21	491	NA	NA	0.643	NonEssential	NonEssential	PE-PGRS3	PE family protein	fwd	334827	g4	g-01655	Membrane Transport	PE-_PRGS protein family
RVBD_0278c	GCATTGAATCCGTCTAGACCGA	22	286	NA	NA	0.643	NonEssential	NonEssential	PE-PGRS3	PE family protein	fwd	334830	g5	g-01656	Membrane Transport	PE-_PRGS protein family
RVBD_0278c	GCCCCGCCGACTCCGGCGGCGCCGA	25	26	NA	NA	0.643	NonEssential	NonEssential	PE-PGRS3	PE family protein	fwd	335619	g6	g-01657	Membrane Transport	PE-_PRGS protein family
RVBD_0279c	GCCGCTGGAGCCACCGGTGCCG	22	783	NA	NA	0.734	NonEssential	NonEssential	PE-PGRS4	PE family protein	fwd	336821	g1	g-01658	Membrane Transport	PE-_PRGS protein family
RVBD_0279c	GCCGCCGGCACCGATAAAGTT	21	812	NA	NA	0.734	NonEssential	NonEssential	PE-PGRS4	PE family protein	fwd	337228	g2	g-01659	Membrane Transport	PE-_PRGS protein family
RVBD_0279c	GGCCGCCGGTCCCTGCGGCAC	21	472	NA	NA	0.734	NonEssential	NonEssential	PE-PGRS4	PE family protein	fwd	337266	g3	g-01660	Membrane Transport	PE-_PRGS protein family
RVBD_0279c	ACCCGCCGGTGCCGCCAATACCTG	24	1228	8	0.765419	0.734	NonEssential	NonEssential	PE-PGRS4	PE family protein	fwd	337443	g4	g-01661	Membrane Transport	PE-_PRGS protein family
RVBD_0279c	ACCGGTTCCGCCGGCGCCCGC	21	572	NA	NA	0.734	NonEssential	NonEssential	PE-PGRS4	PE family protein	fwd	337918	g5	g-01662	Membrane Transport	PE-_PRGS protein family
RVBD_0279c	GCGCCGCCGGCGGCACCGAGGC	22	180	11	0.691689	0.734	NonEssential	NonEssential	PE-PGRS4	PE family protein	fwd	338142	g6	g-01663	Membrane Transport	PE-_PRGS protein family
RVBD_0280	AGCCCGGCCCCGGCCCGCTGC	21	853	NA	NA	0.986	NonEssential	NonEssential	PPE3	PPE family protein	rev	339413	g1	g-01664	Membrane Transport	PPE-protein family
RVBD_0280	AAGCGCCGGTCTGCACGGCGC	21	47	NA	NA	0.986	NonEssential	NonEssential	PPE3	PPE family protein	rev	339515	g2	g-01665	Membrane Transport	PPE-protein family
RVBD_0280	GTCGAACAATAGAAGCTCAAA	21	185	7	0.854375	0.986	NonEssential	NonEssential	PPE3	PPE family protein	rev	340171	g3	g-01666	Membrane Transport	PPE-protein family
RVBD_0280	ATGTGGGTCGGGTAGTCGAACA	22	1019	3	0.951877	0.986	NonEssential	NonEssential	PPE3	PPE family protein	rev	340184	g4	g-01667	Membrane Transport	PPE-protein family
RVBD_0280	ATGACGGAACCGAGTGCGACCG	22	1003	9	0.761892	0.986	NonEssential	NonEssential	PPE3	PPE family protein	rev	340250	g5	g-01668	Membrane Transport	PPE-protein family
RVBD_0280	ACCGCACCCAAGTTGGAGATG	21	951	NA	NA	0.986	NonEssential	NonEssential	PPE3	PPE family protein	rev	340269	g6	g-01669	Membrane Transport	PPE-protein family
RVBD_0281	GCCCACGAACCGCCGACGGCACG	23	734	7	0.916575	0.738	NonEssential	NonEssential	RVBD0281	class I SAM-dependent methyltransferase	rev	341133	g1	g-01670	Protein Fate (folding, modification, targeting, degradation)	Protein targeting, sorting, translocation
RVBD_0281	ATCGGTGCTCTTCAACTTGTGGT	23	911	6	0.912426	0.738	NonEssential	NonEssential	RVBD0281	class I SAM-dependent methyltransferase	rev	341182	g2	g-01671	Protein Fate (folding, modification, targeting, degradation)	Protein targeting, sorting, translocation
RVBD_0281	GCGCGCGAGTCCAGCCCCGCCG	22	713	8	0.747022	0.738	NonEssential	NonEssential	RVBD0281	class I SAM-dependent methyltransferase	rev	341308	g3	g-01672	Protein Fate (folding, modification, targeting, degradation)	Protein targeting, sorting, translocation
RVBD_0281	GCGAGCACCTCGCGCTTGAAAT	22	1714	NA	NA	0.738	NonEssential	NonEssential	RVBD0281	class I SAM-dependent methyltransferase	rev	341392	g4	g-01673	Protein Fate (folding, modification, targeting, degradation)	Protein targeting, sorting, translocation
RVBD_0281	GGGCGGTGGCCGGGAGATAGA	21	595	NA	NA	0.738	NonEssential	NonEssential	RVBD0281	class I SAM-dependent methyltransferase	rev	341548	g5	g-01674	Protein Fate (folding, modification, targeting, degradation)	Protein targeting, sorting, translocation
RVBD_0281	ATAGCCGCTCCTGGGCGGTGG	21	609	NA	NA	0.738	NonEssential	NonEssential	RVBD0281	class I SAM-dependent methyltransferase	rev	341560	g6	g-01675	Protein Fate (folding, modification, targeting, degradation)	Protein targeting, sorting, translocation
RVBD_0282	GCCATTTACCCGAGACGCGACG	22	286	NA	NA	-7.028	Essential	Essential	eccA3	type VII secretion system ESX-3 AAA family ATPase EccA3	rev	342201	g1	g-01676	Membrane Transport	Protein secretion
RVBD_0282	GCAGGTACAGCCCGGTGTCGTA	22	810	6	0.908521	-7.028	Essential	Essential	eccA3	type VII secretion system ESX-3 AAA family ATPase EccA3	rev	342499	g2	g-01677	Membrane Transport	Protein secretion
RVBD_0282	GCCAACGCAGCGGCATACGCGAG	23	1046	5	0.9638	-7.028	Essential	Essential	eccA3	type VII secretion system ESX-3 AAA family ATPase EccA3	rev	342553	g3	g-01678	Membrane Transport	Protein secretion
RVBD_0282	GCCACCAGGGCGTAGGCCTCGTC	23	350	10	0.778109	-7.028	Essential	Essential	eccA3	type VII secretion system ESX-3 AAA family ATPase EccA3	rev	343471	g4	g-01679	Membrane Transport	Protein secretion
RVBD_0282	ACCAGCTCATGGGACGTGTAGG	22	876	5	0.936261	-7.028	Essential	Essential	eccA3	type VII secretion system ESX-3 AAA family ATPase EccA3	rev	343670	g5	g-01680	Membrane Transport	Protein secretion
RVBD_0282	ATCTCCACCAGCTCATGGGACGT	23	1028	13	0.727306	-7.028	Essential	Essential	eccA3	type VII secretion system ESX-3 AAA family ATPase EccA3	rev	343675	g6	g-01681	Membrane Transport	Protein secretion
RVBD_0283	GGGCCGAATCAACGAGAATAC	21	497	13	0.681784	-7.014	Essential	Essential	eccB3	type VII secretion system ESX-3 subunit EccB3	rev	344292	g1	g-01682	Membrane Transport	Protein secretion
RVBD_0283	GCCTGCCCATTGGGCCGAATCAA	23	254	1	0.998357	-7.014	Essential	Essential	eccB3	type VII secretion system ESX-3 subunit EccB3	rev	344301	g2	g-01683	Membrane Transport	Protein secretion
RVBD_0283	GGATGCCGATCAGGTTTCCGC	21	1154	5	0.918278	-7.014	Essential	Essential	eccB3	type VII secretion system ESX-3 subunit EccB3	rev	344485	g3	g-01684	Membrane Transport	Protein secretion
RVBD_0283	GACCATAGGAGTTGTTGTTGC	21	504	8	0.730682	-7.014	Essential	Essential	eccB3	type VII secretion system ESX-3 subunit EccB3	rev	345034	g4	g-01685	Membrane Transport	Protein secretion
RVBD_0283	GCCGAGGCGGCTGCTGCAGACC	22	914	13	0.687882	-7.014	Essential	Essential	eccB3	type VII secretion system ESX-3 subunit EccB3	rev	345051	g5	g-01686	Membrane Transport	Protein secretion
RVBD_0283	ACGCACCCCGGTATCCGACAC	21	1015	7	0.879651	-7.014	Essential	Essential	eccB3	type VII secretion system ESX-3 subunit EccB3	rev	345399	g6	g-01687	Membrane Transport	Protein secretion
RVBD_0283;RVBD_0284	ATCGGCCGAGGGAGGGTACCGG	22	804	NA	NA	NA	unknown				fwd	345635	g1	g-01688	NA	NA
RVBD_0284	AATGGGAAGAACAACGTCTGC	21	853	2	0.918838	-6.314	Essential	Essential	eccC3	type VII secretion system ESX-3 FtsK/SpoIIIE family ATPase EccC3	rev	345838	g1	g-01689	Membrane Transport	Protein secretion
RVBD_0284	AGTGTGTGGTCAACAGCGACA	21	1053	1	0.954478	-6.314	Essential	Essential	eccC3	type VII secretion system ESX-3 FtsK/SpoIIIE family ATPase EccC3	rev	347115	g2	g-01690	Membrane Transport	Protein secretion
RVBD_0284	GTCCTCCACGCCGATGATCTGG	22	504	2	0.960455	-6.314	Essential	Essential	eccC3	type VII secretion system ESX-3 FtsK/SpoIIIE family ATPase EccC3	rev	347620	g3	g-01691	Membrane Transport	Protein secretion
RVBD_0284	GCCCACCGCCGTAGTCCAGGCA	22	651	3	0.941636	-6.314	Essential	Essential	eccC3	type VII secretion system ESX-3 FtsK/SpoIIIE family ATPase EccC3	rev	348209	g4	g-01692	Membrane Transport	Protein secretion
RVBD_0284	GTTGGACTATCACTGTCGGTCA	22	572	1	0.970818	-6.314	Essential	Essential	eccC3	type VII secretion system ESX-3 FtsK/SpoIIIE family ATPase EccC3	rev	349527	g5	g-01693	Membrane Transport	Protein secretion
RVBD_0284	ACTCCCCTTCTGTTGGGTTTCA	22	444	2	0.962098	-6.314	Essential	Essential	eccC3	type VII secretion system ESX-3 FtsK/SpoIIIE family ATPase EccC3	rev	349597	g6	g-01694	Membrane Transport	Protein secretion
RVBD_0285	GCGCTGGCTGCGGCCAGCCCCT	22	114	10	0.732249	-5.745	NonEssential	Essential	PE5	type VII secretion system ESX-3 target PE5	rev	349646	g1	g-01695	Membrane Transport	PE-protein family
RVBD_0286	GATGAGCTGCAACATCCACCC	21	1026	2	0.945757	-6.32	Essential	Essential	PPE4	type VII secretion system ESX-3 target PPE4	rev	350571	g1	g-01696	Membrane Transport	Protein secretion
RVBD_0286	ATCAGTGCCTGAATGGGATTCGT	23	901	6	0.912426	-6.32	Essential	Essential	PPE4	type VII secretion system ESX-3 target PPE4	rev	350649	g2	g-01697	Membrane Transport	Protein secretion
RVBD_0286	GGTCGGCCAGCCGACCAGGTT	21	116	2	0.935516	-6.32	Essential	Essential	PPE4	type VII secretion system ESX-3 target PPE4	rev	350718	g3	g-01698	Membrane Transport	Protein secretion
RVBD_0286	GCCCAGCCCGAGCCCGGCCGGCAA	24	619	7	0.872433	-6.32	Essential	Essential	PPE4	type VII secretion system ESX-3 target PPE4	rev	350769	g4	g-01699	Membrane Transport	Protein secretion
RVBD_0286	ACCGCGGGCGCAAGCACAATAG	22	805	2	0.960455	-6.32	Essential	Essential	PPE4	type VII secretion system ESX-3 target PPE4	rev	350815	g5	g-01700	Membrane Transport	Protein secretion
RVBD_0286	ACCGCTATCGGAATCCATGTC	21	480	7	0.881294	-6.32	Essential	Essential	PPE4	type VII secretion system ESX-3 target PPE4	rev	351201	g6	g-01701	Membrane Transport	Protein secretion
RVBD_0287	GAGGCCACCAACTGTGGGATA	21	708	11	0.702268	-6.328	Essential	Essential	esxG	type VII secretion system protein EsxG	rev	351545	g1	g-01702	Membrane Transport	Protein secretion
RVBD_0287	GCCGACTGGGAGGCCACCAACT	22	891	16	0.566062	-6.328	Essential	Essential	esxG	type VII secretion system protein EsxG	rev	351553	g2	g-01703	Membrane Transport	Protein secretion
RVBD_0287	GCCCCGCCTTGGCGGCAAACGCCGA	25	338	19	0.472594	-6.328	Essential	Essential	esxG	type VII secretion system protein EsxG	rev	351570	g3	g-01704	Membrane Transport	Protein secretion
RVBD_0287	GTGCCGCATCAGCCCCGCCTTG	22	769	22	0.381144	-6.328	Essential	Essential	esxG	type VII secretion system protein EsxG	rev	351584	g4	g-01705	Membrane Transport	Protein secretion
RVBD_0287	ACCCGGTATAGGTCGACGCGGCC	23	400	11	0.746147	-6.328	Essential	Essential	esxG	type VII secretion system protein EsxG	rev	351791	g5	g-01706	Membrane Transport	Protein secretion
RVBD_0288	GCGGCCTGCTCCACGGCGATC	21	794	24	0.250988	-6.032	NonEssential	Essential	esxH	type VII secretion system effector EsxH	rev	351940	g1	g-01707	Membrane Transport	Protein secretion
RVBD_0289	ACGCAGGTCAAGCCAGCGGTC	21	375	6	0.89218	-5.067	Essential	Essential	espG3	type VII secretion system ESX-3 associated protein EspG3	rev	352389	g1	g-01708	Membrane Transport	Protein secretion
RVBD_0289	GCGCCAAACCGACACCAAGAA	21	552	NA	NA	-5.067	Essential	Essential	espG3	type VII secretion system ESX-3 associated protein EspG3	rev	352588	g2	g-01709	Membrane Transport	Protein secretion
RVBD_0289	GCCGGTGCGCCAAACCGACAC	21	909	1	0.944236	-5.067	Essential	Essential	espG3	type VII secretion system ESX-3 associated protein EspG3	rev	352594	g3	g-01710	Membrane Transport	Protein secretion
RVBD_0289	ATCTCGACGTAGCTGCGCGGCCC	23	939	3	0.979416	-5.067	Essential	Essential	espG3	type VII secretion system ESX-3 associated protein EspG3	rev	352764	g4	g-01711	Membrane Transport	Protein secretion
RVBD_0289	GTTTCTGATTACGAGGATTGGGT	23	82	NA	NA	-5.067	Essential	Essential	espG3	type VII secretion system ESX-3 associated protein EspG3	rev	353022	g5	g-01712	Membrane Transport	Protein secretion
RVBD_0289	GCTCACTTTCTGGTTTCTGATTA	23	230	8	0.776204	-5.067	Essential	Essential	espG3	type VII secretion system ESX-3 associated protein EspG3	rev	353034	g6	g-01713	Membrane Transport	Protein secretion
RVBD_0290	ATCTCGGTCAACCTGCTGTCCG	22	1377	1	0.970818	-5.219	Essential	Essential	eccD3	type VII secretion system ESX-3 subunit EccD3	rev	353126	g1	g-01714	Membrane Transport	Protein secretion
RVBD_0290	ACCACCAAGCGTTGTACCGCGG	22	786	8	0.772299	-5.219	Essential	Essential	eccD3	type VII secretion system ESX-3 subunit EccD3	rev	353186	g2	g-01715	Membrane Transport	Protein secretion
RVBD_0290	GCCCCGACCACCGCCGCTGCGGT	23	131	3	0.954139	-5.219	Essential	Essential	eccD3	type VII secretion system ESX-3 subunit EccD3	rev	353803	g3	g-01716	Membrane Transport	Protein secretion
RVBD_0290	AACGGGAACCGCGCCCACAGT	21	1100	5	0.918278	-5.219	Essential	Essential	eccD3	type VII secretion system ESX-3 subunit EccD3	rev	353943	g4	g-01717	Membrane Transport	Protein secretion
RVBD_0290	GACATAGCGTCCGGTCGCGGT	21	255	7	0.879651	-5.219	Essential	Essential	eccD3	type VII secretion system ESX-3 subunit EccD3	rev	354277	g5	g-01718	Membrane Transport	Protein secretion
RVBD_0290	GTTCAGTGCCACCACAACCCAGG	23	467	11	0.746147	-5.219	Essential	Essential	eccD3	type VII secretion system ESX-3 subunit EccD3	rev	354341	g6	g-01719	Membrane Transport	Protein secretion
RVBD_0291	GTCGGTACGCCTGGATCGGTGC	22	1137	16	0.566062	-4.26	Essential	Essential	mycP3	type VII secretion system ESX-3 serine protease mycosin MycP3	rev	354682	g1	g-01720	Membrane Transport	Protein secretion
RVBD_0291	ACTGCCAAGCCGCAGGCAGAT	21	475	11	0.700625	-4.26	Essential	Essential	mycP3	type VII secretion system ESX-3 serine protease mycosin MycP3	rev	354724	g2	g-01721	Membrane Transport	Protein secretion
RVBD_0291	GCCGCGCCGCCGGCGCCACACC	22	286	3	0.924957	-4.26	Essential	Essential	mycP3	type VII secretion system ESX-3 serine protease mycosin MycP3	rev	354930	g3	g-01722	Membrane Transport	Protein secretion
RVBD_0291	ACTTCGTAGACATCGCCCTGATGG	24	1042	15	0.569814	-4.26	Essential	Essential	mycP3	type VII secretion system ESX-3 serine protease mycosin MycP3	rev	354958	g4	g-01723	Membrane Transport	Protein secretion
RVBD_0291	ATCGCCCCCCGATGTGCGCGG	21	562	7	0.871053	-4.26	Essential	Essential	mycP3	type VII secretion system ESX-3 serine protease mycosin MycP3	rev	354987	g5	g-01724	Membrane Transport	Protein secretion
RVBD_0291	GCGGCTCAGATCGGTCAACGGG	22	515	4	0.936996	-4.26	Essential	Essential	mycP3	type VII secretion system ESX-3 serine protease mycosin MycP3	rev	355253	g6	g-01725	Membrane Transport	Protein secretion
RVBD_0292	GTGACCCGGCCCCTGCCGGGC	21	54	3	0.908617	-0.931	Essential	Essential	eccE3	type VII secretion system ESX-3 subunit EccE3	rev	355900	g1	g-01726	Membrane Transport	Protein secretion
RVBD_0292	GCCAGCGCTACAGGCACCACCG	22	922	15	0.557854	-0.931	Essential	Essential	eccE3	type VII secretion system ESX-3 subunit EccE3	rev	355935	g2	g-01727	Membrane Transport	Protein secretion
RVBD_0292	ATCGTGGTGAAATACAGCCCGCG	23	1107	3	0.981059	-0.931	Essential	Essential	eccE3	type VII secretion system ESX-3 subunit EccE3	rev	356036	g3	g-01728	Membrane Transport	Protein secretion
RVBD_0292	GCTCGGCAATCCGGCGTCGGCGGC	24	309	8	0.765419	-0.931	Essential	Essential	eccE3	type VII secretion system ESX-3 subunit EccE3	rev	356085	g4	g-01729	Membrane Transport	Protein secretion
RVBD_0292	GCCGCATTCCGCGCCACGTCTCG	23	1165	NA	NA	-0.931	Essential	Essential	eccE3	type VII secretion system ESX-3 subunit EccE3	rev	356464	g5	g-01730	Membrane Transport	Protein secretion
RVBD_0292	GTGCAGCCGGGTCAGCAGGTCG	22	825	13	0.687882	-0.931	Essential	Essential	eccE3	type VII secretion system ESX-3 subunit EccE3	rev	356791	g6	g-01731	Membrane Transport	Protein secretion
RVBD_0293c	GTCCTAGCTTGACGAGCTTATTGG	24	451	5	0.937979	1.579	NonEssential	NonEssential	RVBD0293c	alpha/beta fold hydrolase	fwd	357157	g1	g-01732	Unknown	Hypothetical protein
RVBD_0293c	ATAGCCGAAACCGCTAAACGG	21	622	7	0.881294	1.579	NonEssential	NonEssential	RVBD0293c	alpha/beta fold hydrolase	fwd	357410	g2	g-01733	Unknown	Hypothetical protein
RVBD_0293c	ACCGGTAATACCAAGGCAGCGA	22	460	7	0.897635	1.579	NonEssential	NonEssential	RVBD0293c	alpha/beta fold hydrolase	fwd	357494	g3	g-01734	Unknown	Hypothetical protein
RVBD_0293c	GCGCATCGTGGGGTTGATCGC	21	1297	6	0.89218	1.579	NonEssential	NonEssential	RVBD0293c	alpha/beta fold hydrolase	fwd	357650	g4	g-01735	Unknown	Hypothetical protein
RVBD_0293c	ACCTTGGGCAACTCCGTCGGCG	22	803	5	0.934618	1.579	NonEssential	NonEssential	RVBD0293c	alpha/beta fold hydrolase	fwd	357754	g5	g-01736	Unknown	Hypothetical protein
RVBD_0293c	ATGCGCTGCCGCAAGTTCGGC	21	1210	3	0.933894	1.579	NonEssential	NonEssential	RVBD0293c	alpha/beta fold hydrolase	fwd	357797	g6	g-01737	Unknown	Hypothetical protein
RVBD_0294	ACCCACCCGTGACACCAACTC	21	870	7	0.879651	-0.057	NonEssential	NonEssential	tam	trans-aconitate 2-methyltransferase	rev	358228	g1	g-01738	RNA Processing	Transcription
RVBD_0294	GTCGACCCACCGGACCAACAGG	22	570	4	0.936996	-0.057	NonEssential	NonEssential	tam	trans-aconitate 2-methyltransferase	rev	358491	g2	g-01739	RNA Processing	Transcription
RVBD_0294	GTCGACCTTGCAGCCGGTGTCCA	23	1132	NA	NA	-0.057	NonEssential	NonEssential	tam	trans-aconitate 2-methyltransferase	rev	358688	g3	g-01740	RNA Processing	Transcription
RVBD_0294	GCGGGTAGGCGTCGTTCAGCA	21	1053	NA	NA	-0.057	NonEssential	NonEssential	tam	trans-aconitate 2-methyltransferase	rev	358850	g4	g-01741	RNA Processing	Transcription
RVBD_0294	GCGACCATGAACAGCCGCCGGA	22	439	5	0.934618	-0.057	NonEssential	NonEssential	tam	trans-aconitate 2-methyltransferase	rev	358901	g5	g-01742	RNA Processing	Transcription
RVBD_0294	ACTTCGGCGACCATGAACAGCCG	23	1532	6	0.937702	-0.057	NonEssential	NonEssential	tam	trans-aconitate 2-methyltransferase	rev	358906	g6	g-01743	RNA Processing	Transcription
RVBD_0295c	AGCGCTGGTTGGCCTGCCGTT	21	1856	11	0.700625	1.315	NonEssential	NonEssential	RVBD0295c	hypothetical protein	fwd	359024	g1	g-01744	Cell Envelope, Capsule and Slime layer	Peptidoglycan (Bacteria) or other polymers (Archaea)
RVBD_0295c	AACCTGGGTTTGCACGGCGCG	21	1180	7	0.879651	1.315	NonEssential	NonEssential	RVBD0295c	hypothetical protein	fwd	359286	g2	g-01745	Cell Envelope, Capsule and Slime layer	Peptidoglycan (Bacteria) or other polymers (Archaea)
RVBD_0295c	GTGTACCGGGGTCCAGCGGAT	21	1019	NA	NA	1.315	NonEssential	NonEssential	RVBD0295c	hypothetical protein	fwd	359549	g3	g-01746	Cell Envelope, Capsule and Slime layer	Peptidoglycan (Bacteria) or other polymers (Archaea)
RVBD_0295c	GGTCCAGCGGATCGAGCAATT	21	703	8	0.757602	1.315	NonEssential	NonEssential	RVBD0295c	hypothetical protein	fwd	359558	g4	g-01747	Cell Envelope, Capsule and Slime layer	Peptidoglycan (Bacteria) or other polymers (Archaea)
RVBD_0295c	GCCATCCCGGTGCTAGGCAGGTA	23	735	6	0.937702	1.315	NonEssential	NonEssential	RVBD0295c	hypothetical protein	fwd	359631	g5	g-01748	Cell Envelope, Capsule and Slime layer	Peptidoglycan (Bacteria) or other polymers (Archaea)
RVBD_0295c	ATCCCGGTGCTAGGCAGGTATTG	23	905	7	0.926816	1.315	NonEssential	NonEssential	RVBD0295c	hypothetical protein	fwd	359634	g6	g-01749	Cell Envelope, Capsule and Slime layer	Peptidoglycan (Bacteria) or other polymers (Archaea)
RVBD_0296c	GCAGCGTTTTCAGTGTCCGGCG	22	496	13	0.696481	1.212	NonEssential	NonEssential	RVBD0296c	sulfatase	fwd	360242	g1	g-01750	Fatty Acids, Lipids, and Isoprenoids	Steroids and Hopanoids
RVBD_0296c	GTCATACAGTGTGGACTTCGCCC	23	739	5	0.965443	1.212	NonEssential	NonEssential	RVBD0296c	sulfatase	fwd	360437	g2	g-01751	Fatty Acids, Lipids, and Isoprenoids	Steroids and Hopanoids
RVBD_0296c	ACCGCCTCGTCGGCTGTGGCG	21	412	7	0.871053	1.212	NonEssential	NonEssential	RVBD0296c	sulfatase	fwd	360547	g3	g-01752	Fatty Acids, Lipids, and Isoprenoids	Steroids and Hopanoids
RVBD_0296c	GTCGGCTGTGGCGATAGAACC	21	670	7	0.879651	1.212	NonEssential	NonEssential	RVBD0296c	sulfatase	fwd	360555	g4	g-01753	Fatty Acids, Lipids, and Isoprenoids	Steroids and Hopanoids
RVBD_0296c	GCGGATAGGGCCGGTGGGTTTC	22	992	3	0.950234	1.212	NonEssential	NonEssential	RVBD0296c	sulfatase	fwd	360672	g5	g-01754	Fatty Acids, Lipids, and Isoprenoids	Steroids and Hopanoids
RVBD_0296c	GCTTTGGCGACCACGTATTCGCA	23	677	13	0.727306	1.212	NonEssential	NonEssential	RVBD0296c	sulfatase	fwd	360765	g6	g-01755	Fatty Acids, Lipids, and Isoprenoids	Steroids and Hopanoids
RVBD_0297	GTTGTGCGATCACAAAGGACA	21	311	NA	NA	0.991	NonEssential	NonEssential	PE-PGRS5	PE family protein	rev	361335	g1	g-01756	Membrane Transport	PE-_PRGS protein family
RVBD_0297	GGTTGTGCGATCACAAAGGAC	21	385	NA	NA	0.991	NonEssential	NonEssential	PE-PGRS5	PE family protein	rev	361336	g2	g-01757	Membrane Transport	PE-_PRGS protein family
RVBD_0297	ATCATCTCCGGTTGTGCGATCAC	23	244	NA	NA	0.991	NonEssential	NonEssential	PE-PGRS5	PE family protein	rev	361343	g3	g-01758	Membrane Transport	PE-_PRGS protein family
RVBD_0297	GCCTGGGCATGCGAGGAAAACAGC	24	690	NA	NA	0.991	NonEssential	NonEssential	PE-PGRS5	PE family protein	rev	361492	g4	g-01759	Membrane Transport	PE-_PRGS protein family
RVBD_0297	ATCGGCGCCGCCACCGGCGGTGC	23	76	NA	NA	0.991	NonEssential	NonEssential	PE-PGRS5	PE family protein	rev	362121	g5	g-01760	Membrane Transport	PE-_PRGS protein family
RVBD_0297	GCCACTGTCGCCAACCGGGCCGG	23	425	7	0.916575	0.991	NonEssential	NonEssential	PE-PGRS5	PE family protein	rev	362520	g6	g-01761	Membrane Transport	PE-_PRGS protein family
RVBD_0298	GCCCTGGCGTCCGCGTCGATCGCCG	25	531	NA	NA	-5.201	NonEssential	NonEssential	RVBD0298	ribbon-helix-helix protein, CopG family	rev	363298	g1	g-01762	Cell Cycle, Cell Division and Death	Programmed Cell Death and Toxin-antitoxin Systems
RVBD_0298	GCCTGGTACACCCGCTGTGCG	21	591	NA	NA	-5.201	NonEssential	NonEssential	RVBD0298	ribbon-helix-helix protein, CopG family	rev	363437	g2	g-01763	Cell Cycle, Cell Division and Death	Programmed Cell Death and Toxin-antitoxin Systems
RVBD_0299	GTCGCGGCGCGGCGCGATGTCG	22	768	NA	NA	0.779	NonEssential	NonEssential	RVBD0299	toxin-antitoxin system toxin	rev	363490	g1	g-01764	Cell Cycle, Cell Division and Death	Programmed Cell Death and Toxin-antitoxin Systems
RVBD_0299	GGGGACCCGGCCCGGAATGAA	21	799	NA	NA	0.779	NonEssential	NonEssential	RVBD0299	toxin-antitoxin system toxin	rev	363593	g2	g-01765	Cell Cycle, Cell Division and Death	Programmed Cell Death and Toxin-antitoxin Systems
RVBD_0299	AGAGATCCTCGGGGACCCGGC	21	338	4	0.912057	0.779	NonEssential	NonEssential	RVBD0299	toxin-antitoxin system toxin	rev	363603	g3	g-01766	Cell Cycle, Cell Division and Death	Programmed Cell Death and Toxin-antitoxin Systems
RVBD_0299	ACCACCATCGCCAAGAGATCCT	22	1200	NA	NA	0.779	NonEssential	NonEssential	RVBD0299	toxin-antitoxin system toxin	rev	363615	g4	g-01767	Cell Cycle, Cell Division and Death	Programmed Cell Death and Toxin-antitoxin Systems
RVBD_0299	GAAGCCACTGCACGAGTTCCG	21	853	15	0.550112	0.779	NonEssential	NonEssential	RVBD0299	toxin-antitoxin system toxin	rev	363669	g5	g-01768	Cell Cycle, Cell Division and Death	Programmed Cell Death and Toxin-antitoxin Systems
RVBD_0299	ATCTTCGCCGGTGACAGGGCTAAC	24	762	15	0.569814	0.779	NonEssential	NonEssential	RVBD0299	toxin-antitoxin system toxin	rev	363774	g6	g-01769	Cell Cycle, Cell Division and Death	Programmed Cell Death and Toxin-antitoxin Systems
RVBD_0300	GTCAAGGCTTGCTAACACGTCGT	23	599	16	0.596886	0.872	NonEssential	NonEssential	RVBD0300	type II toxin-antitoxin system antitoxin VapB2	rev	363857	g1	g-01770	Cell Cycle, Cell Division and Death	Programmed Cell Death and Toxin-antitoxin Systems
RVBD_0300	ATAAGCTCGGGATCGCCCAGA	21	345	NA	NA	0.872	NonEssential	NonEssential	RVBD0300	type II toxin-antitoxin system antitoxin VapB2	rev	364008	g2	g-01771	Cell Cycle, Cell Division and Death	Programmed Cell Death and Toxin-antitoxin Systems
RVBD_0300	ACCTCCACGCCTGACGCATAAGC	23	501	16	0.595243	0.872	NonEssential	NonEssential	RVBD0300	type II toxin-antitoxin system antitoxin VapB2	rev	364023	g3	g-01772	Cell Cycle, Cell Division and Death	Programmed Cell Death and Toxin-antitoxin Systems
RVBD_0301	GCGCTATCTCCCCGCATTCGGC	22	371	7	0.895992	0.757	NonEssential	NonEssential	vapC2	PIN domain nuclease	rev	364185	g1	g-01773	Cell Cycle, Cell Division and Death	Programmed Cell Death and Toxin-antitoxin Systems
RVBD_0301	ATTCTCGGGGTTAGGTATTCCA	22	218	NA	NA	0.757	NonEssential	NonEssential	vapC2	PIN domain nuclease	rev	364246	g2	g-01774	Cell Cycle, Cell Division and Death	Programmed Cell Death and Toxin-antitoxin Systems
RVBD_0301	GCCACGGTGGTGTCCGCGGTCGG	23	391	9	0.782476	0.757	NonEssential	NonEssential	vapC2	PIN domain nuclease	rev	364303	g3	g-01775	Cell Cycle, Cell Division and Death	Programmed Cell Death and Toxin-antitoxin Systems
RVBD_0301	GCTGTCGCGGCGATGAGCAGAT	22	821	16	0.566062	0.757	NonEssential	NonEssential	vapC2	PIN domain nuclease	rev	364339	g4	g-01776	Cell Cycle, Cell Division and Death	Programmed Cell Death and Toxin-antitoxin Systems
RVBD_0301	ACAGTTCGGCTGTCGCGGCGA	21	317	NA	NA	0.757	NonEssential	NonEssential	vapC2	PIN domain nuclease	rev	364348	g5	g-01777	Cell Cycle, Cell Division and Death	Programmed Cell Death and Toxin-antitoxin Systems
RVBD_0301	AGGGTTGGTCGGGCTCCTTAA	21	706	6	0.893824	0.757	NonEssential	NonEssential	vapC2	PIN domain nuclease	rev	364466	g6	g-01778	Cell Cycle, Cell Division and Death	Programmed Cell Death and Toxin-antitoxin Systems
RVBD_0302	ACCTCTCCCCCTGCTGCTGTTTTTTCTTGG	30	752	NA	NA	0.909	NonEssential	NonEssential	RVBD0302	TetR/AcrR family transcriptional regulator	rev	364618	g1	g-01779	RNA Processing	Transcriptional regulator
RVBD_0302	GCCATCAGGCGTTCGGTCGCGT	22	427	1	0.969175	0.909	NonEssential	NonEssential	RVBD0302	TetR/AcrR family transcriptional regulator	rev	364666	g2	g-01780	RNA Processing	Transcriptional regulator
RVBD_0302	ATCCCAGGTGGGTATCGCGGC	21	548	3	0.933894	0.909	NonEssential	NonEssential	RVBD0302	TetR/AcrR family transcriptional regulator	rev	364827	g3	g-01781	RNA Processing	Transcriptional regulator
RVBD_0302	ATCGACAGCAGGTAGAACAGGCG	23	1777	6	0.939346	0.909	NonEssential	NonEssential	RVBD0302	TetR/AcrR family transcriptional regulator	rev	364932	g4	g-01782	RNA Processing	Transcriptional regulator
RVBD_0302	ACTTCGTTCCATCGACAGCAG	21	284	7	0.881294	0.909	NonEssential	NonEssential	RVBD0302	TetR/AcrR family transcriptional regulator	rev	364944	g5	g-01783	RNA Processing	Transcriptional regulator
RVBD_0302	GTTCCGGTGTTCATGTCTCCT	21	774	13	0.681784	0.909	NonEssential	NonEssential	RVBD0302	TetR/AcrR family transcriptional regulator	rev	365227	g6	g-01784	RNA Processing	Transcriptional regulator
RVBD_0303	GCACCGACGCGAGGTCCACCT	21	673	7	0.871053	0.451	NonEssential	NonEssential	RVBD0303	SDR family NAD(P)-dependent oxidoreductase	rev	365409	g1	g-01785	Unknown	Dehydrogenase
RVBD_0303	GCGCCGGACGGGCCAACCAGT	21	739	1	0.944236	0.451	NonEssential	NonEssential	RVBD0303	SDR family NAD(P)-dependent oxidoreductase	rev	365607	g2	g-01786	Unknown	Dehydrogenase
RVBD_0303	GAAGGACGCGCAGCATCGGCG	21	721	13	0.671542	0.451	NonEssential	NonEssential	RVBD0303	SDR family NAD(P)-dependent oxidoreductase	rev	365931	g3	g-01787	Unknown	Dehydrogenase
RVBD_0303	GCTGTGAACGAAGGGAAGGACGC	23	1214	11	0.746147	0.451	NonEssential	NonEssential	RVBD0303	SDR family NAD(P)-dependent oxidoreductase	rev	365943	g4	g-01788	Unknown	Dehydrogenase
RVBD_0303	AGACCCGGGTGCTGTGAACGA	21	993	6	0.89218	0.451	NonEssential	NonEssential	RVBD0303	SDR family NAD(P)-dependent oxidoreductase	rev	365955	g5	g-01789	Unknown	Dehydrogenase
RVBD_0303	GCCTTTGCCCGATCGTAGGACTCG	24	471	6	0.910239	0.451	NonEssential	NonEssential	RVBD0303	SDR family NAD(P)-dependent oxidoreductase	rev	366070	g6	g-01790	Unknown	Dehydrogenase
RVBD_0304c	ACATAGCTGCGCGTTATCCCCT	22	645	2	0.962098	1.063	NonEssential	NonEssential	PPE5	PPE domain-containing protein	fwd	366158	g1	g-01791	Membrane Transport	PPE-protein family
RVBD_0304c	ATACGCTTCCGGCGCCGCTGTT	22	1139	3	0.950234	1.063	NonEssential	NonEssential	PPE5	PPE domain-containing protein	fwd	366362	g2	g-01792	Membrane Transport	PPE-protein family
RVBD_0304c	GCCCTGATAGTCGCCACTCAC	21	526	3	0.933894	1.063	NonEssential	NonEssential	PPE5	PPE domain-containing protein	fwd	366464	g3	g-01793	Membrane Transport	PPE-protein family
RVBD_0304c	ATTGCCCAAGCCGCCGGCGTT	21	992	3	0.933894	1.063	NonEssential	NonEssential	PPE5	PPE domain-containing protein	fwd	367436	g4	g-01794	Membrane Transport	PPE-protein family
RVBD_0304c	ATGCGGTGCCGGCGCCGGTGTT	22	1129	3	0.941636	1.063	NonEssential	NonEssential	PPE5	PPE domain-containing protein	fwd	368882	g5	g-01795	Membrane Transport	PPE-protein family
RVBD_0304c	ACGCGCTGCCCGCTCCGGAGTT	22	820	3	0.941636	1.063	NonEssential	NonEssential	PPE5	PPE domain-containing protein	fwd	370103	g6	g-01796	Membrane Transport	PPE-protein family
RVBD_0305c	GGCGCTGCCAGCGCCGCTATT	21	45	3	0.925295	1.964	NonEssential	NonEssential	PPE6		fwd	372824	g1	g-01797	Membrane Transport	PPE-protein family
RVBD_0305c	AGTTGCCGAAGCCTGGAGTCG	21	615	NA	NA	1.964	NonEssential	NonEssential	PPE6		fwd	372874	g2	g-01798	Membrane Transport	PPE-protein family
RVBD_0305c	ATAACAGTGACGGCTGTGTTCG	22	766	6	0.910164	1.964	NonEssential	NonEssential	PPE6		fwd	373054	g3	g-01799	Membrane Transport	PPE-protein family
RVBD_0305c	GTCGACGCTCACAATCGGGATTT	23	1472	NA	NA	1.964	NonEssential	NonEssential	PPE6		fwd	373150	g4	g-01800	Membrane Transport	PPE-protein family
RVBD_0305c	GGCGGTGCCGGCGCCAGCGTT	21	878	3	0.908617	1.964	NonEssential	NonEssential	PPE6		fwd	374127	g5	g-01801	Membrane Transport	PPE-protein family
RVBD_0305c	ACCGGGCCGTAGTAAACAACGA	22	973	NA	NA	1.964	NonEssential	NonEssential	PPE6		fwd	374327	g6	g-01802	Membrane Transport	PPE-protein family
RVBD_0306	AATGCCCTCGACCTTCAGCGC	21	768	NA	NA	0.523	NonEssential	NonEssential	RVBD0306	5,6-dimethylbenzimidazole synthase	rev	376184	g1	g-01803	Cofactors, Vitamins, Prosthetic Groups	Tetrapyrroles
RVBD_0306	GAATGCCCTCGACCTTCAGCG	21	1246	NA	NA	0.523	NonEssential	NonEssential	RVBD0306	5,6-dimethylbenzimidazole synthase	rev	376185	g2	g-01804	Cofactors, Vitamins, Prosthetic Groups	Tetrapyrroles
RVBD_0306	ACCACCAGCAGCTCGGCGCAGT	22	1335	1	0.969175	0.523	NonEssential	NonEssential	RVBD0306	5,6-dimethylbenzimidazole synthase	rev	376209	g3	g-01805	Cofactors, Vitamins, Prosthetic Groups	Tetrapyrroles
RVBD_0306	ACCCTCTGCGGTCGCACAGCGCCACCA	27	799	NA	NA	0.523	NonEssential	NonEssential	RVBD0306	5,6-dimethylbenzimidazole synthase	rev	376227	g4	g-01806	Cofactors, Vitamins, Prosthetic Groups	Tetrapyrroles
RVBD_0306	GCAGGGTGCGCCGGCCGAAGAT	22	758	14	0.580286	0.523	NonEssential	NonEssential	RVBD0306	5,6-dimethylbenzimidazole synthase	rev	376259	g5	g-01807	Cofactors, Vitamins, Prosthetic Groups	Tetrapyrroles
RVBD_0306	ATCCAGTTCCAGCGCGGGCCGGT	23	926	5	0.9638	0.523	NonEssential	NonEssential	RVBD0306	5,6-dimethylbenzimidazole synthase	rev	376467	g6	g-01808	Cofactors, Vitamins, Prosthetic Groups	Tetrapyrroles
RVBD_0307c	ACGTCAAAGGCCAGCGATCGCC	22	933	NA	NA	-0.138	NonEssential	NonEssential	RVBD0307c	hypothetical protein	fwd	376643	g1	g-01809	Unknown	Hypothetical protein
RVBD_0307c	GCTTCGGCACCATCGACAGGGTTC	24	959	18	0.467078	-0.138	NonEssential	NonEssential	RVBD0307c	hypothetical protein	fwd	376850	g2	g-01810	Unknown	Hypothetical protein
RVBD_0307c	ATGCTGTGCGATGCCCGCAGCC	22	596	16	0.566062	-0.138	NonEssential	NonEssential	RVBD0307c	hypothetical protein	fwd	376919	g3	g-01811	Unknown	Hypothetical protein
RVBD_0307c	ACCGCCTGGTGACGGCCACGTAT	23	1075	NA	NA	-0.138	NonEssential	NonEssential	RVBD0307c	hypothetical protein	fwd	376960	g4	g-01812	Unknown	Hypothetical protein
RVBD_0307c	GCCTCAACCTGACAGCGTAGG	21	185	15	0.550112	-0.138	NonEssential	NonEssential	RVBD0307c	hypothetical protein	fwd	377005	g5	g-01813	Unknown	Hypothetical protein
RVBD_0307c	GCCTCAACCTGACAGCGTAGGTCAG	25	575	NA	NA	-0.138	NonEssential	NonEssential	RVBD0307c	hypothetical protein	fwd	377009	g6	g-01814	Unknown	Hypothetical protein
RVBD_0308	GCGACAAAAGCGAGCGAAACAG	22	373	3	0.951877	-0.091	NonEssential	NonEssential	RVBD0308	phosphatase PAP2 family protein	rev	377138	g1	g-01815	Unknown	Hypothetical protein
RVBD_0308	GCCCAAGATCAGGGATACACCATC	24	747	3	0.953596	-0.091	NonEssential	NonEssential	RVBD0308	phosphatase PAP2 family protein	rev	377290	g2	g-01816	Unknown	Hypothetical protein
RVBD_0308	GTCGCCTCCAACGCATGCCCTG	22	714	5	0.934618	-0.091	NonEssential	NonEssential	RVBD0308	phosphatase PAP2 family protein	rev	377504	g3	g-01817	Unknown	Hypothetical protein
RVBD_0308	ATGTGCCGAGTAAACCTGCTGT	22	1577	11	0.718608	-0.091	NonEssential	NonEssential	RVBD0308	phosphatase PAP2 family protein	rev	377570	g4	g-01818	Unknown	Hypothetical protein
RVBD_0308	GTCGAAATACGCACAGGCACAC	22	770	5	0.936261	-0.091	NonEssential	NonEssential	RVBD0308	phosphatase PAP2 family protein	rev	377710	g5	g-01819	Unknown	Hypothetical protein
RVBD_0308	GACACCTCCACTGGCGGCGAC	21	474	11	0.692026	-0.091	NonEssential	NonEssential	RVBD0308	phosphatase PAP2 family protein	rev	377772	g6	g-01820	Unknown	Hypothetical protein
RVBD_0309	ATACCGCAGCGCACAGCAAAG	21	751	13	0.681784	-0.169	NonEssential	NonEssential	RVBD0309	L,D-transpeptidase	rev	377947	g1	g-01821	Unknown	Hypothetical protein
RVBD_0309	AGCCCGTGCATACCGCAGCGC	21	973	NA	NA	-0.169	NonEssential	NonEssential	RVBD0309	L,D-transpeptidase	rev	377956	g2	g-01822	Unknown	Hypothetical protein
RVBD_0309	AGGCTCACTGGCGCGAGAACC	21	340	NA	NA	-0.169	NonEssential	NonEssential	RVBD0309	L,D-transpeptidase	rev	377987	g3	g-01823	Unknown	Hypothetical protein
RVBD_0309	ACGACGGCCAGGCTCACTGGCG	22	566	7	0.887393	-0.169	NonEssential	NonEssential	RVBD0309	L,D-transpeptidase	rev	377995	g4	g-01824	Unknown	Hypothetical protein
RVBD_0309	GCCCGCCGTCGGTGGTGTGAAA	22	335	7	0.895992	-0.169	NonEssential	NonEssential	RVBD0309	L,D-transpeptidase	rev	378474	g5	g-01825	Unknown	Hypothetical protein
RVBD_0309	GGGCCCGCCGTCGGTGGTGTG	21	802	3	0.908617	-0.169	NonEssential	NonEssential	RVBD0309	L,D-transpeptidase	rev	378477	g6	g-01826	Unknown	Hypothetical protein
RVBD_0310c	GTCGTGGTAGAACGCGGCGCCGA	23	560	11	0.746147	0.502	NonEssential	NonEssential	RVBD0310c	nuclear transport factor 2 family protein	fwd	378805	g1	g-01827	Unknown	Hypothetical protein
RVBD_0310c	ACCCGGAGTCACCACGCCATT	21	1275	NA	NA	0.502	NonEssential	NonEssential	RVBD0310c	nuclear transport factor 2 family protein	fwd	379139	g2	g-01828	Unknown	Hypothetical protein
RVBD_0311	GCCGATCAACAACAGCTCGGGTA	23	711	7	0.926816	1.27	NonEssential	NonEssential	RVBD0311	hypothetical protein	rev	379224	g1	g-01829	Unknown	Hypothetical protein
RVBD_0311	GCCCACTCCTCGATGGCGATCT	22	778	11	0.716965	1.27	NonEssential	NonEssential	RVBD0311	hypothetical protein	rev	379311	g2	g-01830	Unknown	Hypothetical protein
RVBD_0311	GCCAGCGGTCGTGCAGGGTGAA	22	551	6	0.908521	1.27	NonEssential	NonEssential	RVBD0311	hypothetical protein	rev	379460	g3	g-01831	Unknown	Hypothetical protein
RVBD_0311	GCCATCCGCACCAGTGCGGAATG	23	36	7	0.925173	1.27	NonEssential	NonEssential	RVBD0311	hypothetical protein	rev	379853	g4	g-01832	Unknown	Hypothetical protein
RVBD_0311	GTGTTCACCGAAATGGCCAGT	21	594	11	0.702268	1.27	NonEssential	NonEssential	RVBD0311	hypothetical protein	rev	379957	g5	g-01833	Unknown	Hypothetical protein
RVBD_0311	GCAGTGAGCGCCTCGGCTCGAA	22	590	NA	NA	1.27	NonEssential	NonEssential	RVBD0311	hypothetical protein	rev	380363	g6	g-01834	Unknown	Hypothetical protein
RVBD_0312	GCGGTCAACGCCGCGATCGCA	21	571	5	0.909679	0.867	NonEssential	NonEssential	RVBD0312	Hsp70 family protein	rev	380978	g1	g-01835	Unknown	Hypothetical protein
RVBD_0312	ACCGTGCCGTGGCACTAACGGG	22	549	5	0.934618	0.867	NonEssential	NonEssential	RVBD0312	Hsp70 family protein	rev	381120	g2	g-01836	Unknown	Hypothetical protein
RVBD_0312	AAAGCCTGGTCGATCTGACTA	21	794	5	0.893001	0.867	NonEssential	NonEssential	RVBD0312	Hsp70 family protein	rev	381158	g3	g-01837	Unknown	Hypothetical protein
RVBD_0312	GCCCAGCTCGCGTTGTGGCGCG	22	545	11	0.708367	0.867	NonEssential	NonEssential	RVBD0312	Hsp70 family protein	rev	381433	g4	g-01838	Unknown	Hypothetical protein
RVBD_0312	GAAACGCGCCGGAGCTTCGCT	21	1305	6	0.89218	0.867	NonEssential	NonEssential	RVBD0312	Hsp70 family protein	rev	381762	g5	g-01839	Unknown	Hypothetical protein
RVBD_0312	GTCGTCGGGGCCGGTGCCGCAC	22	406	6	0.883244	0.867	NonEssential	NonEssential	RVBD0312	Hsp70 family protein	rev	382087	g6	g-01840	Unknown	Hypothetical protein
RVBD_0313	GCTCCCCTCCCGGATCACCCGATCGAATTCG	31	973	NA	NA	0.657	NonEssential	NonEssential	RVBD0313	hypothetical protein	rev	382525	g1	g-01841	Unknown	Hypothetical protein
RVBD_0313	GCCCGTTCCCGCGCCGGATGAGCT	24	1219	10	0.750646	0.657	NonEssential	NonEssential	RVBD0313	hypothetical protein	rev	382598	g2	g-01842	Unknown	Hypothetical protein
RVBD_0313	GCCCGTTCCCGCGCCGGATGAGC	23	589	12	0.731664	0.657	NonEssential	NonEssential	RVBD0313	hypothetical protein	rev	382599	g3	g-01843	Unknown	Hypothetical protein
RVBD_0313	GCTGACCGCGATGCCGTATGG	21	1026	6	0.89218	0.657	NonEssential	NonEssential	RVBD0313	hypothetical protein	rev	382823	g4	g-01844	Unknown	Hypothetical protein
RVBD_0313	ACGCTGACCGCGATGCCGTATG	22	1469	12	0.711081	0.657	NonEssential	NonEssential	RVBD0313	hypothetical protein	rev	382824	g5	g-01845	Unknown	Hypothetical protein
RVBD_0313	GGGCCTCGTCCACCGGATCGT	21	825	NA	NA	0.657	NonEssential	NonEssential	RVBD0313	hypothetical protein	rev	382851	g6	g-01846	Unknown	Hypothetical protein
RVBD_0314c	ACGTCAGCCCTGCTGGACGCTG	22	1298	NA	NA	1.074	NonEssential	NonEssential	RVBD0314c	DUF3060 domain-containing protein	fwd	382897	g1	g-01847	Unknown	Hypothetical protein
RVBD_0314c	ACGCTCAGGCTGGCGCCGGCCG	22	162	6	0.883244	1.074	NonEssential	NonEssential	RVBD0314c	DUF3060 domain-containing protein	fwd	383147	g2	g-01848	Unknown	Hypothetical protein
RVBD_0314c	GGGAGACAGACGGGGTGGGCG	21	546	7	0.871053	1.074	NonEssential	NonEssential	RVBD0314c	DUF3060 domain-containing protein	fwd	383213	g3	g-01849	Unknown	Hypothetical protein
RVBD_0314c	GAGAGAACGACGAAGTTGCCT	21	787	5	0.919921	1.074	NonEssential	NonEssential	RVBD0314c	DUF3060 domain-containing protein	fwd	383233	g4	g-01850	Unknown	Hypothetical protein
RVBD_0314c	GCTGAATGCGGCGATGCCACCCA	23	921	7	0.925173	1.074	NonEssential	NonEssential	RVBD0314c	DUF3060 domain-containing protein	fwd	383273	g5	g-01851	Unknown	Hypothetical protein
RVBD_0314c	ACGCCGACAACGACGACCGCGG	22	484	8	0.7637	1.074	NonEssential	NonEssential	RVBD0314c	DUF3060 domain-containing protein	fwd	383306	g6	g-01852	Unknown	Hypothetical protein
RVBD_0315	GGCGACGATCCATCTCAGGCA	21	1114	11	0.700625	1.238	NonEssential	NonEssential	RVBD0315	family 16 glycosylhydrolase	rev	383609	g1	g-01853	Unknown	Hypothetical protein
RVBD_0315	GGTCGGCCCAGGCTGTCGGGG	21	813	6	0.866904	1.238	NonEssential	NonEssential	RVBD0315	family 16 glycosylhydrolase	rev	383678	g2	g-01854	Unknown	Hypothetical protein
RVBD_0315	AATGCCGTCGGCGTAATCCAG	21	772	3	0.935537	1.238	NonEssential	NonEssential	RVBD0315	family 16 glycosylhydrolase	rev	384274	g3	g-01855	Unknown	Hypothetical protein
RVBD_0315	GTCTTCGATTCCGGTCGCCGGAAC	24	263	3	0.951953	1.238	NonEssential	NonEssential	RVBD0315	family 16 glycosylhydrolase	rev	384310	g4	g-01856	Unknown	Hypothetical protein
RVBD_0315	ACCGCCAACCGCAAGGTTCAACA	23	664	5	0.965443	1.238	NonEssential	NonEssential	RVBD0315	family 16 glycosylhydrolase	rev	384392	g5	g-01857	Unknown	Hypothetical protein
RVBD_0315	ACCCGTCGCGGGATCGCCGCCA	22	671	7	0.887393	1.238	NonEssential	NonEssential	RVBD0315	family 16 glycosylhydrolase	rev	384420	g6	g-01858	Unknown	Hypothetical protein
RVBD_0316	ACTGCGTCCGCGGGCATGCTAT	22	1259	10	0.757526	0.374	NonEssential	NonEssential	RVBD0316	muconolactone isomerase	rev	384572	g1	g-01859	Cell Envelope, Capsule and Slime layer	Peptidoglycan (Bacteria) or other polymers (Archaea)
RVBD_0316	ACGACCGCGGCGGCATCGAGG	21	681	NA	NA	0.374	NonEssential	NonEssential	RVBD0316	muconolactone isomerase	rev	384749	g2	g-01860	Cell Envelope, Capsule and Slime layer	Peptidoglycan (Bacteria) or other polymers (Archaea)
RVBD_0316	GCACCATAATGGTCGTCGCGA	21	289	2	0.945757	0.374	NonEssential	NonEssential	RVBD0316	muconolactone isomerase	rev	384866	g3	g-01861	Cell Envelope, Capsule and Slime layer	Peptidoglycan (Bacteria) or other polymers (Archaea)
RVBD_0316	AGCCAGCAAGCGGTAGCGATT	21	941	8	0.757602	0.374	NonEssential	NonEssential	RVBD0316	muconolactone isomerase	rev	385067	g4	g-01862	Cell Envelope, Capsule and Slime layer	Peptidoglycan (Bacteria) or other polymers (Archaea)
RVBD_0316	GTGGTCTCGATGGTCATCCAG	21	624	NA	NA	0.374	NonEssential	NonEssential	RVBD0316	muconolactone isomerase	rev	385086	g5	g-01863	Cell Envelope, Capsule and Slime layer	Peptidoglycan (Bacteria) or other polymers (Archaea)
RVBD_0316	GTCAGGGCATGCGGATCGGATCA	23	1044	NA	NA	0.374	NonEssential	NonEssential	RVBD0316	muconolactone isomerase	rev	385128	g6	g-01864	Cell Envelope, Capsule and Slime layer	Peptidoglycan (Bacteria) or other polymers (Archaea)
RVBD_0317c	GCCGTCCCACTCGCCGCGGGCGA	23	138	7	0.899897	1.267	NonEssential	NonEssential	glpQ2	glycerophosphodiester phosphodiesterase	fwd	385201	g1	g-01865	Stress Response, Defense and Virulence	Resistance to antibiotics and toxic compounds
RVBD_0317c	GTCCAGGCATGCACTTGGCGTCCC	24	879	11	0.718684	1.267	NonEssential	NonEssential	glpQ2	glycerophosphodiester phosphodiesterase	fwd	385317	g2	g-01866	Stress Response, Defense and Virulence	Resistance to antibiotics and toxic compounds
RVBD_0317c	AATGCGCGCCGGCGACGGCGC	21	1	5	0.893001	1.267	NonEssential	NonEssential	glpQ2	glycerophosphodiester phosphodiesterase	fwd	385530	g3	g-01867	Stress Response, Defense and Virulence	Resistance to antibiotics and toxic compounds
RVBD_0317c	ACCCCGGGCGCCAGCCTACGGTCAT	25	1111	8	0.782042	1.267	NonEssential	NonEssential	glpQ2	glycerophosphodiester phosphodiesterase	fwd	385774	g4	g-01868	Stress Response, Defense and Virulence	Resistance to antibiotics and toxic compounds
RVBD_0317c	GAATCCGAGCTTGGCCGCCTC	21	747	NA	NA	1.267	NonEssential	NonEssential	glpQ2	glycerophosphodiester phosphodiesterase	fwd	385850	g5	g-01869	Stress Response, Defense and Virulence	Resistance to antibiotics and toxic compounds
RVBD_0317c	ATGGCAATCCGCCCCCCATGGC	22	647	2	0.960455	1.267	NonEssential	NonEssential	glpQ2	glycerophosphodiester phosphodiesterase	fwd	385930	g6	g-01870	Stress Response, Defense and Virulence	Resistance to antibiotics and toxic compounds
RVBD_0318c	ATCACCCCCAGGCCGTACAAGA	22	416	2	0.962098	1.123	NonEssential	NonEssential	RVBD0318c	ZIP family metal transporter	fwd	386333	g1	g-01871	Membrane Transport	Transporter
RVBD_0318c	GTACAAGATCAGAAATCCGGC	21	220	7	0.854375	1.123	NonEssential	NonEssential	RVBD0318c	ZIP family metal transporter	fwd	386346	g2	g-01872	Membrane Transport	Transporter
RVBD_0318c	ACACCGTCGCGCCCGTTGCGA	21	634	NA	NA	1.123	NonEssential	NonEssential	RVBD0318c	ZIP family metal transporter	fwd	386678	g3	g-01873	Membrane Transport	Transporter
RVBD_0318c	GCACCGACGGGACCACGCCGC	21	700	1	0.927558	1.123	NonEssential	NonEssential	RVBD0318c	ZIP family metal transporter	fwd	386969	g4	g-01874	Membrane Transport	Transporter
RVBD_0318c	ACCACGCCGCCGAGAATCCCGG	22	438	7	0.887393	1.123	NonEssential	NonEssential	RVBD0318c	ZIP family metal transporter	fwd	386981	g5	g-01875	Membrane Transport	Transporter
RVBD_0318c	GCCGAGAATCCCGGCGAGAAC	21	787	6	0.89218	1.123	NonEssential	NonEssential	RVBD0318c	ZIP family metal transporter	fwd	386988	g6	g-01876	Membrane Transport	Transporter
RVBD_0319	GCCGTAGGGTCCGAATCCGGTGA	23	861	NA	NA	0.192	NonEssential	NonEssential	pcp	pyroglutamyl-peptidase I	rev	387164	g1	g-01877	Energy and Precursor Metabolites Generation	Central Metabolism
RVBD_0319	GCTGAGCTGCCGCGATCGACTC	22	477	7	0.895992	0.192	NonEssential	NonEssential	pcp	pyroglutamyl-peptidase I	rev	387289	g2	g-01878	Energy and Precursor Metabolites Generation	Central Metabolism
RVBD_0319	ATGCTGCGTCCCGGGTATTCGC	22	671	11	0.716965	0.192	NonEssential	NonEssential	pcp	pyroglutamyl-peptidase I	rev	387353	g3	g-01879	Energy and Precursor Metabolites Generation	Central Metabolism
RVBD_0319	GCACGCCGGCCTTTCGCATGG	21	515	NA	NA	0.192	NonEssential	NonEssential	pcp	pyroglutamyl-peptidase I	rev	387527	g4	g-01880	Energy and Precursor Metabolites Generation	Central Metabolism
RVBD_0319	ACCGCCGTCTGGACCGACATGC	22	1390	10	0.757526	0.192	NonEssential	NonEssential	pcp	pyroglutamyl-peptidase I	rev	387710	g5	g-01881	Energy and Precursor Metabolites Generation	Central Metabolism
RVBD_0319	GCGCCCTAGATCTGCAATCGCG	22	734	16	0.566062	0.192	NonEssential	NonEssential	pcp	pyroglutamyl-peptidase I	rev	387800	g6	g-01882	Energy and Precursor Metabolites Generation	Central Metabolism
RVBD_0320	ACTGACATCTCCGCCCGTGGC	21	408	7	0.879651	1.011	NonEssential	NonEssential	RVBD0320	hypothetical protein	rev	387972	g1	g-01883	Unknown	Hypothetical protein
RVBD_0320	ACACAACAGGGCGCGTCGTCGC	22	554	7	0.895992	1.011	NonEssential	NonEssential	RVBD0320	hypothetical protein	rev	388030	g2	g-01884	Unknown	Hypothetical protein
RVBD_0320	ATTTCACCGCCGGATATCTGTGA	23	287	2	0.96436	1.011	NonEssential	NonEssential	RVBD0320	hypothetical protein	rev	388086	g3	g-01885	Unknown	Hypothetical protein
RVBD_0320	GATTTCACCGCCGGATATCTG	21	684	13	0.681784	1.011	NonEssential	NonEssential	RVBD0320	hypothetical protein	rev	388089	g4	g-01886	Unknown	Hypothetical protein
RVBD_0320	GATGCCGAAGCGAACTGGCTG	21	981	NA	NA	1.011	NonEssential	NonEssential	RVBD0320	hypothetical protein	rev	388127	g5	g-01887	Unknown	Hypothetical protein
RVBD_0320	GCCGCCGATTTCGCGAATTTC	21	539	5	0.919921	1.011	NonEssential	NonEssential	RVBD0320	hypothetical protein	rev	388254	g6	g-01888	Unknown	Hypothetical protein
RVBD_0321	ACGGGTCGATCCCCAACCGCCC	22	750	13	0.687882	0.128	NonEssential	NonEssential	dcd	dCTP deaminase	rev	388624	g1	g-01889	Nucleosides and Nucleotides	Pyrimidines
RVBD_0321	AGTGTTGTTGAACACCCGAAA	21	346	NA	NA	0.128	NonEssential	NonEssential	dcd	dCTP deaminase	rev	388699	g2	g-01890	Nucleosides and Nucleotides	Pyrimidines
RVBD_0321	GCCAGGATCGATGAAGCCCGCG	22	392	4	0.936996	0.128	NonEssential	NonEssential	dcd	dCTP deaminase	rev	388923	g3	g-01891	Nucleosides and Nucleotides	Pyrimidines
RVBD_0321	AGGGTGATGTGACCGCTGAAG	21	357	8	0.757602	0.128	NonEssential	NonEssential	dcd	dCTP deaminase	rev	388944	g4	g-01892	Nucleosides and Nucleotides	Pyrimidines
RVBD_0321	ACCCTGGTATTTCGACCCCGCC	22	198	NA	NA	0.128	NonEssential	NonEssential	dcd	dCTP deaminase	rev	389079	g5	g-01893	Nucleosides and Nucleotides	Pyrimidines
RVBD_0321	AGTAGACCTGATGAAGTTCTG	21	671	13	0.654864	0.128	NonEssential	NonEssential	dcd	dCTP deaminase	rev	389131	g6	g-01894	Nucleosides and Nucleotides	Pyrimidines
RVBD_0322	ACAGCTTTCGCAGGCCGGGTTC	22	990	7	0.895992	0.898	NonEssential	NonEssential	udgA	UDP-glucose/GDP-mannose dehydrogenase family protein	rev	389401	g1	g-01895	Carbohydrates	Polysaccharides
RVBD_0322	ATCTTTTGCGGCGTGCCGACCCC	23	510	5	0.9638	0.898	NonEssential	NonEssential	udgA	UDP-glucose/GDP-mannose dehydrogenase family protein	rev	389506	g2	g-01896	Carbohydrates	Polysaccharides
RVBD_0322	ACTGGGACTGTCGACTTGCCGA	22	1100	1	0.970818	0.898	NonEssential	NonEssential	udgA	UDP-glucose/GDP-mannose dehydrogenase family protein	rev	389612	g3	g-01897	Carbohydrates	Polysaccharides
RVBD_0322	ACTCCGCGGTCTGCAGATCGGTCA	24	1220	2	0.962173	0.898	NonEssential	NonEssential	udgA	UDP-glucose/GDP-mannose dehydrogenase family protein	rev	389858	g4	g-01898	Carbohydrates	Polysaccharides
RVBD_0322	ATTGATAAACGAAATCTTGGTCG	23	738	2	0.96436	0.898	NonEssential	NonEssential	udgA	UDP-glucose/GDP-mannose dehydrogenase family protein	rev	389912	g5	g-01899	Carbohydrates	Polysaccharides
RVBD_0322	GCCGAGCACCGCAATATTGGCGC	23	1023	NA	NA	0.898	NonEssential	NonEssential	udgA	UDP-glucose/GDP-mannose dehydrogenase family protein	rev	390212	g6	g-01900	Carbohydrates	Polysaccharides
RVBD_0322;RVBD_0323c	GTTCCGGCTGGGAGTGCCGCGATT	24	994	NA	NA	NA	unknown				fwd	390581	g1	g-01901	NA	NA
RVBD_0323c	AGCGCAAGTACTCTCGGTCAC	21	614	NA	NA	0.593	NonEssential	NonEssential	RVBD0323c	PIG-L family deacetylase	fwd	390623	g1	g-01902	Stress Response, Defense and Virulence	Stress Response
RVBD_0323c	GTGACCGTGACCGCGCCCCCC	21	574	13	0.654864	0.593	NonEssential	NonEssential	RVBD0323c	PIG-L family deacetylase	fwd	390753	g2	g-01903	Stress Response, Defense and Virulence	Stress Response
RVBD_0323c	ACGCCGTTGTCGTCGAACACGA	22	445	15	0.568095	0.593	NonEssential	NonEssential	RVBD0323c	PIG-L family deacetylase	fwd	390911	g3	g-01904	Stress Response, Defense and Virulence	Stress Response
RVBD_0323c	GTAGTTGCACATGATCGACAC	21	341	NA	NA	0.593	NonEssential	NonEssential	RVBD0323c	PIG-L family deacetylase	fwd	391022	g4	g-01905	Stress Response, Defense and Virulence	Stress Response
RVBD_0323c	ACCCAATACCGCCCCGAGCCC	21	571	NA	NA	0.593	NonEssential	NonEssential	RVBD0323c	PIG-L family deacetylase	fwd	391176	g5	g-01906	Stress Response, Defense and Virulence	Stress Response
RVBD_0323c	ACTCGTCGTCCGGATGGGCGAAC	23	487	9	0.791074	0.593	NonEssential	NonEssential	RVBD0323c	PIG-L family deacetylase	fwd	391204	g6	g-01907	Stress Response, Defense and Virulence	Stress Response
RVBD_0324	GCTCACCTTGGGCGAGCAAGT	21	380	8	0.755959	0.799	NonEssential	NonEssential	RVBD0324	metalloregulator ArsR/SmtB family transcription factor	rev	391446	g1	g-01908	Stress Response, Defense and Virulence	Resistance to antibiotics and toxic compounds
RVBD_0324	GCTTCTACCGCGCGCTCACCTTGGG	25	629	NA	NA	0.799	NonEssential	NonEssential	RVBD0324	metalloregulator ArsR/SmtB family transcription factor	rev	391455	g2	g-01909	Stress Response, Defense and Virulence	Resistance to antibiotics and toxic compounds
RVBD_0324	AACAGCCTTGCCACGTCTTCC	21	1478	NA	NA	0.799	NonEssential	NonEssential	RVBD0324	metalloregulator ArsR/SmtB family transcription factor	rev	391600	g3	g-01910	Stress Response, Defense and Virulence	Resistance to antibiotics and toxic compounds
RVBD_0324	ACCTCGCCGGCTTCGCGCCGCC	22	58	15	0.541176	0.799	NonEssential	NonEssential	RVBD0324	metalloregulator ArsR/SmtB family transcription factor	rev	391728	g4	g-01911	Stress Response, Defense and Virulence	Resistance to antibiotics and toxic compounds
RVBD_0324	GCTATCGGGATATTGATGGCGC	22	428	NA	NA	0.799	NonEssential	NonEssential	RVBD0324	metalloregulator ArsR/SmtB family transcription factor	rev	391803	g5	g-01912	Stress Response, Defense and Virulence	Resistance to antibiotics and toxic compounds
RVBD_0324	GCAGTCCGGCCAATCGCCATT	21	1180	11	0.700625	0.799	NonEssential	NonEssential	RVBD0324	metalloregulator ArsR/SmtB family transcription factor	rev	391974	g6	g-01913	Stress Response, Defense and Virulence	Resistance to antibiotics and toxic compounds
RVBD_0325	GCCAGTGTTCATGCTGGGCAA	21	685	15	0.551755	0.332	NonEssential	NonEssential	RVBD0325		rev	392091	g1	g-01914	DNA Processing	DNA repair
RVBD_0325	GTGTCCTGCCAGTGTTCATGC	21	332	NA	NA	0.332	NonEssential	NonEssential	RVBD0325		rev	392098	g2	g-01915	DNA Processing	DNA repair
RVBD_0325	GCTCTGACGGGCGGGTTCCGT	21	511	18	0.440421	0.332	NonEssential	NonEssential	RVBD0325		rev	392142	g3	g-01916	DNA Processing	DNA repair
RVBD_0325	GCCGTCGGCATTGAACACCTCG	22	470	NA	NA	0.332	NonEssential	NonEssential	RVBD0325		rev	392179	g4	g-01917	DNA Processing	DNA repair
RVBD_0325	ACTCCAGCACCCGCTGCACGCCG	23	1123	NA	NA	0.332	NonEssential	NonEssential	RVBD0325		rev	392197	g5	g-01918	DNA Processing	DNA repair
RVBD_0325	GCCCATGACCGGCCGCCAACT	21	875	NA	NA	0.332	NonEssential	NonEssential	RVBD0325		rev	392217	g6	g-01919	DNA Processing	DNA repair
RVBD_0326	GCACTTCGGCGAAGTTGCGCG	21	342	NA	NA	0.293	NonEssential	NonEssential	RVBD0326	class I SAM-dependent methyltransferase	rev	392305	g1	g-01920	DNA Processing	DNA repair
RVBD_0326	GCCGTCAATGGAACCGGTTTTGA	23	572	NA	NA	0.293	NonEssential	NonEssential	RVBD0326	class I SAM-dependent methyltransferase	rev	392391	g2	g-01921	DNA Processing	DNA repair
RVBD_0326	ATGTGTGCAAAGGCGCCGTCA	21	715	NA	NA	0.293	NonEssential	NonEssential	RVBD0326	class I SAM-dependent methyltransferase	rev	392407	g3	g-01922	DNA Processing	DNA repair
RVBD_0326	GCGCGCTACCAGCTCACGGCG	21	601	3	0.925295	0.293	NonEssential	NonEssential	RVBD0326	class I SAM-dependent methyltransferase	rev	392612	g4	g-01923	DNA Processing	DNA repair
RVBD_0326	GCCAGGCGCGCTACCAGCTCACG	23	1351	6	0.929104	0.293	NonEssential	NonEssential	RVBD0326	class I SAM-dependent methyltransferase	rev	392615	g5	g-01924	DNA Processing	DNA repair
RVBD_0326	ACAGTGACCCGCCATAGCCGCC	22	563	NA	NA	0.293	NonEssential	NonEssential	RVBD0326	class I SAM-dependent methyltransferase	rev	392691	g6	g-01925	DNA Processing	DNA repair
RVBD_0327c	GGCGCGGTGACCTTGCGAGCG	21	1012	3	0.925295	1.119	NonEssential	NonEssential	cyp135A1	cytochrome P450	fwd	393095	g1	g-01926	Fatty Acids, Lipids, and Isoprenoids	CypP450
RVBD_0327c	ATTCCTTCCTTGAGGACGGCCTC	23	324	1	1	1.119	NonEssential	NonEssential	cyp135A1	cytochrome P450	fwd	393145	g2	g-01927	Fatty Acids, Lipids, and Isoprenoids	CypP450
RVBD_0327c	ATCTCGTCTATCTTGGTTTGGTT	23	292	6	0.912426	1.119	NonEssential	NonEssential	cyp135A1	cytochrome P450	fwd	393433	g3	g-01928	Fatty Acids, Lipids, and Isoprenoids	CypP450
RVBD_0327c	GTCTATCTTGGTTTGGTTATG	21	414	3	0.908617	1.119	NonEssential	NonEssential	cyp135A1	cytochrome P450	fwd	393436	g4	g-01929	Fatty Acids, Lipids, and Isoprenoids	CypP450
RVBD_0327c	GCGACGGGTACGGAACGCCCG	21	682	1	0.944236	1.119	NonEssential	NonEssential	cyp135A1	cytochrome P450	fwd	393489	g5	g-01930	Fatty Acids, Lipids, and Isoprenoids	CypP450
RVBD_0327c	GGCATATGGGGGCACCCGCAA	21	710	7	0.879651	1.119	NonEssential	NonEssential	cyp135A1	cytochrome P450	fwd	393913	g6	g-01931	Fatty Acids, Lipids, and Isoprenoids	CypP450
RVBD_0328	GTAAACAAGCCAGAGCGCCGT	21	492	15	0.551755	0.676	NonEssential	NonEssential	RVBD0328	TetR/AcrR family transcriptional regulator	rev	394148	g1	g-01932	RNA Processing	Transcriptional regulator
RVBD_0328	AGCACCGGCCGAGCGCATCGT	21	1197	NA	NA	0.676	NonEssential	NonEssential	RVBD0328	TetR/AcrR family transcriptional regulator	rev	394274	g2	g-01933	RNA Processing	Transcriptional regulator
RVBD_0328	GACACGCTGGTTCCACGTCGA	21	899	NA	NA	0.676	NonEssential	NonEssential	RVBD0328	TetR/AcrR family transcriptional regulator	rev	394297	g3	g-01934	RNA Processing	Transcriptional regulator
RVBD_0328	ATCTGCCCGGCCGGACCGGCGGC	23	295	NA	NA	0.676	NonEssential	NonEssential	RVBD0328	TetR/AcrR family transcriptional regulator	rev	394342	g4	g-01935	RNA Processing	Transcriptional regulator
RVBD_0328	ATCGACGGTGGCTTCGAGTACCG	23	1052	8	0.801481	0.676	NonEssential	NonEssential	RVBD0328	TetR/AcrR family transcriptional regulator	rev	394370	g5	g-01936	RNA Processing	Transcriptional regulator
RVBD_0328	ATCGACCGAATGCTGCCGAACG	22	646	NA	NA	0.676	NonEssential	NonEssential	RVBD0328	TetR/AcrR family transcriptional regulator	rev	394497	g6	g-01937	RNA Processing	Transcriptional regulator
RVBD_0329c	GTGGGGGGCACGCGATAGATC	21	656	NA	NA	0.348	NonEssential	NonEssential	RVBD0329c	class I SAM-dependent methyltransferase	fwd	394820	g1	g-01938	DNA Processing	DNA modification
RVBD_0329c	GTTGGTCATCGGATATCGATG	21	500	NA	NA	0.348	NonEssential	NonEssential	RVBD0329c	class I SAM-dependent methyltransferase	fwd	394866	g2	g-01939	DNA Processing	DNA modification
RVBD_0329c	GCGATGTCGCAAAGGCTGGCG	21	979	NA	NA	0.348	NonEssential	NonEssential	RVBD0329c	class I SAM-dependent methyltransferase	fwd	394922	g3	g-01940	DNA Processing	DNA modification
RVBD_0329c	AAGGCTGGCGCGGGGATCGGG	21	681	3	0.925295	0.348	NonEssential	NonEssential	RVBD0329c	class I SAM-dependent methyltransferase	fwd	394933	g4	g-01941	DNA Processing	DNA modification
RVBD_0329c	GCTCACTTGCGCGCCGGCGGCGG	23	267	15	0.570357	0.348	NonEssential	NonEssential	RVBD0329c	class I SAM-dependent methyltransferase	fwd	395118	g5	g-01942	DNA Processing	DNA modification
RVBD_0329c	ACCCGCTCGCCCGGGCCGGGCG	22	520	15	0.541176	0.348	NonEssential	NonEssential	RVBD0329c	class I SAM-dependent methyltransferase	fwd	395184	g6	g-01943	DNA Processing	DNA modification
RVBD_0330c	ACCTTTCGGTTGCAAGCGGTTAGTCC	26	459	NA	NA	1.225	NonEssential	NonEssential	RVBD0330c	TetR/AcrR family transcriptional regulator	fwd	395353	g1	g-01944	RNA Processing	Transcriptional regulator
RVBD_0330c	ATCGGTGCCGGCCCGGGCAGGA	22	1062	3	0.941636	1.225	NonEssential	NonEssential	RVBD0330c	TetR/AcrR family transcriptional regulator	fwd	395537	g2	g-01945	RNA Processing	Transcriptional regulator
RVBD_0330c	ACAGCTGCGATCTCGCCCGCA	21	1063	NA	NA	1.225	NonEssential	NonEssential	RVBD0330c	TetR/AcrR family transcriptional regulator	fwd	395845	g3	g-01946	RNA Processing	Transcriptional regulator
RVBD_0330c	GCCACCGGCAGTTCGGATGCCA	22	886	6	0.908521	1.225	NonEssential	NonEssential	RVBD0330c	TetR/AcrR family transcriptional regulator	fwd	395876	g4	g-01947	RNA Processing	Transcriptional regulator
RVBD_0330c	ACCCGCGCCGACGCGGCGACAATC	24	606	5	0.927738	1.225	NonEssential	NonEssential	RVBD0330c	TetR/AcrR family transcriptional regulator	fwd	396052	g5	g-01948	RNA Processing	Transcriptional regulator
RVBD_0330c	ACAATCGCGGAAAACCGGTCCG	22	706	4	0.938639	1.225	NonEssential	NonEssential	RVBD0330c	TetR/AcrR family transcriptional regulator	fwd	396068	g6	g-01949	RNA Processing	Transcriptional regulator
RVBD_0331	GCCGCCGACACCCGCGCCAAGGA	23	430	7	0.916575	0.319	NonEssential	NonEssential	RVBD0331	NAD(P)/FAD-dependent oxidoreductase	rev	396220	g1	g-01950	Unknown	Dehydrogenase
RVBD_0331	GCTCAGCCGCGCCGTCCAGGGT	22	684	7	0.887393	0.319	NonEssential	NonEssential	RVBD0331	NAD(P)/FAD-dependent oxidoreductase	rev	396588	g2	g-01951	Unknown	Dehydrogenase
RVBD_0331	GGTCACCGAGTTGGGCGGCGA	21	604	2	0.935516	0.319	NonEssential	NonEssential	RVBD0331	NAD(P)/FAD-dependent oxidoreductase	rev	396712	g3	g-01952	Unknown	Dehydrogenase
RVBD_0331	GGAAGCCGACACCGTGATCCT	21	1165	11	0.700625	0.319	NonEssential	NonEssential	RVBD0331	NAD(P)/FAD-dependent oxidoreductase	rev	396835	g4	g-01953	Unknown	Dehydrogenase
RVBD_0331	GCGAGCTAGGGCCTTGCGAGG	21	711	6	0.883582	0.319	NonEssential	NonEssential	RVBD0331	NAD(P)/FAD-dependent oxidoreductase	rev	396858	g5	g-01954	Unknown	Dehydrogenase
RVBD_0331	GTCACCGAGGGCGCCGACGGAGC	23	991	2	0.981038	0.319	NonEssential	NonEssential	RVBD0331	NAD(P)/FAD-dependent oxidoreductase	rev	397266	g6	g-01955	Unknown	Dehydrogenase
RVBD_0332	GCGGTCCCCGCGCCCGACGTG	21	731	NA	NA	0.477	NonEssential	NonEssential	RVBD0332	maleylpyruvate isomerase family mycothiol-dependent enzyme	rev	397592	g1	g-01956	Unknown	Hypothetical protein
RVBD_0332	GCCCTCGACGCTGCGTGGATC	21	358	5	0.909679	0.477	NonEssential	NonEssential	RVBD0332	maleylpyruvate isomerase family mycothiol-dependent enzyme	rev	397655	g2	g-01957	Unknown	Hypothetical protein
RVBD_0332	GCAGCCGCGCCCCGCCGTACAG	22	613	13	0.671204	0.477	NonEssential	NonEssential	RVBD0332	maleylpyruvate isomerase family mycothiol-dependent enzyme	rev	397715	g3	g-01958	Unknown	Hypothetical protein
RVBD_0332	ACCAGCCCGCCGGGCGCGGTCC	22	584	6	0.883244	0.477	NonEssential	NonEssential	RVBD0332	maleylpyruvate isomerase family mycothiol-dependent enzyme	rev	397790	g4	g-01959	Unknown	Hypothetical protein
RVBD_0332	GGCCTGGACCGCTATGCGCTC	21	443	NA	NA	0.477	NonEssential	NonEssential	RVBD0332	maleylpyruvate isomerase family mycothiol-dependent enzyme	rev	397928	g5	g-01960	Unknown	Hypothetical protein
RVBD_0332	GAACCGTCCATTCGCCGGCTT	21	1031	3	0.933894	0.477	NonEssential	NonEssential	RVBD0332	maleylpyruvate isomerase family mycothiol-dependent enzyme	rev	398025	g6	g-01961	Unknown	Hypothetical protein
RVBD_0333	GCATTGAGGGCGTCGTGCCAGG	22	665	18	0.465359	-0.047	NonEssential	NonEssential	RVBD0333	nuclear transport factor 2 family protein	rev	398285	g1	g-01962	Unknown	Hypothetical protein
RVBD_0333	GCCACGAGGGTCTCAATGTCG	21	634	NA	NA	-0.047	NonEssential	NonEssential	RVBD0333	nuclear transport factor 2 family protein	rev	398310	g2	g-01963	Unknown	Hypothetical protein
RVBD_0333	ATGCGACGTGGTCTTGGACCAC	22	63	10	0.759169	-0.047	NonEssential	NonEssential	RVBD0333	nuclear transport factor 2 family protein	rev	398533	g3	g-01964	Unknown	Hypothetical protein
RVBD_0333	GCGCCGACGCCAAGTCTTCGTG	22	1477	5	0.934618	-0.047	NonEssential	NonEssential	RVBD0333	nuclear transport factor 2 family protein	rev	398566	g4	g-01965	Unknown	Hypothetical protein
RVBD_0334	ATCATCGGTTTGTCGTAGACCG	22	685	15	0.568095	-2.498	Essential	Essential	rmlA	glucose-1-phosphate thymidylyltransferase RfbA	rev	398737	g1	g-01966	Cell Envelope, Capsule and Slime layer	Capsule and Slime layer
RVBD_0334	ACTCCCAAGTGCGCGCCGTCGC	22	336	13	0.687882	-2.498	Essential	Essential	rmlA	glucose-1-phosphate thymidylyltransferase RfbA	rev	398854	g2	g-01967	Cell Envelope, Capsule and Slime layer	Capsule and Slime layer
RVBD_0334	GCTGGTCCCCAGACCTGGGCC	21	444	3	0.925295	-2.498	Essential	Essential	rmlA	glucose-1-phosphate thymidylyltransferase RfbA	rev	398994	g3	g-01968	Cell Envelope, Capsule and Slime layer	Capsule and Slime layer
RVBD_0334	AATTGCTCCACCACTGATGGA	21	464	6	0.866904	-2.498	Essential	Essential	rmlA	glucose-1-phosphate thymidylyltransferase RfbA	rev	399030	g4	g-01969	Cell Envelope, Capsule and Slime layer	Capsule and Slime layer
RVBD_0334	GATTTCGATCACATCGTTGTC	21	343	2	0.918838	-2.498	Essential	Essential	rmlA	glucose-1-phosphate thymidylyltransferase RfbA	rev	399183	g5	g-01970	Cell Envelope, Capsule and Slime layer	Capsule and Slime layer
RVBD_0334	GTCCGGACGAAATCGGCGGCGT	22	525	15	0.566452	-2.498	Essential	Essential	rmlA	glucose-1-phosphate thymidylyltransferase RfbA	rev	399349	g6	g-01971	Cell Envelope, Capsule and Slime layer	Capsule and Slime layer
RVBD_0335c	GGCGGGTTATTGTCGGTGATT	21	486	NA	NA	1.091	NonEssential	Uncertain	PE6	PE family protein	fwd	399549	g1	g-01972	Membrane Transport	PE-protein family
RVBD_0335c	ACCCCCTGGTAGCCCGTCCTGGA	23	1124	NA	NA	1.091	NonEssential	Uncertain	PE6	PE family protein	fwd	399577	g2	g-01973	Membrane Transport	PE-protein family
RVBD_0335c	GTTCAGGTTCTGTGCAAACTGGCC	24	236	10	0.760888	1.091	NonEssential	Uncertain	PE6	PE family protein	fwd	399732	g3	g-01974	Membrane Transport	PE-protein family
RVBD_0335c	GAACGCCGCCGCCTGATTGTT	21	812	NA	NA	1.091	NonEssential	Uncertain	PE6	PE family protein	fwd	399756	g4	g-01975	Membrane Transport	PE-protein family
RVBD_0335c	GCGGGTCTTGTGGCGCTTCGG	21	983	6	0.883582	1.091	NonEssential	Uncertain	PE6	PE family protein	fwd	399858	g5	g-01976	Membrane Transport	PE-protein family
RVBD_0335c	GTGGGGTCGCGGCCGGCCGGG	21	305	7	0.854375	1.091	NonEssential	Uncertain	PE6	PE family protein	fwd	399959	g6	g-01977	Membrane Transport	PE-protein family
RVBD_0337c	GCTGCTATTGCCGGTAACTGAC	22	658	6	0.910164	-8.392	Essential	Essential	aspC	pyridoxal phosphate-dependent aminotransferase	fwd	401890	g1	g-01978	Amino Acids and Derivatives	Alanine, serine, and glycine
RVBD_0337c	GTTGAACCCGGTGCCCTGGGTGA	23	738	8	0.801481	-8.392	Essential	Essential	aspC	pyridoxal phosphate-dependent aminotransferase	fwd	402000	g2	g-01979	Amino Acids and Derivatives	Alanine, serine, and glycine
RVBD_0337c	GTCGTAGACCTCGGGGTCTAGCC	23	331	5	0.9638	-8.392	Essential	Essential	aspC	pyridoxal phosphate-dependent aminotransferase	fwd	402078	g3	g-01980	Amino Acids and Derivatives	Alanine, serine, and glycine
RVBD_0337c	GCTGATGTGCTTGGCGTCGTCGT	23	563	8	0.801481	-8.392	Essential	Essential	aspC	pyridoxal phosphate-dependent aminotransferase	fwd	402444	g4	g-01981	Amino Acids and Derivatives	Alanine, serine, and glycine
RVBD_0337c	GGGCCAGATCGACCATCTGGG	21	768	8	0.755959	-8.392	Essential	Essential	aspC	pyridoxal phosphate-dependent aminotransferase	fwd	402516	g5	g-01982	Amino Acids and Derivatives	Alanine, serine, and glycine
RVBD_0337c	AGACGTCGTCCACGTCGAATC	21	1102	5	0.919921	-8.392	Essential	Essential	aspC	pyridoxal phosphate-dependent aminotransferase	fwd	402813	g6	g-01983	Amino Acids and Derivatives	Alanine, serine, and glycine
RVBD_0338c	GGGTCGTGGTAGGTGATGTCC	21	867	2	0.944114	-5.232	Essential	Essential	RVBD0338c	4Fe-4S dicluster domain-containing protein	fwd	404027	g1	g-01984	Cofactors, Vitamins, Prosthetic Groups	Fe-S clusters
RVBD_0338c	GACGGCCTGTTGTGCCAGCTG	21	1421	6	0.89218	-5.232	Essential	Essential	RVBD0338c	4Fe-4S dicluster domain-containing protein	fwd	404242	g2	g-01985	Cofactors, Vitamins, Prosthetic Groups	Fe-S clusters
RVBD_0338c	GTTGGCGGGCTGCCCGAGGGGGC	23	646	1	0.97308	-5.232	Essential	Essential	RVBD0338c	4Fe-4S dicluster domain-containing protein	fwd	405246	g3	g-01986	Cofactors, Vitamins, Prosthetic Groups	Fe-S clusters
RVBD_0338c	ATGATGGCGAAGGTCGTGATAC	22	1078	2	0.962098	-5.232	Essential	Essential	RVBD0338c	4Fe-4S dicluster domain-containing protein	fwd	405468	g4	g-01987	Cofactors, Vitamins, Prosthetic Groups	Fe-S clusters
RVBD_0338c	ACCGAGAAAGACGGCGGTGGC	21	174	3	0.933894	-5.232	Essential	Essential	RVBD0338c	4Fe-4S dicluster domain-containing protein	fwd	405487	g5	g-01988	Cofactors, Vitamins, Prosthetic Groups	Fe-S clusters
RVBD_0338c	GATATAGACGGTGAGCAGGAT	21	387	3	0.908617	-5.232	Essential	Essential	RVBD0338c	4Fe-4S dicluster domain-containing protein	fwd	405595	g6	g-01989	Cofactors, Vitamins, Prosthetic Groups	Fe-S clusters
RVBD_0339c	GCTGGCGCGGTGCCGGCGGGGTA	23	616	NA	NA	1.191	NonEssential	NonEssential	RVBD0339c	helix-turn-helix transcriptional regulator	fwd	406202	g1	g-01990	Unknown	Transcriptional Regulator
RVBD_0339c	GCCCCTCTTGCATTTTGATCCAG	23	326	5	0.965443	1.191	NonEssential	NonEssential	RVBD0339c	helix-turn-helix transcriptional regulator	fwd	406907	g2	g-01991	Unknown	Transcriptional Regulator
RVBD_0339c	GCGATCGCATCATGGACTGACT	22	1092	2	0.962098	1.191	NonEssential	NonEssential	RVBD0339c	helix-turn-helix transcriptional regulator	fwd	407715	g3	g-01992	Unknown	Transcriptional Regulator
RVBD_0339c	GCTTGCGCGGGAGCCTGTGCCCTG	24	986	5	0.927738	1.191	NonEssential	NonEssential	RVBD0339c	helix-turn-helix transcriptional regulator	fwd	407942	g4	g-01993	Unknown	Transcriptional Regulator
RVBD_0339c	AATCTCGCAGGTGCTCGGCAA	21	1031	6	0.893824	1.191	NonEssential	NonEssential	RVBD0339c	helix-turn-helix transcriptional regulator	fwd	408003	g5	g-01994	Unknown	Transcriptional Regulator
RVBD_0339c	GCAGTGTGTCGCGGGCGGCAG	21	412	7	0.871053	1.191	NonEssential	NonEssential	RVBD0339c	helix-turn-helix transcriptional regulator	fwd	408270	g6	g-01995	Unknown	Transcriptional Regulator
RVBD_0340	GCACAAGCGAGATGACAAAGT	21	569	NA	NA	-2.314	NonEssential	NonEssential	RVBD0340	hypothetical protein	rev	408653	g1	g-01996	Unknown	Hypothetical protein
RVBD_0340	ATCGACAACGAATCCGACACCA	22	1055	16	0.567705	-2.314	NonEssential	NonEssential	RVBD0340	hypothetical protein	rev	408779	g2	g-01997	Unknown	Hypothetical protein
RVBD_0340	GTCCGGGTGGGGTCGGCTGGT	21	784	7	0.871053	-2.314	NonEssential	NonEssential	RVBD0340	hypothetical protein	rev	408953	g3	g-01998	Unknown	Hypothetical protein
RVBD_0340	GCCGACGTCTCATGTGGACCGGC	23	386	NA	NA	-2.314	NonEssential	NonEssential	RVBD0340	hypothetical protein	rev	409009	g4	g-01999	Unknown	Hypothetical protein
[truncated: 21,007 more rows]

## Sheet: Supplementary data 2
gene_ID	name	cripspr_Wang	tnseq_ess	crispr_Bosch	Vulnerability.Index	strain	Essentiality_n	day_n	atc_n	agreement
RVBD0001	dnaA	Essential	Essential	Essential	-11.914	6206	6	3	2	Agree
RVBD0002	dnaN	Essential	Essential	Essential	-5.254	6206	1	1	1	Agree
RVBD0003	recF	NonEssential	NonEssential	NonEssential	-4.675	6206	0	NA	NA	Agree
RVBD0004	RVBD0004	NonEssential	NonEssential	Essential	-4.379	6206	0	NA	NA	Disagree
RVBD0005	gyrB	Essential	Essential	Essential	-11.389	6206	4	2	2	Agree
RVBD0006	gyrA	Essential	Essential	Essential	-9.076	6206	2	1	2	Agree
RVBD0007	RVBD0007	NonEssential	NonEssential	NonEssential	1.002	6206	0	NA	NA	Agree
RVBD0008c	RVBD0008c	NonEssential	NonEssential	NonEssential	1.111	6206	0	NA	NA	Agree
RVBD0009	ppiA	NonEssential	NonEssential	NonEssential	0.182	6206	0	NA	NA	Agree
RVBD0010c	RVBD0010c	NonEssential	NonEssential	NonEssential	0.578	6206	0	NA	NA	Agree
RVBD0011c	RVBD0011c	NonEssential	NonEssential	NonEssential	-2.652	6206	0	NA	NA	Agree
RVBD0012	RVBD0012	NonEssential	NonEssential	NonEssential	1.299	6206	0	NA	NA	Agree
RVBD0013	trpG	Essential	Essential	Essential	-7.258	6206	4	2	2	Agree
RVBD0014c	pknB	Essential	Essential	Essential	-8.232	6206	2	1	2	Agree
RVBD0015c	pknA	Essential	Essential	Essential	-7.402	6206	2	1	2	Agree
RVBD0016c	pbpA	NonEssential	NonEssential	NonEssential	-0.256	6206	0	NA	NA	Agree
RVBD0017c	rodA	NonEssential	NonEssential	NonEssential	-0.377	6206	0	NA	NA	Agree
RVBD0018c	pstP	Essential	Essential	Essential	-7.122	6206	4	2	2	Agree
RVBD0019c	fhaB	NonEssential	NonEssential	Essential	-7.669	6206	0	NA	NA	Disagree
RVBD0020c	fhaA	Essential	Essential	Essential	-4.174	6206	2	1	2	Agree
RVBD0021c	RVBD0021c	NonEssential	NonEssential	NonEssential	1.06	6206	0	NA	NA	Agree
RVBD0022c	whiB5	NonEssential	NonEssential	NonEssential	0.687	6206	0	NA	NA	Agree
RVBD0023	RVBD0023	NonEssential	Essential	Essential	-5.531	6206	0	NA	NA	Disagree
RVBD0024	RVBD0024	Essential	NonEssential	NonEssential	-0.605	6206	2	1	2	Disagree
RVBD0025	RVBD0025	NonEssential	NonEssential	NonEssential	0.988	6206	0	NA	NA	Agree
RVBD0026	RVBD0026	NonEssential	NonEssential	NonEssential	0.056	6206	0	NA	NA	Agree
RVBD0027	RVBD0027	NonEssential	NonEssential	NonEssential	0.476	6206	0	NA	NA	Agree
RVBD0028	RVBD0028	NonEssential	NonEssential	NonEssential	-0.548	6206	0	NA	NA	Agree
RVBD0029	RVBD0029	NonEssential	NonEssential	NonEssential	0.618	6206	0	NA	NA	Agree
RVBD0030	RVBD0030	NonEssential	NonEssential	NonEssential	1.035	6206	0	NA	NA	Agree
RVBD0031	RVBD0031	NonEssential	Uncertain	NonEssential	0.329	6206	0	NA	NA	Agree
RVBD0032	bioF2	NonEssential	NonEssential	NonEssential	0.757	6206	0	NA	NA	Agree
RVBD0033	acpA	NonEssential	NonEssential	NonEssential	0.69	6206	0	NA	NA	Agree
RVBD0034	RVBD0034	NonEssential	NonEssential	NonEssential	-0.039	6206	0	NA	NA	Agree
RVBD0035	fadD34	NonEssential	NonEssential	NonEssential	0.534	6206	0	NA	NA	Agree
RVBD0036c	RVBD0036c	NonEssential	NonEssential	NonEssential	1.215	6206	0	NA	NA	Agree
RVBD0037c	RVBD0037c	Essential	NonEssential	NonEssential	1.526	6206	1	1	1	Disagree
RVBD0038	RVBD0038	NonEssential	NonEssential	NonEssential	0.278	6206	0	NA	NA	Agree
RVBD0039c	RVBD0039c	NonEssential	NonEssential	NonEssential	0.271	6206	0	NA	NA	Agree
RVBD0040c	mtc28	NonEssential	NonEssential	NonEssential	1.28	6206	0	NA	NA	Agree
RVBD0041	leuS	Essential	Essential	Essential	-8.704	6206	4	2	2	Agree
RVBD0042c	RVBD0042c	NonEssential	NonEssential	NonEssential	-1.975	6206	0	NA	NA	Agree
RVBD0043c	RVBD0043c	NonEssential	NonEssential	NonEssential	1.284	6206	0	NA	NA	Agree
RVBD0044c	RVBD0044c	NonEssential	NonEssential	NonEssential	0.874	6206	0	NA	NA	Agree
RVBD0045c	RVBD0045c	NonEssential	NonEssential	NonEssential	1.081	6206	0	NA	NA	Agree
RVBD0046c	ino1	Essential	Essential	Essential	-5.01	6206	6	3	2	Agree
RVBD0047c	RVBD0047c	Essential	NonEssential	Essential	-6.819	6206	4	2	2	Agree
RVBD0048c	RVBD0048c	NonEssential	NonEssential	NonEssential	0.813	6206	0	NA	NA	Agree
RVBD0049	RVBD0049	NonEssential	NonEssential	NonEssential	-0.696	6206	0	NA	NA	Agree
RVBD0050	ponA1	NonEssential	NonEssential	NonEssential	-1.052	6206	0	NA	NA	Agree
RVBD0051	RVBD0051	Essential	NonEssential	NonEssential	0.564	6206	1	1	1	Disagree
RVBD0052	RVBD0052	NonEssential	NonEssential	NonEssential	0.827	6206	0	NA	NA	Agree
RVBD0053	rpsF	Essential	Essential	Essential	-10.207	6206	4	2	2	Agree
RVBD0054	ssb	Essential	Essential	Essential	-10.732	6206	2	1	2	Agree
RVBD0055	rpsR1	NonEssential	Essential	Essential	-10.938	6206	0	NA	NA	Disagree
RVBD0056	rplI	NonEssential	NonEssential	NonEssential	-1.077	6206	0	NA	NA	Agree
RVBD0057	RVBD0057	Essential	NonEssential	Essential	-6.978	6206	6	3	2	Agree
RVBD0058	dnaB	Essential	Essential	Essential	-8.982	6206	6	3	2	Agree
RVBD0059	RVBD0059	NonEssential	NonEssential	NonEssential	0.139	6206	0	NA	NA	Agree
RVBD0060	RVBD0060	Essential	Essential	Essential	-9.182	6206	6	3	2	Agree
RVBD0061c	RVBD0061c	NonEssential	NonEssential	NonEssential	1.06	6206	0	NA	NA	Agree
RVBD0062	celA1	NonEssential	NonEssential	NonEssential	0.042	6206	0	NA	NA	Agree
RVBD0063	RVBD0063	NonEssential	NonEssential	NonEssential	-0.587	6206	0	NA	NA	Agree
RVBD0064	RVBD0064	NonEssential	NonEssential	NonEssential	0.232	6206	0	NA	NA	Agree
RVBD0064A	vapB1	NonEssential	NonEssential	NonEssential	-0.041	6206	0	NA	NA	Agree
RVBD0065	vapC1	NonEssential	NonEssential	NonEssential	0.956	6206	0	NA	NA	Agree
RVBD0066c	icd2	NonEssential	NonEssential	NonEssential	0.403	6206	0	NA	NA	Agree
RVBD0067c	RVBD0067c	NonEssential	NonEssential	NonEssential	-0.73	6206	0	NA	NA	Agree
RVBD0068	RVBD0068	NonEssential	NonEssential	NonEssential	0.649	6206	0	NA	NA	Agree
RVBD0069c	sdaA	NonEssential	NonEssential	NonEssential	1.717	6206	0	NA	NA	Agree
RVBD0070c	glyA2	NonEssential	NonEssential	NonEssential	1.577	6206	0	NA	NA	Agree
RVBD0071	RVBD0071	NonEssential	NonEssential	NonEssential	0.594	6206	0	NA	NA	Agree
RVBD0072	RVBD0072	NonEssential	NonEssential	NonEssential	0.932	6206	0	NA	NA	Agree
RVBD0073	RVBD0073	NonEssential	NonEssential	NonEssential	1.103	6206	0	NA	NA	Agree
RVBD0074	RVBD0074	NonEssential	NonEssential	NonEssential	0.774	6206	0	NA	NA	Agree
RVBD0075	RVBD0075	NonEssential	NonEssential	NonEssential	1.243	6206	0	NA	NA	Agree
RVBD0076c	RVBD0076c	NonEssential	NonEssential	NonEssential	1.57	6206	0	NA	NA	Agree
RVBD0077c	RVBD0077c	NonEssential	NonEssential	NonEssential	1.131	6206	0	NA	NA	Agree
RVBD0078	RVBD0078	NonEssential	NonEssential	NonEssential	-0.731	6206	0	NA	NA	Agree
RVBD0078A	RVBD0078A	NonEssential	NonEssential	NonEssential	1.058	6206	0	NA	NA	Agree
RVBD0078B	RVBD0078B	NonEssential	NonEssential	NonEssential	2.03	6206	0	NA	NA	Agree
RVBD0079	RVBD0079	NonEssential	NonEssential	NonEssential	0.528	6206	0	NA	NA	Agree
RVBD0080	RVBD0080	NonEssential	NonEssential	NonEssential	0.326	6206	0	NA	NA	Agree
RVBD0081	RVBD0081	NonEssential	NonEssential	NonEssential	0.948	6206	0	NA	NA	Agree
RVBD0082	RVBD0082	NonEssential	NonEssential	NonEssential	-1.954	6206	0	NA	NA	Agree
RVBD0083	RVBD0083	NonEssential	NonEssential	NonEssential	-0.621	6206	0	NA	NA	Agree
RVBD0084	hycD	NonEssential	NonEssential	Essential	-1.702	6206	0	NA	NA	Disagree
RVBD0085	hycP	NonEssential	NonEssential	NonEssential	0.62	6206	0	NA	NA	Agree
RVBD0086	hycQ	NonEssential	NonEssential	NonEssential	0.884	6206	0	NA	NA	Agree
RVBD0087	hycE	NonEssential	NonEssential	NonEssential	0.853	6206	0	NA	NA	Agree
RVBD0088	RVBD0088	NonEssential	NonEssential	NonEssential	-0.698	6206	0	NA	NA	Agree
RVBD0089	RVBD0089	NonEssential	NonEssential	NonEssential	0.178	6206	0	NA	NA	Agree
RVBD0090	RVBD0090	NonEssential	NonEssential	NonEssential	0.449	6206	0	NA	NA	Agree
RVBD0091	mtn	NonEssential	NonEssential	NonEssential	0.853	6206	0	NA	NA	Agree
RVBD0092	ctpA	NonEssential	NonEssential	NonEssential	0.433	6206	0	NA	NA	Agree
RVBD0093c	RVBD0093c	NonEssential	NonEssential	NonEssential	0.104	6206	0	NA	NA	Agree
RVBD0095c	RVBD0095c	NonEssential	NonEssential	NonEssential	0.354	6206	0	NA	NA	Agree
RVBD0096	PPE1	NonEssential	NonEssential	NonEssential	0.562	6206	0	NA	NA	Agree
RVBD0097	RVBD0097	NonEssential	NonEssential	NonEssential	0.565	6206	0	NA	NA	Agree
RVBD0098	fcoT	NonEssential	NonEssential	NonEssential	0.868	6206	0	NA	NA	Agree
RVBD0099	fadD10	NonEssential	NonEssential	NonEssential	1.037	6206	0	NA	NA	Agree
RVBD0100	RVBD0100	NonEssential	NonEssential	NonEssential	0.918	6206	0	NA	NA	Agree
RVBD0101	nrp	NonEssential	NonEssential	Essential	0.628	6206	0	NA	NA	Disagree
RVBD0102	RVBD0102	Essential	Essential	Essential	-3.353	6206	2	1	2	Agree
RVBD0103c	ctpB	NonEssential	NonEssential	NonEssential	1.059	6206	0	NA	NA	Agree
RVBD0104	RVBD0104	NonEssential	NonEssential	NonEssential	1.226	6206	0	NA	NA	Agree
RVBD0105c	rpmB1	NonEssential	NonEssential	NonEssential	0.432	6206	0	NA	NA	Agree
RVBD0106	RVBD0106	NonEssential	NonEssential	NonEssential	0.464	6206	0	NA	NA	Agree
RVBD0107c	ctpI	NonEssential	NonEssential	NonEssential	1.242	6206	0	NA	NA	Agree
RVBD0108c	RVBD0108c	NonEssential	NonEssential	NonEssential	0.601	6206	0	NA	NA	Agree
RVBD0109	PE-PGRS1	NonEssential	NonEssential	NonEssential	-0.008	6206	0	NA	NA	Agree
RVBD0110	RVBD0110	NonEssential	NonEssential	NonEssential	0.48	6206	0	NA	NA	Agree
RVBD0111	RVBD0111	NonEssential	NonEssential	NonEssential	-0.269	6206	0	NA	NA	Agree
[truncated: 3,849 more rows]

## Sheet: Supplementary data 3
target.gene	baseMean	log2FoldChange	lfcSE	stat	pvalue	padj	Strain_compare	diffexpressed
[truncated: 3,924 more rows]

[truncated: 4 more sheets: Supplementary data 4, Supplementary data 5, Supplementary data 6, Supplementary data 7]
