# Supplementary material for: Whole genome CRISPRi screening identifies druggable vulnerabilities in an isoniazid resistant strain of Mycobacterium tuberculosis
Source: Nat Commun. 2024 Nov 13;15:9791. doi: 10.1038/s41467-024-54072-w (PMC11560980; doi:10.1038/s41467-024-54072-w)
Supplement: Supplementary file 6 — Source Data [file 41467_2024_54072_MOESM6_ESM.xlsx]

## Sheet: Fig 1b,d,f
Figure 1b,d,f	For each strain, summarised the sgRNA abundance foldchange relative to Atc-0 across timepoints and Atc concentrations. Statistical analyses using fishers exact tests and results were also included. Benjamini and Hochberg's method was applied to minimise the false discovery rate. Guides were identified as being depleted when they were at least 2 fold reduction in gRNA abundance relative to no ATc …
	target.gene	Gene targeted by each gRNA. RVBD_number is equivalent to rv_number
	guide.id	gRNA ID number in the gRNA pool.
	atc.conc	Atc concentrations added to cultures
	day	Sampling timepoint
	logFC_6206	DS parent gRNA fold change relative to ATc 0
	logFC_INH-R	INHR-katG gRNA fold change relative to ATc 0
	p.adj_6206	P-value of the test for the DS parent gRNA amplicon
	p.adj_INH-R	P-value of the test for the INHR-katG gRNA amplicon
	p.value_6206	Adjusted P-value for multiple testing for the DS parent gRNA differential abundance test
	p.value_INH-R	Adjusted P-value for multiple testing for the INHR-katG gRNA differential abundance test
	guide_abundance_depletion_6206	Determination of guide depletion for DS parent ( depleted log2 relative to ATc-0 and p.adj <0.01)
	guide_abundance_depletion_INH-R	Determination of guide depletion for INHR-katG ( depleted log2 relative to ATc-0 and p.adj <0.01)
	Delta logfoldChange INH-R over wt	Calcuated difference in gRNA abundance between INHR-katG and DS parent
	INH_wt_comparison	Category of gRNA being not depleted or more depleted in INHR-katG compared to the DS parent
	Gene that is more depleted in INH-R at > 3 conditions but not at day 14 and ATc-300	Genes that are more depleted in INHR-katG at more than 3 conditions (combinations of time points and ATc concentrations) but were not identified as more vulnerable in this study (i.e. genes were not more vulnerable in INHR-katG compared to DS parent at day 14 ATc-300)
	target.gene	guide.id	atc.conc	day	logFC_6206	logFC_INH-R	p.adj_6206	p.adj_INH-R	p.value_6206	p.value_INH-R	guide_abundance_depletion_6206	guide_abundance_depletion_INH-R	Delta logfoldChange INH-R over wt	INH_wt_comparison	Gene that is more depleted in INH-R at > 3 conditions but not at day 14 and ATc-300
	RVBD_0001	g-00011	Atc-3	d10	-0.642486	-1.58851	0.950218	0.539439	0.562011	0.0584785	Not_depleted	Not_depleted	-0.946023	Not_depleted	N
	RVBD_0001	g-00012	Atc-3	d10	-1.1107	0.170834	0.719374	0.97249	0.0804238	0.759037	Not_depleted	Not_depleted	1.28153	Not_depleted	N
	RVBD_0001	g-00013	Atc-3	d10	-0.463034	-1.78564	0.935173	0.100821	0.48776	0.000850436	Not_depleted	Not_depleted	-1.32261	Not_depleted	N
	RVBD_0001	g-00014	Atc-3	d10	-0.762824	-1.49324	0.697181	0.105647	0.0713666	0.00107375	Not_depleted	Not_depleted	-0.730414	Not_depleted	N
	RVBD_0001	g-00015	Atc-3	d10	-0.646144	-0.494262	0.885461	0.863195	0.312448	0.359375	Not_depleted	Not_depleted	0.151883	Not_depleted	N
	RVBD_0001	g-00016	Atc-3	d10	0.218679	-0.39233	0.97254	0.833812	0.685967	0.305542	Not_depleted	Not_depleted	-0.611009	Not_depleted	N
	RVBD_0001	g-00011	Atc-30	d10	-2.80813	-4.04452	0.13025	0.00044865	0.0184398	4.13235e-05	Not_depleted	Depleted	-1.23639	Depleted	N
	RVBD_0001	g-00012	Atc-30	d10	-4.1407	-4.40712	6.41559e-07	7.43636e-10	1.20749e-08	2.46952e-11	Depleted	Depleted	-0.266415	Not_depleted	N
	RVBD_0001	g-00013	Atc-30	d10	-4.32017	-6.48475	1.15382e-06	2.05875e-18	2.30655e-08	1.52129e-20	Depleted	Depleted	-2.16458	Depleted	N
	RVBD_0001	g-00014	Atc-30	d10	-4.05719	-5.88806	2.34559e-14	8.90317e-23	3.97627e-17	3.17335e-25	Depleted	Depleted	-1.83087	Depleted	N
	RVBD_0001	g-00015	Atc-30	d10	-3.36288	-6.42303	5.74804e-05	2.52859e-16	2.04127e-06	2.70378e-18	Depleted	Depleted	-3.06015	Depleted	N
	RVBD_0001	g-00016	Atc-30	d10	-4.50284	-5.79728	2.6603e-10	5.84794e-29	1.65358e-12	5.84641e-32	Depleted	Depleted	-1.29444	Depleted	N
	RVBD_0001	g-00011	Atc-300	d10	-4.17948	-4.84378	0.0135051	2.8746e-05	0.00112082	2.37483e-06	Not_depleted	Depleted	-0.664307	Not_depleted	N
	RVBD_0001	g-00012	Atc-300	d10	-4.33489	-5.62876	1.55418e-07	5.13815e-14	2.73599e-09	9.51426e-16	Depleted	Depleted	-1.29387	Depleted	N
	RVBD_0001	g-00013	Atc-300	d10	-4.31488	-5.26232	9.62854e-07	1.69339e-14	2.13865e-08	2.87801e-16	Depleted	Depleted	-0.947442	Not_depleted	N
	RVBD_0001	g-00014	Atc-300	d10	-4.44056	-5.46323	1.48756e-16	9.12563e-21	1.87512e-19	4.87842e-23	Depleted	Depleted	-1.02267	Depleted	N
	RVBD_0001	g-00015	Atc-300	d10	-3.68282	-5.27511	9.51027e-06	4.46988e-13	3.06316e-07	9.71459e-15	Depleted	Depleted	-1.59228	Depleted	N
	RVBD_0001	g-00016	Atc-300	d10	-3.84164	-5.99909	3.03204e-08	1.99683e-30	4.49416e-10	1.73592e-33	Depleted	Depleted	-2.15746	Depleted	N
	RVBD_0001	g-00011	Atc-3	d14	-4.52259	-2.41521	0.533372	0.707213	0.0206619	0.125021	Not_depleted	Not_depleted	2.10739	Not_depleted	N
	RVBD_0001	g-00012	Atc-3	d14	-1.55712	-1.88976	0.795916	0.57306	0.151081	0.0565821	Not_depleted	Not_depleted	-0.33264	Not_depleted	N
	RVBD_0001	g-00013	Atc-3	d14	0.347004	-1.97701	0.985118	0.382358	0.743907	0.0168859	Not_depleted	Not_depleted	-2.32402	Not_depleted	N
	RVBD_0001	g-00014	Atc-3	d14	-1.32466	-2.40008	0.710873	0.129391	0.0775291	0.00128232	Not_depleted	Not_depleted	-1.07542	Not_depleted	N
	RVBD_0001	g-00015	Atc-3	d14	-2.05509	-1.30439	0.577475	0.751283	0.032648	0.174737	Not_depleted	Not_depleted	0.750706	Not_depleted	N
	RVBD_0001	g-00016	Atc-3	d14	-0.659351	-1.65793	0.946014	0.303545	0.494421	0.00895443	Not_depleted	Not_depleted	-0.998583	Not_depleted	N
	RVBD_0001	g-00011	Atc-30	d14	-9.05234	-6.88372	0.00407633	0.0265726	0.000366774	0.00361639	Depleted	Not_depleted	2.16862	Not_depleted	N
	RVBD_0001	g-00012	Atc-30	d14	-7.73504	-9.12496	3.97896e-06	7.55014e-07	1.38709e-07	2.64793e-08	Depleted	Depleted	-1.38992	Depleted	N
	RVBD_0001	g-00013	Atc-30	d14	-9.26264	-10.9226	2.2117e-06	3.964e-10	7.00829e-08	5.1174e-12	Depleted	Depleted	-1.65993	Depleted	N
	RVBD_0001	g-00014	Atc-30	d14	-9.02142	-8.94478	1.1598e-12	2.84427e-12	3.37765e-15	1.86684e-14	Depleted	Depleted	0.0766463	Not_depleted	N
	RVBD_0001	g-00015	Atc-30	d14	-10.4746	-9.79107	3.22235e-09	1.034e-06	3.37559e-11	3.79332e-08	Depleted	Depleted	0.683477	Not_depleted	N
	RVBD_0001	g-00016	Atc-30	d14	-6.49677	-12.0776	4.16078e-06	1.33111e-17	1.4577e-07	1.5622e-20	Depleted	Depleted	-5.58083	Depleted	N
	RVBD_0001	g-00011	Atc-300	d14	-5.42363	-8.74468	0.0507011	0.00591909	0.00785222	0.000724257	Not_depleted	Depleted	-3.32105	Depleted	N
	RVBD_0001	g-00012	Atc-300	d14	-7.71074	-10.7733	6.14592e-06	1.63752e-07	2.39224e-07	5.2387e-09	Depleted	Depleted	-3.06255	Depleted	N
	RVBD_0001	g-00013	Atc-300	d14	-7.82436	-10.9381	7.5063e-06	3.31263e-10	3.03763e-07	4.75167e-12	Depleted	Depleted	-3.11376	Depleted	N
	RVBD_0001	g-00014	Atc-300	d14	-6.55052	-7.21865	1.92792e-09	3.83957e-10	2.09587e-11	5.67441e-12	Depleted	Depleted	-0.66813	Not_depleted	N
	RVBD_0001	g-00015	Atc-300	d14	-6.40707	-7.23455	2.65347e-06	1.99025e-05	9.13606e-08	1.22207e-06	Depleted	Depleted	-0.827475	Not_depleted	N
	RVBD_0001	g-00016	Atc-300	d14	-7.8653	-8.86929	1.07513e-07	3.12922e-15	2.16839e-09	9.52124e-18	Depleted	Depleted	-1.00398	Depleted	N
	RVBD_0001	g-00011	Atc-3	d5	-0.438365	-0.741749	0.971698	0.7561	0.482132	0.103657	Not_depleted	Not_depleted	-0.303384	Not_depleted	N
	RVBD_0001	g-00012	Atc-3	d5	0.140603	-0.563308	0.979584	0.287056	0.579629	0.00483845	Not_depleted	Not_depleted	-0.703911	Not_depleted	N
	RVBD_0001	g-00013	Atc-3	d5	-0.606766	-0.623	0.917336	0.408103	0.198441	0.0122532	Not_depleted	Not_depleted	-0.0162344	Not_depleted	N
	RVBD_0001	g-00014	Atc-3	d5	-0.509835	-0.67135	0.763569	0.049546	0.0582345	0.000139985	Not_depleted	Not_depleted	-0.161514	Not_depleted	N
	RVBD_0001	g-00015	Atc-3	d5	-0.644292	-0.538312	0.620368	0.503423	0.0179269	0.0239195	Not_depleted	Not_depleted	0.105981	Not_depleted	N
	RVBD_0001	g-00016	Atc-3	d5	0.189587	-0.144582	0.966953	0.971952	0.412499	0.546645	Not_depleted	Not_depleted	-0.334169	Not_depleted	N
	RVBD_0001	g-00011	Atc-30	d5	-1.8414	-1.29235	0.11147	0.0660755	0.00480165	0.00510372	Not_depleted	Not_depleted	0.54905	Not_depleted	N
	RVBD_0001	g-00012	Atc-30	d5	-1.21558	-2.52528	0.000161688	1.53719e-26	1.2018e-06	1.93768e-29	Depleted	Depleted	-1.30969	Depleted	N
	RVBD_0001	g-00013	Atc-30	d5	-1.89577	-2.26131	0.00586696	1.20043e-14	8.79827e-05	5.53096e-17	Depleted	Depleted	-0.36554	Not_depleted	N
	RVBD_0001	g-00014	Atc-30	d5	-1.71656	-2.48346	1.49902e-07	1.64952e-33	4.36557e-10	8.60397e-37	Depleted	Depleted	-0.766906	Not_depleted	N
	RVBD_0001	g-00015	Atc-30	d5	-1.37959	-2.45977	9.08462e-05	2.84255e-18	6.08116e-07	7.78409e-21	Depleted	Depleted	-1.08018	Depleted	N
	RVBD_0001	g-00016	Atc-30	d5	-1.39578	-2.55975	6.63117e-07	1.85021e-19	2.53648e-09	4.34283e-22	Depleted	Depleted	-1.16397	Depleted	N
	RVBD_0001	g-00011	Atc-300	d5	-1.15948	-1.74816	0.483128	0.00487757	0.0754737	0.000240423	Not_depleted	Depleted	-0.588673	Not_depleted	N
	RVBD_0001	g-00012	Atc-300	d5	-1.57889	-2.31499	1.27877e-07	1.19228e-23	4.44673e-10	2.28029e-26	Depleted	Depleted	-0.736105	Not_depleted	N
	RVBD_0001	g-00013	Atc-300	d5	-1.29094	-2.33115	0.125422	8.7883e-16	0.00628043	4.43121e-18	Not_depleted	Depleted	-1.04021	Depleted	N
	RVBD_0001	g-00014	Atc-300	d5	-1.90035	-2.39095	3.32822e-09	3.20452e-32	6.36537e-12	2.08936e-35	Depleted	Depleted	-0.490605	Not_depleted	N
	RVBD_0001	g-00015	Atc-300	d5	-2.00453	-2.15874	8.67987e-10	7.34611e-15	1.47142e-12	4.27879e-17	Depleted	Depleted	-0.154203	Not_depleted	N
	RVBD_0001	g-00016	Atc-300	d5	-1.36991	-2.12549	9.74322e-07	1.66046e-14	4.61623e-09	1.03211e-16	Depleted	Depleted	-0.755586	Not_depleted	N
	RVBD_0002	g-00017	Atc-3	d10	-0.738593	-0.262069	0.635777	0.892483	0.0456258	0.442828	Not_depleted	Not_depleted	0.476525	Not_depleted	N
	RVBD_0002	g-00018	Atc-3	d10	-0.184222	0.303053	0.954221	0.838853	0.571965	0.318549	Not_depleted	Not_depleted	0.487274	Not_depleted	N
	RVBD_0002	g-00019	Atc-3	d10	0.683552	-0.785452	0.948515	0.85039	0.552117	0.334125	Not_depleted	Not_depleted	-1.469	Not_depleted	N
	RVBD_0002	g-00020	Atc-3	d10	0.747409	0.305121	0.878081	0.946409	0.295087	0.639401	Not_depleted	Not_depleted	-0.442289	Not_depleted	N
	RVBD_0002	g-00021	Atc-3	d10	-0.552488	-0.366795	0.859258	0.857938	0.256397	0.346015	Not_depleted	Not_depleted	0.185693	Not_depleted	N
	RVBD_0002	g-00022	Atc-3	d10	-0.405129	-1.64986	0.958232	0.340458	0.594936	0.015509	Not_depleted	Not_depleted	-1.24473	Not_depleted	N
	RVBD_0002	g-00017	Atc-30	d10	-0.296758	0.00105106	0.757075	1	0.419376	1	Not_depleted	Not_depleted	0.297809	Not_depleted	N
	RVBD_0002	g-00018	Atc-30	d10	0.682348	0.234481	0.20122	0.702055	0.0348807	0.441614	Not_depleted	Not_depleted	-0.447867	Not_depleted	N
	RVBD_0002	g-00019	Atc-30	d10	-1.17347	-3.73713	0.670636	0.00067769	0.312901	6.49235e-05	Not_depleted	Depleted	-2.56366	Depleted	N
	RVBD_0002	g-00020	Atc-30	d10	-0.233705	-1.00056	0.923705	0.376663	0.743148	0.138216	Not_depleted	Not_depleted	-0.766858	Not_depleted	N
	RVBD_0002	g-00021	Atc-30	d10	-2.27516	-3.98257	0.00020776	1.19609e-16	8.61528e-06	1.19578e-18	Depleted	Depleted	-1.7074	Depleted	N
	RVBD_0002	g-00022	Atc-30	d10	-1.12925	-2.29748	0.46145	0.00915009	0.141568	0.00115818	Not_depleted	Depleted	-1.16823	Depleted	N
	RVBD_0002	g-00017	Atc-300	d10	-0.222483	-0.395216	0.829568	0.496444	0.545114	0.25155	Not_depleted	Not_depleted	-0.172733	Not_depleted	N
	RVBD_0002	g-00018	Atc-300	d10	0.828856	0.287078	0.0834321	0.597211	0.0104916	0.345124	Not_depleted	Not_depleted	-0.541778	Not_depleted	N
	RVBD_0002	g-00019	Atc-300	d10	-1.55631	-3.16787	0.504661	0.00245823	0.173492	0.000300894	Not_depleted	Depleted	-1.61156	Depleted	N
	RVBD_0002	g-00020	Atc-300	d10	0.409995	-1.97075	0.841992	0.0270214	0.5693	0.00459361	Not_depleted	Not_depleted	-2.38075	Not_depleted	N
	RVBD_0002	g-00021	Atc-300	d10	-2.31081	-3.78438	0.000142502	1.49514e-15	6.3242e-06	2.03417e-17	Depleted	Depleted	-1.47357	Depleted	N
	RVBD_0002	g-00022	Atc-300	d10	-1.75834	-2.56953	0.159296	0.0027679	0.0253177	0.000343371	Not_depleted	Depleted	-0.811193	Not_depleted	N
	RVBD_0002	g-00017	Atc-3	d14	-0.239036	-0.598238	0.974718	0.865154	0.675166	0.355297	Not_depleted	Not_depleted	-0.359202	Not_depleted	N
	RVBD_0002	g-00018	Atc-3	d14	-0.323588	0.263794	0.944414	0.936441	0.48147	0.589948	Not_depleted	Not_depleted	0.587383	Not_depleted	N
	RVBD_0002	g-00019	Atc-3	d14	2.69071	-2.6572	0.80725	0.651354	0.166646	0.0876306	Not_depleted	Not_depleted	-5.34791	Not_depleted	N
	RVBD_0002	g-00020	Atc-3	d14	-0.664005	-0.455535	0.965065	0.960877	0.606673	0.716386	Not_depleted	Not_depleted	0.20847	Not_depleted	N
	RVBD_0002	g-00021	Atc-3	d14	-1.52254	-0.386518	0.719209	0.936441	0.0841482	0.590015	Not_depleted	Not_depleted	1.13602	Not_depleted	N
	RVBD_0002	g-00022	Atc-3	d14	-0.0713351	-0.829091	1	0.932019	0.947182	0.566446	Not_depleted	Not_depleted	-0.757756	Not_depleted	N
	RVBD_0002	g-00017	Atc-30	d14	-0.382756	-0.680147	0.769264	0.643258	0.50273	0.337147	Not_depleted	Not_depleted	-0.297391	Not_depleted	N
	RVBD_0002	g-00018	Atc-30	d14	-0.00290643	0.0183914	1	0.992608	0.997272	0.961284	Not_depleted	Not_depleted	0.0212978	Not_depleted	N
	RVBD_0002	g-00019	Atc-30	d14	0.136588	-6.20095	1	0.0274892	1	0.00375906	Not_depleted	Not_depleted	-6.33754	Not_depleted	N
	RVBD_0002	g-00020	Atc-30	d14	-4.98632	-2.47067	0.010456	0.325223	0.0010835	0.0960007	Not_depleted	Not_depleted	2.51564	Not_depleted	N
	RVBD_0002	g-00021	Atc-30	d14	-7.15326	-5.97436	5.28418e-08	1.98466e-07	8.70514e-10	5.97832e-09	Depleted	Depleted	1.17889	Not_depleted	N
	RVBD_0002	g-00022	Atc-30	d14	-3.75942	-7.07243	0.0127144	0.0104061	0.00136284	0.00122217	Not_depleted	Not_depleted	-3.31301	Not_depleted	N
	RVBD_0002	g-00017	Atc-300	d14	-0.469522	-1.05424	0.701777	0.373549	0.410829	0.139703	Not_depleted	Not_depleted	-0.584714	Not_depleted	N
	RVBD_0002	g-00018	Atc-300	d14	0.142912	-0.255209	0.904796	0.831016	0.754964	0.633755	Not_depleted	Not_depleted	-0.39812	Not_depleted	N
	RVBD_0002	g-00019	Atc-300	d14	-0.687709	-5.33827	0.930238	0.041643	0.818801	0.00705032	Not_depleted	Not_depleted	-4.65056	Not_depleted	N
	RVBD_0002	g-00020	Atc-300	d14	-3.08233	-4.58184	0.128644	0.033417	0.0258954	0.00541003	Not_depleted	Not_depleted	-1.49952	Not_depleted	N
	RVBD_0002	g-00021	Atc-300	d14	-7.6943	-7.42051	7.4644e-09	1.83831e-09	9.76608e-11	3.3081e-11	Depleted	Depleted	0.273792	Not_depleted	N
	RVBD_0002	g-00022	Atc-300	d14	-7.2045	-6.30047	1.2897e-05	0.0127061	5.64782e-07	0.00172924	Depleted	Not_depleted	0.904034	Not_depleted	N
	RVBD_0002	g-00017	Atc-3	d5	-0.141882	0.0994621	0.971737	0.971872	0.501248	0.543134	Not_depleted	Not_depleted	0.241344	Not_depleted	N
	RVBD_0002	g-00018	Atc-3	d5	0.00157431	-0.148595	1	0.9087	0.992601	0.285692	Not_depleted	Not_depleted	-0.15017	Not_depleted	N
	RVBD_0002	g-00019	Atc-3	d5	-0.111407	0.122034	1	1	0.86745	0.759928	Not_depleted	Not_depleted	0.233442	Not_depleted	N
	RVBD_0002	g-00020	Atc-3	d5	-0.539401	0.339774	0.915459	0.853483	0.191521	0.192282	Not_depleted	Not_depleted	0.879175	Not_depleted	N
	RVBD_0002	g-00021	Atc-3	d5	-0.372352	0.0981354	0.841341	0.982511	0.101463	0.599972	Not_depleted	Not_depleted	0.470488	Not_depleted	N
	RVBD_0002	g-00022	Atc-3	d5	0.0546806	-0.87275	1	0.326697	0.899772	0.00661748	Not_depleted	Not_depleted	-0.927431	Not_depleted	N
	RVBD_0002	g-00017	Atc-30	d5	-0.0673478	0.12734	0.961762	0.808963	0.750044	0.436419	Not_depleted	Not_depleted	0.194687	Not_depleted	N
	RVBD_0002	g-00018	Atc-30	d5	0.138255	0.17329	0.870228	0.623144	0.459028	0.213032	Not_depleted	Not_depleted	0.0350349	Not_depleted	N
	RVBD_0002	g-00019	Atc-30	d5	-0.0245402	-0.298593	1	0.801786	0.986106	0.426139	Not_depleted	Not_depleted	-0.274052	Not_depleted	N
	RVBD_0002	g-00020	Atc-30	d5	0.153568	0.152781	0.957451	0.874198	0.734024	0.570095	Not_depleted	Not_depleted	-0.000787039	Not_depleted	N
	RVBD_0002	g-00021	Atc-30	d5	-0.182178	-0.674603	0.855259	0.00647679	0.42172	0.00030433	Not_depleted	Not_depleted	-0.492425	Not_depleted	N
	RVBD_0002	g-00022	Atc-30	d5	0.0605188	-0.481935	0.98967	0.503075	0.875818	0.130259	Not_depleted	Not_depleted	-0.542454	Not_depleted	N
	RVBD_0002	g-00017	Atc-300	d5	-0.0532298	0.132363	0.973729	0.780908	0.804529	0.412561	Not_depleted	Not_depleted	0.185593	Not_depleted	N
	RVBD_0002	g-00018	Atc-300	d5	0.142082	-0.0112688	0.869209	0.994787	0.449129	0.942942	Not_depleted	Not_depleted	-0.153351	Not_depleted	N
	RVBD_0002	g-00019	Atc-300	d5	0.455378	-0.207385	0.853508	0.88022	0.421479	0.601066	Not_depleted	Not_depleted	-0.662763	Not_depleted	N
	RVBD_0002	g-00020	Atc-300	d5	0.0151934	-0.212607	1	0.782495	0.984943	0.414628	Not_depleted	Not_depleted	-0.227801	Not_depleted	N
	RVBD_0002	g-00021	Atc-300	d5	0.228705	-0.621395	0.801577	0.0152563	0.323472	0.000908505	Not_depleted	Not_depleted	-0.8501	Not_depleted	N
	RVBD_0002	g-00022	Atc-300	d5	0.195518	-0.858394	0.928414	0.0812969	0.613796	0.00738549	Not_depleted	Not_depleted	-1.05391	Not_depleted	N
	RVBD_0003	g-00023	Atc-3	d10	-0.39262	-0.684253	0.942711	0.576814	0.521229	0.0723519	Not_depleted	Not_depleted	-0.291633	Not_depleted	N
	RVBD_0003	g-00024	Atc-3	d10	-0.289809	0.768707	0.949662	0.648149	0.557269	0.108574	Not_depleted	Not_depleted	1.05852	Not_depleted	N
	RVBD_0003	g-00025	Atc-3	d10	-0.258747	-0.816197	0.958003	0.510791	0.592141	0.0482778	Not_depleted	Not_depleted	-0.55745	Not_depleted	N
	RVBD_0003	g-00026	Atc-3	d10	0.410713	-0.22718	0.889421	0.936705	0.325894	0.607112	Not_depleted	Not_depleted	-0.637893	Not_depleted	N
	RVBD_0003	g-00027	Atc-3	d10	0.495109	0.782587	0.978511	0.835734	0.721483	0.310848	Not_depleted	Not_depleted	0.287479	Not_depleted	N
	RVBD_0003	g-00028	Atc-3	d10	-0.486202	-0.0875571	0.942711	0.99579	0.521122	0.912867	Not_depleted	Not_depleted	0.398644	Not_depleted	N
	RVBD_0003	g-00023	Atc-30	d10	0.320895	-0.376699	0.859258	0.597284	0.597813	0.319931	Not_depleted	Not_depleted	-0.697594	Not_depleted	N
	RVBD_0003	g-00024	Atc-30	d10	-1.51471	0.556572	0.0301419	0.518036	0.00275138	0.244941	Not_depleted	Not_depleted	2.07128	Not_depleted	N
	RVBD_0003	g-00025	Atc-30	d10	-0.302553	-1.50851	0.824577	0.00306621	0.529992	0.000341994	Not_depleted	Depleted	-1.20595	Depleted	N
	RVBD_0003	g-00026	Atc-30	d10	0.24278	-0.63851	0.841045	0.388719	0.562293	0.146305	Not_depleted	Not_depleted	-0.88129	Not_depleted	N
	RVBD_0003	g-00027	Atc-30	d10	-2.66079	-2.05452	0.290855	0.0663916	0.0622194	0.0119041	Not_depleted	Not_depleted	0.606269	Not_depleted	N
	RVBD_0003	g-00028	Atc-30	d10	-1.09518	-2.94583	0.479646	0.00330902	0.15216	0.000372959	Not_depleted	Depleted	-1.85065	Depleted	N
	RVBD_0003	g-00023	Atc-300	d10	-0.70564	-0.901937	0.597099	0.0832051	0.249507	0.0182895	Not_depleted	Not_depleted	-0.196297	Not_depleted	N
	RVBD_0003	g-00024	Atc-300	d10	-0.690913	0.000350461	0.48811	1	0.162413	1	Not_depleted	Not_depleted	0.691263	Not_depleted	N
	RVBD_0003	g-00025	Atc-300	d10	-2.0412	-2.10695	0.000851758	1.1511e-05	4.80562e-05	8.89617e-07	Depleted	Depleted	-0.0657502	Not_depleted	N
	RVBD_0003	g-00026	Atc-300	d10	0.113376	-0.517576	0.940435	0.481624	0.788656	0.239494	Not_depleted	Not_depleted	-0.630953	Not_depleted	N
	RVBD_0003	g-00027	Atc-300	d10	-0.360894	-2.05485	0.942097	0.0596634	0.794431	0.0119399	Not_depleted	Not_depleted	-1.69396	Not_depleted	N
	RVBD_0003	g-00028	Atc-300	d10	-2.95316	-2.71053	0.00513317	0.00804549	0.000366368	0.00113762	Depleted	Depleted	0.242627	Not_depleted	N
	RVBD_0003	g-00023	Atc-3	d14	-1.59319	-0.872157	0.602628	0.793934	0.0386125	0.229395	Not_depleted	Not_depleted	0.721037	Not_depleted	N
	RVBD_0003	g-00024	Atc-3	d14	-0.167491	0.676285	0.989804	0.908097	0.818628	0.471449	Not_depleted	Not_depleted	0.843776	Not_depleted	N
	RVBD_0003	g-00025	Atc-3	d14	-1.70236	-1.75022	0.546919	0.579157	0.0236065	0.0576816	Not_depleted	Not_depleted	-0.0478626	Not_depleted	N
	RVBD_0003	g-00026	Atc-3	d14	1.1418	-0.290231	0.654394	0.946177	0.0555915	0.626185	Not_depleted	Not_depleted	-1.43203	Not_depleted	N
	RVBD_0003	g-00027	Atc-3	d14	2.1306	-1.30763	0.903049	0.883275	0.346658	0.409647	Not_depleted	Not_depleted	-3.43823	Not_depleted	N
	RVBD_0003	g-00028	Atc-3	d14	-2.91022	-4.51276	0.701093	0.0881952	0.0721301	0.000603293	Not_depleted	Not_depleted	-1.60253	Not_depleted	N
	RVBD_0003	g-00023	Atc-30	d14	-0.382478	-1.09525	0.833545	0.450172	0.611012	0.168223	Not_depleted	Not_depleted	-0.712769	Not_depleted	N
	RVBD_0003	g-00024	Atc-30	d14	-0.18273	0.434371	0.932768	0.860851	0.804417	0.643337	Not_depleted	Not_depleted	0.617102	Not_depleted	N
	RVBD_0003	g-00025	Atc-30	d14	-2.78179	-4.51871	0.00416437	0.00113035	0.000376229	0.00010028	Depleted	Depleted	-1.73691	Depleted	N
	RVBD_0003	g-00026	Atc-30	d14	0.916642	-0.8559	0.378307	0.4788	0.123096	0.187386	Not_depleted	Not_depleted	-1.77254	Not_depleted	N
	RVBD_0003	g-00027	Atc-30	d14	-6.19997	-5.3698	0.162919	0.0677425	0.0338996	0.0111723	Not_depleted	Not_depleted	0.830167	Not_depleted	N
	RVBD_0003	g-00028	Atc-30	d14	-4.34931	-9.1518	0.080168	0.000131139	0.0128061	8.94366e-06	Not_depleted	Depleted	-4.80249	Depleted	N
	RVBD_0003	g-00023	Atc-300	d14	-1.03713	-0.957227	0.443774	0.496867	0.171677	0.228585	Not_depleted	Not_depleted	0.079904	Not_depleted	N
	RVBD_0003	g-00024	Atc-300	d14	-0.491206	1.13051	0.769	0.514405	0.503208	0.243742	Not_depleted	Not_depleted	1.62172	Not_depleted	N
	RVBD_0003	g-00025	Atc-300	d14	-4.67452	-4.48802	1.51709e-06	0.000973293	4.73472e-08	9.48501e-05	Depleted	Depleted	0.186504	Not_depleted	N
	RVBD_0003	g-00026	Atc-300	d14	1.15073	-0.612378	0.214998	0.621346	0.0537087	0.345221	Not_depleted	Not_depleted	-1.76311	Not_depleted	N
	RVBD_0003	g-00027	Atc-300	d14	-1.87411	-3.63308	0.70889	0.213428	0.419276	0.0592525	Not_depleted	Not_depleted	-1.75896	Not_depleted	N
	RVBD_0003	g-00028	Atc-300	d14	-3.29465	-6.12983	0.193403	0.00230107	0.0458414	0.000249551	Not_depleted	Depleted	-2.83518	Depleted	N
	RVBD_0003	g-00023	Atc-3	d5	0.270119	0.536173	0.95623	0.384359	0.364919	0.0103583	Not_depleted	Not_depleted	0.266054	Not_depleted	N
	RVBD_0003	g-00024	Atc-3	d5	-0.0065639	-0.15225	1	0.978854	0.977001	0.578649	Not_depleted	Not_depleted	-0.145686	Not_depleted	N
	RVBD_0003	g-00025	Atc-3	d5	-0.228117	-0.0728917	0.950669	0.990575	0.314454	0.687507	Not_depleted	Not_depleted	0.155226	Not_depleted	N
	RVBD_0003	g-00026	Atc-3	d5	-0.140775	0.216394	0.974152	0.872693	0.519419	0.214754	Not_depleted	Not_depleted	0.357169	Not_depleted	N
	RVBD_0003	g-00027	Atc-3	d5	0.518775	-0.196013	0.970732	0.97504	0.433616	0.564518	Not_depleted	Not_depleted	-0.714788	Not_depleted	N
	RVBD_0003	g-00028	Atc-3	d5	-0.7363	-0.572368	0.845702	0.669159	0.111562	0.061331	Not_depleted	Not_depleted	0.163933	Not_depleted	N
	RVBD_0003	g-00023	Atc-30	d5	0.294929	0.148243	0.795655	0.838558	0.319104	0.489462	Not_depleted	Not_depleted	-0.146686	Not_depleted	N
	RVBD_0003	g-00024	Atc-30	d5	-0.111415	0.230701	0.948552	0.769252	0.698182	0.372218	Not_depleted	Not_depleted	0.342116	Not_depleted	N
	RVBD_0003	g-00025	Atc-30	d5	-0.262726	-0.883472	0.729765	0.00010651	0.24066	2.963e-06	Not_depleted	Not_depleted	-0.620746	Not_depleted	N
	RVBD_0003	g-00026	Atc-30	d5	-0.301009	-0.124766	0.653246	0.837865	0.168834	0.487729	Not_depleted	Not_depleted	0.176243	Not_depleted	N
	RVBD_0003	g-00027	Atc-30	d5	-0.258435	-0.656601	0.963011	0.404591	0.754887	0.0812505	Not_depleted	Not_depleted	-0.398166	Not_depleted	N
	RVBD_0003	g-00028	Atc-30	d5	-0.9034	-1.25812	0.421981	0.00239846	0.0521029	9.89368e-05	Not_depleted	Depleted	-0.354716	Not_depleted	N
	RVBD_0003	g-00023	Atc-300	d5	0.265107	0.183167	0.829932	0.764565	0.374562	0.386717	Not_depleted	Not_depleted	-0.0819394	Not_depleted	N
	RVBD_0003	g-00024	Atc-300	d5	0.114511	0.302002	0.95635	0.626459	0.719823	0.23388	Not_depleted	Not_depleted	0.187491	Not_depleted	N
	RVBD_0003	g-00025	Atc-300	d5	-0.740135	-1.28755	0.0359465	1.37144e-09	0.00104686	1.74664e-11	Not_depleted	Depleted	-0.547411	Not_depleted	N
	RVBD_0003	g-00026	Atc-300	d5	-0.38943	-0.467989	0.482516	0.0854999	0.0747297	0.00789563	Not_depleted	Not_depleted	-0.0785583	Not_depleted	N
	RVBD_0003	g-00027	Atc-300	d5	-0.643176	-0.620373	0.832522	0.409722	0.379097	0.0923236	Not_depleted	Not_depleted	0.0228025	Not_depleted	N
	RVBD_0003	g-00028	Atc-300	d5	-0.938796	-1.9395	0.370368	2.62876e-07	0.0421627	4.97049e-09	Not_depleted	Depleted	-1.0007	Depleted	N
	RVBD_0003;RVBD_0004	g-00029	Atc-3	d10	-0.119623	0.135029	0.994726	0.978925	0.85015	0.80567	Not_depleted	Not_depleted	0.254652	Not_depleted	N
	RVBD_0003;RVBD_0004	g-00029	Atc-30	d10	0.457312	0.167058	0.783422	0.902476	0.46152	0.765491	Not_depleted	Not_depleted	-0.290253	Not_depleted	N
	RVBD_0003;RVBD_0004	g-00029	Atc-300	d10	-0.130491	0.38649	0.957693	0.720102	0.836681	0.490543	Not_depleted	Not_depleted	0.516981	Not_depleted	N
	RVBD_0003;RVBD_0004	g-00029	Atc-3	d14	-0.410628	-1.0131	0.963119	0.83208	0.577562	0.290623	Not_depleted	Not_depleted	-0.602468	Not_depleted	N
	RVBD_0003;RVBD_0004	g-00029	Atc-30	d14	0.401523	-0.437861	0.819021	0.885879	0.584878	0.688166	Not_depleted	Not_depleted	-0.839383	Not_depleted	N
	RVBD_0003;RVBD_0004	g-00029	Atc-300	d14	-0.782754	0.203343	0.58972	0.929583	0.289502	0.819436	Not_depleted	Not_depleted	0.986097	Not_depleted	N
	RVBD_0003;RVBD_0004	g-00029	Atc-3	d5	0.0612127	-0.0270251	1	1	0.886689	0.904583	Not_depleted	Not_depleted	-0.0882378	Not_depleted	N
	RVBD_0003;RVBD_0004	g-00029	Atc-30	d5	-0.355794	0.159818	0.809989	0.858698	0.339614	0.532067	Not_depleted	Not_depleted	0.515613	Not_depleted	N
	RVBD_0003;RVBD_0004	g-00029	Atc-300	d5	-0.414295	-0.107152	0.760152	0.907153	0.267754	0.666563	Not_depleted	Not_depleted	0.307143	Not_depleted	N
	RVBD_0004	g-00030	Atc-3	d10	-0.0346237	-1.63329	1	0.535038	0.978222	0.0571412	Not_depleted	Not_depleted	-1.59867	Not_depleted	N
	RVBD_0004	g-00031	Atc-3	d10	1.3355	0.643706	0.647868	0.778391	0.0496614	0.214134	Not_depleted	Not_depleted	-0.691798	Not_depleted	N
	RVBD_0004	g-00032	Atc-3	d10	-1.80314	0.811167	0.507265	0.721626	0.0194695	0.157252	Not_depleted	Not_depleted	2.61431	Not_depleted	N
	RVBD_0004	g-00033	Atc-3	d10	0.067141	0.77998	1	0.574453	0.907234	0.0712835	Not_depleted	Not_depleted	0.712839	Not_depleted	N
	RVBD_0004	g-00034	Atc-3	d10	0.507157	0.379262	0.897716	0.915384	0.346233	0.521675	Not_depleted	Not_depleted	-0.127895	Not_depleted	N
	RVBD_0004	g-00035	Atc-3	d10	0.425069	-0.00275015	0.930272	1	0.461048	0.995311	Not_depleted	Not_depleted	-0.427819	Not_depleted	N
	RVBD_0004	g-00030	Atc-30	d10	-0.829486	-4.4016	0.74459	8.8074e-05	0.401923	7.09385e-06	Not_depleted	Depleted	-3.57211	Depleted	N
	RVBD_0004	g-00031	Atc-30	d10	1.48886	0.808875	0.178375	0.346106	0.0291451	0.120639	Not_depleted	Not_depleted	-0.679983	Not_depleted	N
	RVBD_0004	g-00032	Atc-30	d10	-0.42606	-0.121721	0.843829	0.934315	0.567758	0.833105	Not_depleted	Not_depleted	0.30434	Not_depleted	N
	RVBD_0004	g-00033	Atc-30	d10	-1.69905	-0.489553	0.0365769	0.538418	0.00349457	0.264482	Not_depleted	Not_depleted	1.2095	Not_depleted	N
	RVBD_0004	g-00034	Atc-30	d10	-0.0203968	0.533686	0.998521	0.642089	0.973463	0.368072	Not_depleted	Not_depleted	0.554083	Not_depleted	N
	RVBD_0004	g-00035	Atc-30	d10	-1.51493	-2.34713	0.0838957	4.06142e-05	0.0101393	3.08235e-06	Not_depleted	Depleted	-0.832198	Not_depleted	N
	RVBD_0004	g-00030	Atc-300	d10	-3.25083	-3.94305	0.0281008	0.000330761	0.00267621	3.32112e-05	Not_depleted	Depleted	-0.692214	Not_depleted	N
	RVBD_0004	g-00031	Atc-300	d10	0.401987	-7.89667e-05	0.834331	1	0.554973	1	Not_depleted	Not_depleted	-0.402065	Not_depleted	N
	RVBD_0004	g-00032	Atc-300	d10	-2.18428	0.617773	0.0493993	0.527908	0.00536379	0.278859	Not_depleted	Not_depleted	2.80205	Not_depleted	N
	RVBD_0004	g-00033	Atc-300	d10	-0.815878	-0.38837	0.470299	0.620618	0.150252	0.370138	Not_depleted	Not_depleted	0.427508	Not_depleted	N
	RVBD_0004	g-00034	Atc-300	d10	0.175337	-0.510362	0.926437	0.641876	0.749388	0.394678	Not_depleted	Not_depleted	-0.685699	Not_depleted	N
	RVBD_0004	g-00035	Atc-300	d10	-1.14047	-2.22351	0.249503	8.82045e-05	0.050842	7.87115e-06	Not_depleted	Depleted	-1.08304	Depleted	N
	RVBD_0004	g-00030	Atc-3	d14	0.801117	-1.02754	0.964558	0.887508	0.597366	0.419221	Not_depleted	Not_depleted	-1.82866	Not_depleted	N
	RVBD_0004	g-00031	Atc-3	d14	-0.313131	-0.292193	0.986892	0.96448	0.767725	0.740442	Not_depleted	Not_depleted	0.0209378	Not_depleted	N
	RVBD_0004	g-00032	Atc-3	d14	-1.5766	1.0492	0.79877	0.853406	0.158955	0.32813	Not_depleted	Not_depleted	2.6258	Not_depleted	N
	RVBD_0004	g-00033	Atc-3	d14	0.266566	0.83712	0.988257	0.859813	0.803675	0.341703	Not_depleted	Not_depleted	0.570554	Not_depleted	N
	RVBD_0004	g-00034	Atc-3	d14	0.57584	0.260183	0.937365	0.96448	0.455705	0.740251	Not_depleted	Not_depleted	-0.315657	Not_depleted	N
	RVBD_0004	g-00035	Atc-3	d14	-0.760841	0.815354	0.937365	0.824697	0.456396	0.279069	Not_depleted	Not_depleted	1.57619	Not_depleted	N
	RVBD_0004	g-00030	Atc-30	d14	-3.88285	-5.79544	0.119855	0.00857431	0.0217767	0.000981316	Not_depleted	Depleted	-1.91259	Depleted	N
	RVBD_0004	g-00031	Atc-30	d14	0.281776	0.780702	0.927024	0.684669	0.788126	0.387541	Not_depleted	Not_depleted	0.498926	Not_depleted	N
	RVBD_0004	g-00032	Atc-30	d14	-1.42801	0.0768846	0.493736	0.980913	0.200044	0.924544	Not_depleted	Not_depleted	1.50489	Not_depleted	N
	RVBD_0004	g-00033	Atc-30	d14	-3.02788	0.633796	0.0608884	0.761685	0.00894032	0.488411	Not_depleted	Not_depleted	3.66168	Not_depleted	N
	RVBD_0004	g-00034	Atc-30	d14	0.117375	0.0910709	0.963645	0.971224	0.879955	0.897937	Not_depleted	Not_depleted	-0.0263039	Not_depleted	N
	RVBD_0004	g-00035	Atc-30	d14	-4.11689	-4.09058	0.00416437	0.000205306	0.000376325	1.49031e-05	Depleted	Depleted	0.0263091	Not_depleted	N
	RVBD_0004	g-00030	Atc-300	d14	-7.11687	-8.16266	0.0045639	0.000642283	0.000457858	5.9968e-05	Depleted	Depleted	-1.0458	Depleted	N
	RVBD_0004	g-00031	Atc-300	d14	-0.111379	0.132639	0.974954	0.950511	0.916138	0.868803	Not_depleted	Not_depleted	0.244018	Not_depleted	N
	RVBD_0004	g-00032	Atc-300	d14	-2.53175	0.919339	0.138286	0.669746	0.0285816	0.398598	Not_depleted	Not_depleted	3.45108	Not_depleted	N
	RVBD_0004	g-00033	Atc-300	d14	-0.736221	1.07339	0.763087	0.506927	0.493354	0.237109	Not_depleted	Not_depleted	1.80961	Not_depleted	N
	RVBD_0004	g-00034	Atc-300	d14	-0.936918	-1.7612	0.521368	0.177941	0.22941	0.0461365	Not_depleted	Not_depleted	-0.824287	Not_depleted	N
	RVBD_0004	g-00035	Atc-300	d14	-2.91108	-4.17616	0.049065	0.000150312	0.00753698	1.18454e-05	Not_depleted	Depleted	-1.26508	Depleted	N
	RVBD_0004	g-00030	Atc-3	d5	-0.299258	-0.0865156	0.971737	1	0.500394	0.816582	Not_depleted	Not_depleted	0.212742	Not_depleted	N
	RVBD_0004	g-00031	Atc-3	d5	0.32755	0.00877151	0.960967	1	0.385289	1	Not_depleted	Not_depleted	-0.318778	Not_depleted	N
	RVBD_0004	g-00032	Atc-3	d5	-0.0732654	-0.0984002	1	0.99472	0.822771	0.71986	Not_depleted	Not_depleted	-0.0251348	Not_depleted	N
	RVBD_0004	g-00033	Atc-3	d5	-0.661884	-0.22906	0.616978	0.924806	0.0164767	0.338277	Not_depleted	Not_depleted	0.432823	Not_depleted	N
	RVBD_0004	g-00034	Atc-3	d5	-0.121828	0.0835131	0.986436	0.997618	0.634944	0.743654	Not_depleted	Not_depleted	0.205341	Not_depleted	N
	RVBD_0004	g-00035	Atc-3	d5	-0.00389564	-0.135778	1	0.966174	0.984012	0.503848	Not_depleted	Not_depleted	-0.131882	Not_depleted	N
	RVBD_0004	g-00030	Atc-30	d5	-0.484396	-0.739084	0.756962	0.191669	0.272472	0.0227277	Not_depleted	Not_depleted	-0.254687	Not_depleted	N
	RVBD_0004	g-00031	Atc-30	d5	-0.275434	0.0115625	0.864269	1	0.445946	0.990368	Not_depleted	Not_depleted	0.286997	Not_depleted	N
	RVBD_0004	g-00032	Atc-30	d5	0.0100683	-0.180379	1	0.841606	0.996108	0.494579	Not_depleted	Not_depleted	-0.190447	Not_depleted	N
	RVBD_0004	g-00033	Atc-30	d5	-0.737027	-0.653696	0.15658	0.095375	0.00818089	0.00838252	Not_depleted	Not_depleted	0.0833314	Not_depleted	N
	RVBD_0004	g-00034	Atc-30	d5	-0.31494	-0.394674	0.712968	0.487609	0.223368	0.120575	Not_depleted	Not_depleted	-0.0797349	Not_depleted	N
	RVBD_0004	g-00035	Atc-30	d5	0.129728	-0.82422	0.931077	0.00107494	0.626716	3.89132e-05	Not_depleted	Not_depleted	-0.953947	Not_depleted	N
	RVBD_0004	g-00030	Atc-300	d5	-0.394891	-1.09144	0.827336	0.0155827	0.370732	0.000929974	Not_depleted	Not_depleted	-0.696546	Not_depleted	N
	RVBD_0004	g-00031	Atc-300	d5	0.0636946	0.116745	0.989404	0.913717	0.895719	0.682448	Not_depleted	Not_depleted	0.0530503	Not_depleted	N
	RVBD_0004	g-00032	Atc-300	d5	-0.397093	0.0565544	0.705901	0.971945	0.208643	0.857271	Not_depleted	Not_depleted	0.453648	Not_depleted	N
	RVBD_0004	g-00033	Atc-300	d5	-0.48718	-0.774993	0.492735	0.0248533	0.0786028	0.00163881	Not_depleted	Not_depleted	-0.287812	Not_depleted	N
	RVBD_0004	g-00034	Atc-300	d5	-0.523464	-0.127413	0.373401	0.887202	0.0432917	0.615156	Not_depleted	Not_depleted	0.396051	Not_depleted	N
	RVBD_0004	g-00035	Atc-300	d5	-0.374817	-0.92294	0.627668	0.0001348	0.144969	4.38864e-06	Not_depleted	Not_depleted	-0.548123	Not_depleted	N
	RVBD_0005	g-00036	Atc-3	d10	0.733283	-0.0878673	0.865902	0.989277	0.268252	0.8678	Not_depleted	Not_depleted	-0.82115	Not_depleted	N
	RVBD_0005	g-00037	Atc-3	d10	-0.289363	-0.695273	0.959988	0.779642	0.610977	0.216213	Not_depleted	Not_depleted	-0.405911	Not_depleted	N
	RVBD_0005	g-00038	Atc-3	d10	-0.63654	-0.574603	0.895221	0.809244	0.340408	0.266017	Not_depleted	Not_depleted	0.061937	Not_depleted	N
	RVBD_0005	g-00039	Atc-3	d10	-0.319405	-0.152736	0.934742	0.967195	0.480467	0.736177	Not_depleted	Not_depleted	0.16667	Not_depleted	N
	RVBD_0005	g-00040	Atc-3	d10	1.43526	-0.418741	0.561654	0.863195	0.0269832	0.35927	Not_depleted	Not_depleted	-1.854	Not_depleted	N
	RVBD_0005	g-00041	Atc-3	d10	-0.148631	-0.744568	0.991177	0.466015	0.818884	0.0379602	Not_depleted	Not_depleted	-0.595937	Not_depleted	N
	RVBD_0005	g-00036	Atc-30	d10	-3.30014	-3.66323	0.000155029	1.37785e-08	6.18606e-06	5.88129e-10	Depleted	Depleted	-0.36309	Not_depleted	N
	RVBD_0005	g-00037	Atc-30	d10	-2.53277	-4.49048	0.000655333	2.53488e-10	3.26691e-05	7.7459e-12	Depleted	Depleted	-1.95771	Depleted	N
	RVBD_0005	g-00038	Atc-30	d10	-2.90599	-4.26216	0.000984479	5.8783e-11	5.13935e-05	1.59439e-12	Depleted	Depleted	-1.35617	Depleted	N
	RVBD_0005	g-00039	Atc-30	d10	-0.903995	-4.24914	0.243263	1.94772e-14	0.0468639	2.78536e-16	Not_depleted	Depleted	-3.34515	Depleted	N
	RVBD_0005	g-00040	Atc-30	d10	-1.27346	-3.71515	0.256331	3.1328e-11	0.0508184	8.184e-13	Not_depleted	Depleted	-2.4417	Depleted	N
	RVBD_0005	g-00041	Atc-30	d10	-2.54075	-4.01136	0.00328298	3.97815e-20	0.000201066	2.19606e-22	Depleted	Depleted	-1.4706	Depleted	N
	RVBD_0005	g-00036	Atc-300	d10	-1.67808	-2.59336	0.101103	4.00811e-05	0.0135531	3.38684e-06	Not_depleted	Depleted	-0.915278	Not_depleted	N
	RVBD_0005	g-00037	Atc-300	d10	-2.68559	-4.81667	0.000230429	2.56698e-11	1.08574e-05	7.5985e-13	Depleted	Depleted	-2.13108	Depleted	N
	RVBD_0005	g-00038	Atc-300	d10	-2.02075	-4.04421	0.0348389	2.04978e-10	0.00347238	7.1991e-12	Not_depleted	Depleted	-2.02346	Depleted	N
	RVBD_0005	g-00039	Atc-300	d10	-1.46198	-3.89065	0.0175988	1.1049e-12	0.00152534	2.63187e-14	Not_depleted	Depleted	-2.42866	Depleted	N
	RVBD_0005	g-00040	Atc-300	d10	-0.101314	-2.62574	0.971599	1.02474e-06	0.877843	6.65014e-08	Not_depleted	Depleted	-2.52442	Depleted	N
	RVBD_0005	g-00041	Atc-300	d10	-2.28882	-4.12932	0.00929753	5.31339e-21	0.000730272	2.7022e-23	Depleted	Depleted	-1.8405	Depleted	N
	RVBD_0005	g-00036	Atc-3	d14	1.27644	0.27327	0.81585	0.960877	0.173702	0.705809	Not_depleted	Not_depleted	-1.00317	Not_depleted	N
	RVBD_0005	g-00037	Atc-3	d14	-0.0740661	1.02262	0.999982	0.658605	0.929014	0.0925925	Not_depleted	Not_depleted	1.09669	Not_depleted	N
	RVBD_0005	g-00038	Atc-3	d14	0.340837	1.1194	0.985517	0.705733	0.747911	0.124099	Not_depleted	Not_depleted	0.778565	Not_depleted	N
	RVBD_0005	g-00039	Atc-3	d14	-0.16554	0.286039	0.988637	0.924728	0.805314	0.531256	Not_depleted	Not_depleted	0.451578	Not_depleted	N
	RVBD_0005	g-00040	Atc-3	d14	0.721052	0.706359	0.947842	0.85175	0.501648	0.326387	Not_depleted	Not_depleted	-0.0146936	Not_depleted	N
	RVBD_0005	g-00041	Atc-3	d14	-0.385628	-0.955677	0.964558	0.749104	0.597008	0.171826	Not_depleted	Not_depleted	-0.570049	Not_depleted	N
	RVBD_0005	g-00036	Atc-30	d14	-8.7891	-7.12251	5.75162e-08	2.00444e-09	9.6002e-10	3.24112e-11	Depleted	Depleted	1.66659	Not_depleted	N
	RVBD_0005	g-00037	Atc-30	d14	-8.68861	-8.10209	2.55638e-10	5.25455e-14	1.789e-12	2.21547e-16	Depleted	Depleted	0.586521	Not_depleted	N
	RVBD_0005	g-00038	Atc-30	d14	-4.44863	-8.38641	0.00346764	9.84828e-11	0.000303716	1.05306e-12	Depleted	Depleted	-3.93777	Depleted	N
	RVBD_0005	g-00039	Atc-30	d14	-7.49489	-8.06397	4.48886e-13	2.07131e-23	1.11217e-15	1.81742e-27	Depleted	Depleted	-0.569079	Not_depleted	N
	RVBD_0005	g-00040	Atc-30	d14	-5.64581	-8.32599	0.000354981	4.83278e-10	2.24505e-05	6.32299e-12	Depleted	Depleted	-2.68018	Depleted	N
	RVBD_0005	g-00041	Atc-30	d14	-11.766	-7.97403	8.79007e-16	3.98653e-11	6.87739e-19	3.76022e-13	Depleted	Depleted	3.79197	Not_depleted	N
	RVBD_0005	g-00036	Atc-300	d14	-8.10376	-7.11705	1.06934e-07	1.67918e-09	2.15206e-09	2.96539e-11	Depleted	Depleted	0.986718	Not_depleted	N
	RVBD_0005	g-00037	Atc-300	d14	-10.9079	-7.83479	1.01837e-11	1.11624e-13	4.64788e-14	5.57975e-16	Depleted	Depleted	3.0731	Not_depleted	N
	RVBD_0005	g-00038	Atc-300	d14	-4.96671	-7.22112	0.000916023	2.31889e-09	7.24266e-05	4.34427e-11	Depleted	Depleted	-2.25441	Depleted	N
	RVBD_0005	g-00039	Atc-300	d14	-8.19722	-8.35053	1.24801e-14	4.65139e-23	1.58879e-17	4.04363e-27	Depleted	Depleted	-0.153311	Not_depleted	N
	RVBD_0005	g-00040	Atc-300	d14	-2.88839	-7.37504	0.0708894	1.95364e-09	0.0120203	3.57507e-11	Not_depleted	Depleted	-4.48665	Depleted	N
	RVBD_0005	g-00041	Atc-300	d14	-8.16482	-8.05109	1.03546e-12	3.41074e-11	3.51063e-15	3.40986e-13	Depleted	Depleted	0.113727	Not_depleted	N
	RVBD_0005	g-00036	Atc-3	d5	0.537858	0.0084903	0.771961	1	0.0612154	0.973101	Not_depleted	Not_depleted	-0.529367	Not_depleted	N
	RVBD_0005	g-00037	Atc-3	d5	0.521887	0.152693	0.633483	0.939225	0.0201168	0.379284	Not_depleted	Not_depleted	-0.369194	Not_depleted	N
	RVBD_0005	g-00038	Atc-3	d5	0.94117	0.388147	0.292577	0.648863	0.00116921	0.0551592	Not_depleted	Not_depleted	-0.553023	Not_depleted	N
	RVBD_0005	g-00039	Atc-3	d5	-0.37594	-0.0392079	0.794868	1	0.0752607	0.844432	Not_depleted	Not_depleted	0.336732	Not_depleted	N
	RVBD_0005	g-00040	Atc-3	d5	0.666212	0.606036	0.684891	0.27839	0.033152	0.00445698	Not_depleted	Not_depleted	-0.0601754	Not_depleted	N
	RVBD_0005	g-00041	Atc-3	d5	1.07101	0.262624	0.0365818	0.74059	8.35676e-06	0.0926932	Not_depleted	Not_depleted	-0.808389	Not_depleted	N
	RVBD_0005	g-00036	Atc-30	d5	1.30758	-0.762428	0.000723205	0.000873153	7.16729e-06	3.0856e-05	Not_depleted	Not_depleted	-2.07001	Not_depleted	N
	RVBD_0005	g-00037	Atc-30	d5	1.66738	-0.464609	1.76833e-10	0.105873	2.79644e-13	0.00963987	Not_depleted	Not_depleted	-2.13199	Not_depleted	N
	RVBD_0005	g-00038	Atc-30	d5	1.61785	-0.244204	8.55076e-06	0.638757	4.19993e-08	0.225811	Not_depleted	Not_depleted	-1.86206	Not_depleted	N
	RVBD_0005	g-00039	Atc-30	d5	1.6141	-0.0192355	1.07303e-10	0.988446	1.53917e-13	0.919186	Not_depleted	Not_depleted	-1.63334	Not_depleted	N
	RVBD_0005	g-00040	Atc-30	d5	2.03243	-0.036203	1.34587e-07	0.977414	3.6385e-10	0.868687	Not_depleted	Not_depleted	-2.06863	Not_depleted	N
	RVBD_0005	g-00041	Atc-30	d5	1.48661	-0.415543	2.91982e-07	0.0932233	9.64559e-10	0.00815288	Not_depleted	Not_depleted	-1.90215	Not_depleted	N
	RVBD_0005	g-00036	Atc-300	d5	1.39201	-0.280817	0.000186379	0.461721	1.87141e-06	0.118475	Not_depleted	Not_depleted	-1.67283	Not_depleted	N
	RVBD_0005	g-00037	Atc-300	d5	1.81309	-0.0382337	2.50797e-12	0.967639	2.61633e-15	0.84129	Not_depleted	Not_depleted	-1.85132	Not_depleted	N
	RVBD_0005	g-00038	Atc-300	d5	1.67005	-0.160484	2.99226e-06	0.792799	1.59979e-08	0.433742	Not_depleted	Not_depleted	-1.83053	Not_depleted	N
	RVBD_0005	g-00039	Atc-300	d5	2.02448	0.278045	1.33744e-16	0.533004	6.9761e-20	0.161852	Not_depleted	Not_depleted	-1.74643	Not_depleted	N
	RVBD_0005	g-00040	Atc-300	d5	1.53646	-0.0493232	0.000148734	0.9645	1.41584e-06	0.831365	Not_depleted	Not_depleted	-1.58579	Not_depleted	N
	RVBD_0005	g-00041	Atc-300	d5	1.47984	-0.467591	2.86413e-07	0.0397173	1.1329e-09	0.00293659	Not_depleted	Not_depleted	-1.94743	Not_depleted	N
	RVBD_0006	g-00042	Atc-3	d10	0.00123002	-0.46691	1	0.859629	0.99754	0.348836	Not_depleted	Not_depleted	-0.46814	Not_depleted	N
	RVBD_0006	g-00043	Atc-3	d10	0.984197	0.410666	0.766596	0.877676	0.116087	0.398995	Not_depleted	Not_depleted	-0.573531	Not_depleted	N
	RVBD_0006	g-00044	Atc-3	d10	0.367455	-0.502361	0.959601	0.83937	0.608604	0.32044	Not_depleted	Not_depleted	-0.869816	Not_depleted	N
	RVBD_0006	g-00045	Atc-3	d10	0.28702	-0.510763	0.968246	0.825235	0.654237	0.29285	Not_depleted	Not_depleted	-0.797783	Not_depleted	N
	RVBD_0006	g-00046	Atc-3	d10	0.420736	-0.593031	0.911436	0.774948	0.382951	0.210486	Not_depleted	Not_depleted	-1.01377	Not_depleted	N
	RVBD_0006	g-00047	Atc-3	d10	0.59409	0.685793	0.937894	0.879458	0.499687	0.404854	Not_depleted	Not_depleted	0.0917034	Not_depleted	N
	RVBD_0006	g-00042	Atc-30	d10	-0.787256	-2.93011	0.207174	7.89354e-07	0.0364296	4.50844e-08	Not_depleted	Depleted	-2.14285	Depleted	N
	RVBD_0006	g-00043	Atc-30	d10	0.365811	-0.822095	0.839456	0.292756	0.558385	0.0933521	Not_depleted	Not_depleted	-1.18791	Not_depleted	N
	RVBD_0006	g-00044	Atc-30	d10	-0.00378249	-1.7866	1	0.00538818	0.997224	0.0006429	Not_depleted	Depleted	-1.78281	Depleted	N
	RVBD_0006	g-00045	Atc-30	d10	-0.447913	-2.18521	0.796253	0.000190346	0.482369	1.62699e-05	Not_depleted	Depleted	-1.7373	Depleted	N
	RVBD_0006	g-00046	Atc-30	d10	0.106779	-2.18644	0.952919	0.000130937	0.827084	1.08991e-05	Not_depleted	Depleted	-2.29322	Depleted	N
	RVBD_0006	g-00047	Atc-30	d10	0.323131	-1.79597	0.913886	0.157871	0.716538	0.0374399	Not_depleted	Not_depleted	-2.1191	Not_depleted	N
	RVBD_0006	g-00042	Atc-300	d10	-0.828813	-2.57733	0.168743	1.50579e-05	0.0277473	1.1873e-06	Not_depleted	Depleted	-1.74852	Depleted	N
	RVBD_0006	g-00043	Atc-300	d10	0.520843	-0.982754	0.741227	0.161161	0.405846	0.0451763	Not_depleted	Not_depleted	-1.5036	Not_depleted	N
	RVBD_0006	g-00044	Atc-300	d10	-0.762877	-2.6377	0.641261	1.32851e-05	0.290276	1.03654e-06	Not_depleted	Depleted	-1.87482	Depleted	N
	RVBD_0006	g-00045	Atc-300	d10	-0.877229	-1.92851	0.501581	0.00110613	0.170696	0.000123902	Not_depleted	Depleted	-1.05129	Depleted	N
	RVBD_0006	g-00046	Atc-300	d10	-0.452763	-2.65797	0.696765	2.1877e-06	0.350064	1.51007e-07	Not_depleted	Depleted	-2.20521	Depleted	N
	RVBD_0006	g-00047	Atc-300	d10	-0.429553	-3.20092	0.875852	0.0032505	0.630836	0.000409881	Not_depleted	Depleted	-2.77136	Depleted	N
	RVBD_0006	g-00042	Atc-3	d14	-0.424555	0.109585	0.967844	0.992854	0.627106	0.908939	Not_depleted	Not_depleted	0.534141	Not_depleted	N
	RVBD_0006	g-00043	Atc-3	d14	1.47428	0.645116	0.858947	0.918384	0.236473	0.517409	Not_depleted	Not_depleted	-0.829159	Not_depleted	N
	RVBD_0006	g-00044	Atc-3	d14	0.0730168	-1.34791	0.999982	0.651354	0.94456	0.0874097	Not_depleted	Not_depleted	-1.42092	Not_depleted	N
	RVBD_0006	g-00045	Atc-3	d14	-0.593515	-0.237342	0.963531	0.973664	0.590657	0.790751	Not_depleted	Not_depleted	0.356172	Not_depleted	N
	RVBD_0006	g-00046	Atc-3	d14	-0.0501406	-0.761292	0.999982	0.853879	0.94224	0.329352	Not_depleted	Not_depleted	-0.711152	Not_depleted	N
	RVBD_0006	g-00047	Atc-3	d14	-1.17112	3.5394	0.915154	0.467927	0.383986	0.0290383	Not_depleted	Not_depleted	4.71052	Not_depleted	N
	RVBD_0006	g-00042	Atc-30	d14	-5.24209	-4.70497	1.28081e-05	0.00188599	5.27221e-07	0.000175433	Depleted	Depleted	0.537119	Not_depleted	N
	RVBD_0006	g-00043	Atc-30	d14	-1.55058	-2.59821	0.514147	0.129453	0.216824	0.0255799	Not_depleted	Not_depleted	-1.04763	Not_depleted	N
	RVBD_0006	g-00044	Atc-30	d14	-5.52599	-4.01212	0.000240259	0.000485363	1.437e-05	3.91143e-05	Depleted	Depleted	1.51387	Not_depleted	N
	RVBD_0006	g-00045	Atc-30	d14	-5.47437	-6.56826	0.000605121	7.39991e-06	4.13742e-05	3.55103e-07	Depleted	Depleted	-1.09389	Depleted	N
	RVBD_0006	g-00046	Atc-30	d14	-4.36308	-12.4251	6.74029e-07	9.10317e-13	1.71686e-08	4.78781e-15	Depleted	Depleted	-8.062	Depleted	N
	RVBD_0006	g-00047	Atc-30	d14	-4.93012	-2.4514	0.0178435	0.476257	0.00203133	0.185628	Not_depleted	Not_depleted	2.47871	Not_depleted	N
	RVBD_0006	g-00042	Atc-300	d14	-4.88657	-11.0102	3.96572e-05	7.33665e-08	2.03061e-06	2.09837e-09	Depleted	Depleted	-6.12367	Depleted	N
	RVBD_0006	g-00043	Atc-300	d14	-2.23556	-3.14405	0.279575	0.0480464	0.079889	0.00836624	Not_depleted	Not_depleted	-0.908482	Not_depleted	N
	RVBD_0006	g-00044	Atc-300	d14	-5.45299	-7.93515	0.000268994	6.63485e-09	1.79595e-05	1.43045e-10	Depleted	Depleted	-2.48216	Depleted	N
	RVBD_0006	g-00045	Atc-300	d14	-5.78728	-6.05607	0.000257924	2.15924e-05	1.71083e-05	1.33813e-06	Depleted	Depleted	-0.268781	Not_depleted	N
	RVBD_0006	g-00046	Atc-300	d14	-3.79703	-6.65845	1.07996e-05	8.34279e-08	4.60085e-07	2.42603e-09	Depleted	Depleted	-2.86142	Depleted	N
	RVBD_0006	g-00047	Atc-300	d14	-6.79187	-6.87412	0.00129466	0.0363539	0.000107936	0.00597944	Depleted	Not_depleted	-0.0822562	Not_depleted	N
	RVBD_0006	g-00042	Atc-3	d5	0.33049	0.0505533	0.910832	1	0.18238	0.818578	Not_depleted	Not_depleted	-0.279936	Not_depleted	N
	RVBD_0006	g-00043	Atc-3	d5	-0.0486421	0.475272	1	0.22067	0.842463	0.0024747	Not_depleted	Not_depleted	0.523914	Not_depleted	N
	RVBD_0006	g-00044	Atc-3	d5	0.388497	-0.0636543	0.862975	1	0.127244	0.774727	Not_depleted	Not_depleted	-0.452152	Not_depleted	N
	RVBD_0006	g-00045	Atc-3	d5	-0.055098	-0.0563901	1	1	0.852452	0.772511	Not_depleted	Not_depleted	-0.00129213	Not_depleted	N
	RVBD_0006	g-00046	Atc-3	d5	0.735726	0.316926	0.0391105	0.701662	1.19001e-05	0.0740926	Not_depleted	Not_depleted	-0.4188	Not_depleted	N
	RVBD_0006	g-00047	Atc-3	d5	0.39592	0.89897	0.913401	0.489088	0.184986	0.0221409	Not_depleted	Not_depleted	0.503051	Not_depleted	N
	RVBD_0006	g-00042	Atc-30	d5	1.83938	0.688266	3.77883e-10	0.0219573	6.89867e-13	0.00128083	Not_depleted	Not_depleted	-1.15111	Not_depleted	N
	RVBD_0006	g-00043	Atc-30	d5	0.923178	0.727734	0.0153957	0.000137482	0.000299232	3.91423e-06	Not_depleted	Not_depleted	-0.195444	Not_depleted	N
	RVBD_0006	g-00044	Atc-30	d5	1.73968	0.610239	7.97725e-09	0.0894928	1.83776e-11	0.00763991	Not_depleted	Not_depleted	-1.12944	Not_depleted	N
	RVBD_0006	g-00045	Atc-30	d5	1.46194	0.650511	4.28294e-05	0.0107694	2.58774e-07	0.000547501	Not_depleted	Not_depleted	-0.811425	Not_depleted	N
	RVBD_0006	g-00046	Atc-30	d5	2.15106	0.775656	9.15802e-32	0.000396574	1.59228e-35	1.26698e-05	Not_depleted	Not_depleted	-1.3754	Not_depleted	N
	RVBD_0006	g-00047	Atc-30	d5	1.91712	0.820327	1.38087e-07	0.261058	3.96147e-10	0.0371626	Not_depleted	Not_depleted	-1.0968	Not_depleted	N
	RVBD_0006	g-00042	Atc-300	d5	2.01857	1.06107	4.0249e-12	2.37773e-05	4.8986e-15	6.57321e-07	Not_depleted	Not_depleted	-0.957502	Not_depleted	N
	RVBD_0006	g-00043	Atc-300	d5	1.00353	0.811746	0.00513399	8.48501e-06	8.68088e-05	2.1795e-07	Not_depleted	Not_depleted	-0.191789	Not_depleted	N
	RVBD_0006	g-00044	Atc-300	d5	1.39525	0.759609	8.40935e-06	0.0145266	5.26361e-08	0.000854952	Not_depleted	Not_depleted	-0.635645	Not_depleted	N
	RVBD_0006	g-00045	Atc-300	d5	1.64837	0.605399	1.57219e-06	0.0199925	7.81915e-09	0.00124904	Not_depleted	Not_depleted	-1.04297	Not_depleted	N
	RVBD_0006	g-00046	Atc-300	d5	2.0786	0.84233	1.1525e-29	6.52921e-05	2.00383e-33	1.98096e-06	Not_depleted	Not_depleted	-1.23627	Not_depleted	N
	RVBD_0006	g-00047	Atc-300	d5	1.86699	1.14158	2.58617e-07	0.0460066	1.00048e-09	0.00352159	Not_depleted	Not_depleted	-0.725406	Not_depleted	N
	RVBD_0007	g-00048	Atc-3	d10	-0.317553	0.509869	0.9121	0.680993	0.384727	0.126305	Not_depleted	Not_depleted	0.827422	Not_depleted	N
	RVBD_0007	g-00049	Atc-3	d10	0.608749	0.123061	0.874591	0.964591	0.290834	0.723883	Not_depleted	Not_depleted	-0.485688	Not_depleted	N
	RVBD_0007	g-00050	Atc-3	d10	0.115698	0.258776	0.984197	0.896781	0.767925	0.455427	Not_depleted	Not_depleted	0.143077	Not_depleted	N
	RVBD_0007	g-00051	Atc-3	d10	-0.152038	0.408814	0.984029	0.866131	0.767129	0.369854	Not_depleted	Not_depleted	0.560851	Not_depleted	N
	RVBD_0007	g-00052	Atc-3	d10	0.925843	0.601189	0.848852	0.860466	0.225699	0.351081	Not_depleted	Not_depleted	-0.324655	Not_depleted	N
	RVBD_0007	g-00053	Atc-3	d10	-0.340075	0.493742	0.970053	0.906716	0.670167	0.490145	Not_depleted	Not_depleted	0.833817	Not_depleted	N
	RVBD_0007	g-00048	Atc-30	d10	0.854793	0.644092	0.134816	0.202679	0.0194086	0.0538634	Not_depleted	Not_depleted	-0.210702	Not_depleted	N
	RVBD_0007	g-00049	Atc-30	d10	0.462205	0.991372	0.759564	0.0275532	0.423031	0.00408519	Not_depleted	Not_depleted	0.529167	Not_depleted	N
	RVBD_0007	g-00050	Atc-30	d10	0.542199	0.580487	0.497873	0.297239	0.164085	0.0956234	Not_depleted	Not_depleted	0.038288	Not_depleted	N
	RVBD_0007	g-00051	Atc-30	d10	0.481723	-0.72041	0.702984	0.335893	0.348725	0.115254	Not_depleted	Not_depleted	-1.20213	Not_depleted	N
	RVBD_0007	g-00052	Atc-30	d10	0.377017	-0.554917	0.870108	0.658609	0.621019	0.387075	Not_depleted	Not_depleted	-0.931934	Not_depleted	N
	RVBD_0007	g-00053	Atc-30	d10	0.0613862	-0.329366	0.988661	0.834238	0.940157	0.639658	Not_depleted	Not_depleted	-0.390752	Not_depleted	N
	RVBD_0007	g-00048	Atc-300	d10	0.772608	0.0595332	0.19483	0.947061	0.0343828	0.859466	Not_depleted	Not_depleted	-0.713075	Not_depleted	N
	RVBD_0007	g-00049	Atc-300	d10	0.930556	1.02021	0.393133	0.0195572	0.107537	0.00315299	Not_depleted	Not_depleted	0.0896537	Not_depleted	N
	RVBD_0007	g-00050	Atc-300	d10	-0.00924911	0.715435	1	0.147884	0.983054	0.0402076	Not_depleted	Not_depleted	0.724684	Not_depleted	N
	RVBD_0007	g-00051	Atc-300	d10	-0.663164	-0.749327	0.53608	0.281082	0.197047	0.101825	Not_depleted	Not_depleted	-0.0861629	Not_depleted	N
	RVBD_0007	g-00052	Atc-300	d10	0.522466	-0.229107	0.798767	0.869459	0.493209	0.71886	Not_depleted	Not_depleted	-0.751573	Not_depleted	N
	RVBD_0007	g-00053	Atc-300	d10	-0.134566	0.641963	0.967826	0.618724	0.866962	0.367811	Not_depleted	Not_depleted	0.776529	Not_depleted	N
	RVBD_0007	g-00048	Atc-3	d14	-1.02224	0.20685	0.738654	0.960877	0.099018	0.709931	Not_depleted	Not_depleted	1.22909	Not_depleted	N
	RVBD_0007	g-00049	Atc-3	d14	2.22266	1.20991	0.524023	0.535757	0.0194688	0.0452386	Not_depleted	Not_depleted	-1.01275	Not_depleted	N
	RVBD_0007	g-00050	Atc-3	d14	-0.34198	0.113149	0.963555	0.975515	0.591773	0.801676	Not_depleted	Not_depleted	0.455129	Not_depleted	N
	RVBD_0007	g-00051	Atc-3	d14	1.10929	0.511771	0.839369	0.872269	0.204876	0.383803	Not_depleted	Not_depleted	-0.597523	Not_depleted	N
	RVBD_0007	g-00052	Atc-3	d14	0.37473	0.977219	0.987308	0.915064	0.771708	0.506169	Not_depleted	Not_depleted	0.60249	Not_depleted	N
	RVBD_0007	g-00053	Atc-3	d14	-1.3375	0.958451	0.883604	0.884221	0.292248	0.411528	Not_depleted	Not_depleted	2.29595	Not_depleted	N
	RVBD_0007	g-00048	Atc-30	d14	1.13076	0.698067	0.260172	0.531675	0.0678193	0.228237	Not_depleted	Not_depleted	-0.432691	Not_depleted	N
	RVBD_0007	g-00049	Atc-30	d14	1.68641	1.36085	0.26932	0.147529	0.0713394	0.0303381	Not_depleted	Not_depleted	-0.325561	Not_depleted	N
	RVBD_0007	g-00050	Atc-30	d14	0.527121	0.122383	0.705531	0.933151	0.408429	0.788939	Not_depleted	Not_depleted	-0.404739	Not_depleted	N
	RVBD_0007	g-00051	Atc-30	d14	0.785067	-2.25605	0.671855	0.00702072	0.367467	0.000783674	Not_depleted	Depleted	-3.04112	Depleted	N
	RVBD_0007	g-00052	Atc-30	d14	-1.15804	-3.04087	0.678844	0.308934	0.375185	0.0885202	Not_depleted	Not_depleted	-1.88282	Not_depleted	N
	RVBD_0007	g-00053	Atc-30	d14	-0.822046	-0.658072	0.775818	0.847276	0.511704	0.620744	Not_depleted	Not_depleted	0.163974	Not_depleted	N
	RVBD_0007	g-00048	Atc-300	d14	1.1489	0.627415	0.24218	0.553583	0.063624	0.278151	Not_depleted	Not_depleted	-0.52148	Not_depleted	N
	RVBD_0007	g-00049	Atc-300	d14	2.50839	1.32225	0.056762	0.146414	0.00905487	0.0352512	Not_depleted	Not_depleted	-1.18614	Not_depleted	N
	RVBD_0007	g-00050	Atc-300	d14	-0.106837	0.305635	0.952826	0.756554	0.866954	0.515408	Not_depleted	Not_depleted	0.412472	Not_depleted	N
	RVBD_0007	g-00051	Atc-300	d14	-1.17181	-2.63149	0.460727	0.00120796	0.183595	0.000120397	Not_depleted	Depleted	-1.45968	Depleted	N
	RVBD_0007	g-00052	Atc-300	d14	0.454194	1.34106	0.890741	0.641259	0.724685	0.367875	Not_depleted	Not_depleted	0.886868	Not_depleted	N
	RVBD_0007	g-00053	Atc-300	d14	-0.978197	0.82391	0.721466	0.73433	0.435683	0.484212	Not_depleted	Not_depleted	1.80211	Not_depleted	N
	RVBD_0007	g-00048	Atc-3	d5	0.126621	0.0601153	0.978799	1	0.567428	0.771402	Not_depleted	Not_depleted	-0.0665056	Not_depleted	N
	RVBD_0007	g-00049	Atc-3	d5	0.0759726	0.0177172	0.996842	1	0.771537	0.902831	Not_depleted	Not_depleted	-0.0582554	Not_depleted	N
	RVBD_0007	g-00050	Atc-3	d5	0.108858	-0.0772981	0.980643	0.988995	0.588332	0.665265	Not_depleted	Not_depleted	-0.186156	Not_depleted	N
	RVBD_0007	g-00051	Atc-3	d5	-0.072192	-0.0548107	0.996653	0.989374	0.766531	0.671903	Not_depleted	Not_depleted	0.0173813	Not_depleted	N
	RVBD_0007	g-00052	Atc-3	d5	0.663038	0.320773	0.735804	0.91851	0.0498297	0.313027	Not_depleted	Not_depleted	-0.342265	Not_depleted	N
	RVBD_0007	g-00053	Atc-3	d5	0.547646	0.321663	0.907719	0.881651	0.177052	0.22952	Not_depleted	Not_depleted	-0.225983	Not_depleted	N
	RVBD_0007	g-00048	Atc-30	d5	0.386916	0.132688	0.497871	0.857696	0.0780971	0.530678	Not_depleted	Not_depleted	-0.254228	Not_depleted	N
	RVBD_0007	g-00049	Atc-30	d5	0.0728107	0.429969	0.969497	0.116596	0.783809	0.0110484	Not_depleted	Not_depleted	0.357158	Not_depleted	N
	RVBD_0007	g-00050	Atc-30	d5	0.233161	0.218133	0.735533	0.618642	0.247203	0.207675	Not_depleted	Not_depleted	-0.0150281	Not_depleted	N
	RVBD_0007	g-00051	Atc-30	d5	-0.170126	0.0054996	0.88363	1	0.482769	0.972988	Not_depleted	Not_depleted	0.175625	Not_depleted	N
	RVBD_0007	g-00052	Atc-30	d5	1.02268	0.361121	0.070308	0.664678	0.00242652	0.253255	Not_depleted	Not_depleted	-0.661558	Not_depleted	N
	RVBD_0007	g-00053	Atc-30	d5	0.978584	0.918198	0.234269	0.00914865	0.0160993	0.00045453	Not_depleted	Not_depleted	-0.0603867	Not_depleted	N
	RVBD_0007	g-00048	Atc-300	d5	0.454574	0.207997	0.349073	0.717655	0.0376597	0.322966	Not_depleted	Not_depleted	-0.246577	Not_depleted	N
	RVBD_0007	g-00049	Atc-300	d5	0.0701744	0.406897	0.969267	0.139629	0.78364	0.0155919	Not_depleted	Not_depleted	0.336722	Not_depleted	N
	RVBD_0007	g-00050	Atc-300	d5	0.280134	0.194351	0.655007	0.65513	0.16621	0.257935	Not_depleted	Not_depleted	-0.0857837	Not_depleted	N
	RVBD_0007	g-00051	Atc-300	d5	0.112471	-0.085204	0.938586	0.835169	0.645819	0.51265	Not_depleted	Not_depleted	-0.197675	Not_depleted	N
	RVBD_0007	g-00052	Atc-300	d5	0.800875	0.248879	0.232554	0.793964	0.0171234	0.435735	Not_depleted	Not_depleted	-0.551995	Not_depleted	N
	RVBD_0007	g-00053	Atc-300	d5	0.479865	0.372712	0.731785	0.53263	0.236299	0.161499	Not_depleted	Not_depleted	-0.107153	Not_depleted	N
	RVBD_0008c	g-00054	Atc-3	d10	0.282673	-0.661513	0.936836	0.52575	0.496085	0.0541538	Not_depleted	Not_depleted	-0.944187	Not_depleted	N
	RVBD_0008c	g-00055	Atc-3	d10	-0.770029	-0.502996	0.811789	0.833617	0.164905	0.303291	Not_depleted	Not_depleted	0.267034	Not_depleted	N
	RVBD_0008c	g-00056	Atc-3	d10	0.417102	-0.121961	0.911788	0.975328	0.383812	0.787171	Not_depleted	Not_depleted	-0.539062	Not_depleted	N
	RVBD_0008c	g-00057	Atc-3	d10	-0.449433	0.0771421	0.924138	0.985472	0.434165	0.844851	Not_depleted	Not_depleted	0.526576	Not_depleted	N
	RVBD_0008c	g-00058	Atc-3	d10	0.875115	-0.652581	0.764475	0.700512	0.113642	0.139366	Not_depleted	Not_depleted	-1.5277	Not_depleted	N
	RVBD_0008c	g-00054	Atc-30	d10	0.986349	0.489957	0.127977	0.393226	0.0180456	0.149472	Not_depleted	Not_depleted	-0.496393	Not_depleted	N
	RVBD_0008c	g-00055	Atc-30	d10	-0.364248	-0.596901	0.810398	0.49389	0.508621	0.223674	Not_depleted	Not_depleted	-0.232653	Not_depleted	N
	RVBD_0008c	g-00056	Atc-30	d10	-0.0974253	0.590168	0.958197	0.453704	0.840911	0.190959	Not_depleted	Not_depleted	0.687593	Not_depleted	N
	RVBD_0008c	g-00057	Atc-30	d10	-0.175484	-0.0190616	0.931006	0.99023	0.764066	0.96325	Not_depleted	Not_depleted	0.156422	Not_depleted	N
	RVBD_0008c	g-00058	Atc-30	d10	1.25748	0.207219	0.155659	0.83246	0.0238976	0.636304	Not_depleted	Not_depleted	-1.05026	Not_depleted	N
	RVBD_0008c	g-00054	Atc-300	d10	0.811062	0.440132	0.250884	0.423411	0.0513196	0.194817	Not_depleted	Not_depleted	-0.37093	Not_depleted	N
	RVBD_0008c	g-00055	Atc-300	d10	-0.340186	-1.59312	0.825178	0.0100499	0.536855	0.00146079	Not_depleted	Not_depleted	-1.25293	Not_depleted	N
	RVBD_0008c	g-00056	Atc-300	d10	0.135199	0.946178	0.936818	0.138137	0.778777	0.0364362	Not_depleted	Not_depleted	0.81098	Not_depleted	N
	RVBD_0008c	g-00057	Atc-300	d10	0.175444	0.255517	0.930984	0.740292	0.76082	0.51863	Not_depleted	Not_depleted	0.080073	Not_depleted	N
	RVBD_0008c	g-00058	Atc-300	d10	1.95318	-0.0643345	0.00743814	0.95783	0.000562242	0.884562	Not_depleted	Not_depleted	-2.01752	Not_depleted	N
	RVBD_0008c	g-00054	Atc-3	d14	0.0410919	-0.918621	1	0.722111	0.953246	0.140513	Not_depleted	Not_depleted	-0.959713	Not_depleted	N
	RVBD_0008c	g-00055	Atc-3	d14	-1.18059	-0.761465	0.850597	0.832978	0.221114	0.291865	Not_depleted	Not_depleted	0.419129	Not_depleted	N
	RVBD_0008c	g-00056	Atc-3	d14	0.507725	-0.241451	0.957699	0.962797	0.544915	0.729255	Not_depleted	Not_depleted	-0.749176	Not_depleted	N
	RVBD_0008c	g-00057	Atc-3	d14	-0.761367	0.134656	0.90827	0.976343	0.365644	0.81545	Not_depleted	Not_depleted	0.896023	Not_depleted	N
	RVBD_0008c	g-00058	Atc-3	d14	0.500682	0.286105	0.937333	0.953924	0.454121	0.662642	Not_depleted	Not_depleted	-0.214577	Not_depleted	N
	RVBD_0008c	g-00054	Atc-30	d14	1.41871	0.755308	0.182284	0.543814	0.0398291	0.239318	Not_depleted	Not_depleted	-0.6634	Not_depleted	N
	RVBD_0008c	g-00055	Atc-30	d14	0.229459	-0.369141	0.935861	0.863053	0.810203	0.646982	Not_depleted	Not_depleted	-0.598601	Not_depleted	N
	RVBD_0008c	g-00056	Atc-30	d14	0.123907	0.283976	0.964656	0.88432	0.883309	0.685954	Not_depleted	Not_depleted	0.160069	Not_depleted	N
	RVBD_0008c	g-00057	Atc-30	d14	-0.448532	-0.266696	0.82356	0.878108	0.593213	0.675394	Not_depleted	Not_depleted	0.181836	Not_depleted	N
	RVBD_0008c	g-00058	Atc-30	d14	2.04115	0.833945	0.025446	0.52113	0.00309033	0.22072	Not_depleted	Not_depleted	-1.20721	Not_depleted	N
	RVBD_0008c	g-00054	Atc-300	d14	1.18397	0.617688	0.290527	0.611405	0.0846727	0.334219	Not_depleted	Not_depleted	-0.566279	Not_depleted	N
	RVBD_0008c	g-00055	Atc-300	d14	-1.4827	-2.56991	0.371713	0.0152531	0.126452	0.00213478	Not_depleted	Not_depleted	-1.08721	Not_depleted	N
	RVBD_0008c	g-00056	Atc-300	d14	0.282373	0.0717937	0.896904	0.967664	0.736306	0.908344	Not_depleted	Not_depleted	-0.210579	Not_depleted	N
	RVBD_0008c	g-00057	Atc-300	d14	0.0737064	0.116033	0.980117	0.937551	0.929927	0.837382	Not_depleted	Not_depleted	0.0423269	Not_depleted	N
	RVBD_0008c	g-00058	Atc-300	d14	2.28048	0.536127	0.00924568	0.693198	0.00103484	0.427942	Not_depleted	Not_depleted	-1.74436	Not_depleted	N
	RVBD_0008c	g-00054	Atc-3	d5	0.243169	0.0164762	0.945358	1	0.272049	0.917059	Not_depleted	Not_depleted	-0.226693	Not_depleted	N
	RVBD_0008c	g-00055	Atc-3	d5	-0.111513	-0.351776	0.995337	0.754231	0.733763	0.10228	Not_depleted	Not_depleted	-0.240263	Not_depleted	N
	RVBD_0008c	g-00056	Atc-3	d5	0.137717	0.350554	0.977945	0.819102	0.542117	0.152456	Not_depleted	Not_depleted	0.212837	Not_depleted	N
	RVBD_0008c	g-00057	Atc-3	d5	-0.387408	0.0076914	0.950479	1	0.306842	0.961271	Not_depleted	Not_depleted	0.3951	Not_depleted	N
	RVBD_0008c	g-00058	Atc-3	d5	0.0800487	0.0574028	0.991956	0.992572	0.687504	0.696741	Not_depleted	Not_depleted	-0.0226458	Not_depleted	N
	RVBD_0008c	g-00054	Atc-30	d5	0.286913	0.310729	0.684049	0.377779	0.195714	0.0719071	Not_depleted	Not_depleted	0.0238164	Not_depleted	N
	RVBD_0008c	g-00055	Atc-30	d5	-0.430513	0.0323224	0.679643	0.983486	0.192334	0.89354	Not_depleted	Not_depleted	0.462836	Not_depleted	N
	RVBD_0008c	g-00056	Atc-30	d5	0.141619	0.452037	0.90573	0.361266	0.541564	0.0662778	Not_depleted	Not_depleted	0.310418	Not_depleted	N
	RVBD_0008c	g-00057	Atc-30	d5	-0.0354319	0.187249	0.997574	0.704094	0.927649	0.295262	Not_depleted	Not_depleted	0.222681	Not_depleted	N
	RVBD_0008c	g-00058	Atc-30	d5	-0.227333	0.182928	0.728366	0.621222	0.237461	0.210195	Not_depleted	Not_depleted	0.410262	Not_depleted	N
	RVBD_0008c	g-00054	Atc-300	d5	0.143584	0.0129772	0.896228	0.994233	0.520222	0.939496	Not_depleted	Not_depleted	-0.130607	Not_depleted	N
	RVBD_0008c	g-00055	Atc-300	d5	-0.135066	-0.136062	0.945897	0.843862	0.673112	0.52842	Not_depleted	Not_depleted	-0.000995963	Not_depleted	N
	RVBD_0008c	g-00056	Atc-300	d5	0.0668469	0.196509	0.965412	0.788706	0.772655	0.425794	Not_depleted	Not_depleted	0.129662	Not_depleted	N
	RVBD_0008c	g-00057	Atc-300	d5	-0.121776	0.224839	0.960469	0.59571	0.745673	0.207976	Not_depleted	Not_depleted	0.346614	Not_depleted	N
	RVBD_0008c	g-00058	Atc-300	d5	-0.100565	0.218616	0.926403	0.472783	0.607175	0.124536	Not_depleted	Not_depleted	0.319181	Not_depleted	N
	RVBD_0009	g-00059	Atc-3	d10	0.199597	0.106199	0.95597	0.970458	0.585063	0.747817	Not_depleted	Not_depleted	-0.0933985	Not_depleted	N
	RVBD_0009	g-00060	Atc-3	d10	-0.278428	-0.0445632	0.961463	0.998642	0.620818	0.932422	Not_depleted	Not_depleted	0.233865	Not_depleted	N
	RVBD_0009	g-00061	Atc-3	d10	0.235417	0.193442	0.96067	0.955492	0.613452	0.685016	Not_depleted	Not_depleted	-0.0419748	Not_depleted	N
	RVBD_0009	g-00059	Atc-30	d10	0.455681	0.588869	0.567203	0.250471	0.213346	0.0740439	Not_depleted	Not_depleted	0.133188	Not_depleted	N
	RVBD_0009	g-00060	Atc-30	d10	0.0848023	-0.116295	0.970434	0.928156	0.881027	0.820558	Not_depleted	Not_depleted	-0.201097	Not_depleted	N
	RVBD_0009	g-00061	Atc-30	d10	0.764723	0.22489	0.38208	0.831737	0.100245	0.635245	Not_depleted	Not_depleted	-0.539833	Not_depleted	N
	RVBD_0009	g-00059	Atc-300	d10	0.219267	0.328153	0.831965	0.569688	0.548574	0.317881	Not_depleted	Not_depleted	0.108886	Not_depleted	N
	RVBD_0009	g-00060	Atc-300	d10	-0.422267	0.0954595	0.769099	0.944102	0.446028	0.853797	Not_depleted	Not_depleted	0.517726	Not_depleted	N
	RVBD_0009	g-00061	Atc-300	d10	0.492552	0.598714	0.639197	0.444466	0.287897	0.209888	Not_depleted	Not_depleted	0.106162	Not_depleted	N
	RVBD_0009	g-00059	Atc-3	d14	-0.276672	0.502299	0.957834	0.815156	0.546522	0.26188	Not_depleted	Not_depleted	0.778972	Not_depleted	N
	RVBD_0009	g-00060	Atc-3	d14	-0.417403	-0.0909344	0.965112	0.988919	0.608611	0.889266	Not_depleted	Not_depleted	0.326469	Not_depleted	N
	RVBD_0009	g-00061	Atc-3	d14	-0.724754	-0.331208	0.887103	0.956338	0.303927	0.673823	Not_depleted	Not_depleted	0.393546	Not_depleted	N
	RVBD_0009	g-00059	Atc-30	d14	-0.0852681	-0.0398635	0.953515	0.98636	0.852496	0.942975	Not_depleted	Not_depleted	0.0454046	Not_depleted	N
	RVBD_0009	g-00060	Atc-30	d14	-0.502321	-0.104876	0.792974	0.969199	0.538151	0.892787	Not_depleted	Not_depleted	0.397445	Not_depleted	N
	RVBD_0009	g-00061	Atc-30	d14	0.0709422	0.0185028	0.978057	0.993603	0.920563	0.965275	Not_depleted	Not_depleted	-0.0524394	Not_depleted	N
	RVBD_0009	g-00059	Atc-300	d14	0.0233189	0.145423	0.9912	0.893372	0.95992	0.749615	Not_depleted	Not_depleted	0.122104	Not_depleted	N
	RVBD_0009	g-00060	Atc-300	d14	-0.730462	0.458027	0.668659	0.73648	0.371676	0.487103	Not_depleted	Not_depleted	1.18849	Not_depleted	N
	RVBD_0009	g-00061	Atc-300	d14	0.570556	0.187855	0.706761	0.922123	0.416235	0.805766	Not_depleted	Not_depleted	-0.382702	Not_depleted	N
	RVBD_0009	g-00059	Atc-3	d5	0.341801	0.0915985	0.805034	0.958783	0.083376	0.467358	Not_depleted	Not_depleted	-0.250202	Not_depleted	N
	RVBD_0009	g-00060	Atc-3	d5	-0.268389	0.3007	0.948447	0.74059	0.296488	0.0942232	Not_depleted	Not_depleted	0.569089	Not_depleted	N
	RVBD_0009	g-00061	Atc-3	d5	-0.0776335	-0.111235	0.999712	0.985386	0.800054	0.620119	Not_depleted	Not_depleted	-0.0336013	Not_depleted	N
	RVBD_0009	g-00059	Atc-30	d5	0.11368	0.15563	0.913932	0.63196	0.570065	0.219891	Not_depleted	Not_depleted	0.0419499	Not_depleted	N
	RVBD_0009	g-00060	Atc-30	d5	-0.0303713	0.305618	0.992287	0.428051	0.894428	0.0910936	Not_depleted	Not_depleted	0.335989	Not_depleted	N
	RVBD_0009	g-00061	Atc-30	d5	-0.106695	0.26878	0.953516	0.651063	0.7198	0.236877	Not_depleted	Not_depleted	0.375475	Not_depleted	N
	RVBD_0009	g-00059	Atc-300	d5	0.0675022	0.134584	0.960469	0.689347	0.738107	0.28927	Not_depleted	Not_depleted	0.0670822	Not_depleted	N
	RVBD_0009	g-00060	Atc-300	d5	-0.134359	0.268371	0.921912	0.497345	0.596571	0.137872	Not_depleted	Not_depleted	0.402731	Not_depleted	N
	RVBD_0009	g-00061	Atc-300	d5	0.245727	0.213476	0.860763	0.738585	0.434248	0.349602	Not_depleted	Not_depleted	-0.0322502	Not_depleted	N
	RVBD_0010c	g-00062	Atc-3	d10	-0.00971157	0.374943	1	0.814211	0.981782	0.278203	Not_depleted	Not_depleted	0.384655	Not_depleted	N
	RVBD_0010c	g-00063	Atc-3	d10	-0.903205	0.553122	0.7673	0.763969	0.117923	0.195716	Not_depleted	Not_depleted	1.45633	Not_depleted	N
	RVBD_0010c	g-00064	Atc-3	d10	-0.28475	0.592412	0.969181	0.752371	0.66464	0.183432	Not_depleted	Not_depleted	0.877162	Not_depleted	N
	RVBD_0010c	g-00065	Atc-3	d10	-0.155519	0.784259	0.989009	0.607619	0.800228	0.0894053	Not_depleted	Not_depleted	0.939778	Not_depleted	N
	RVBD_0010c	g-00066	Atc-3	d10	0.0667603	0.175561	1	0.972162	0.90066	0.757489	Not_depleted	Not_depleted	0.108801	Not_depleted	N
	RVBD_0010c	g-00067	Atc-3	d10	0.101888	0.0103336	0.990898	1	0.810659	0.980817	Not_depleted	Not_depleted	-0.0915544	Not_depleted	N
	RVBD_0010c	g-00062	Atc-30	d10	0.160187	0.544686	0.900823	0.337624	0.686149	0.116142	Not_depleted	Not_depleted	0.384499	Not_depleted	N
	RVBD_0010c	g-00063	Atc-30	d10	0.25268	0.655461	0.889384	0.354749	0.660511	0.125533	Not_depleted	Not_depleted	0.402781	Not_depleted	N
	RVBD_0010c	g-00064	Atc-30	d10	0.0330495	0.590207	0.995792	0.445459	0.962809	0.185379	Not_depleted	Not_depleted	0.557158	Not_depleted	N
	RVBD_0010c	g-00065	Atc-30	d10	-0.363298	-0.0279421	0.833674	0.986822	0.546457	0.952164	Not_depleted	Not_depleted	0.335356	Not_depleted	N
	RVBD_0010c	g-00066	Atc-30	d10	-0.0504249	-0.50856	0.984189	0.629528	0.926737	0.353949	Not_depleted	Not_depleted	-0.458135	Not_depleted	N
	RVBD_0010c	g-00067	Atc-30	d10	0.622356	0.436356	0.456576	0.495729	0.138968	0.225483	Not_depleted	Not_depleted	-0.186	Not_depleted	N
	RVBD_0010c	g-00062	Atc-300	d10	0.195255	0.449708	0.870514	0.423565	0.620626	0.195003	Not_depleted	Not_depleted	0.254453	Not_depleted	N
	RVBD_0010c	g-00063	Atc-300	d10	0.50006	1.45846	0.724882	0.0056545	0.382787	0.000759226	Not_depleted	Not_depleted	0.958401	Not_depleted	N
	RVBD_0010c	g-00064	Atc-300	d10	0.21745	0.735683	0.922774	0.275775	0.739372	0.0985817	Not_depleted	Not_depleted	0.518233	Not_depleted	N
	RVBD_0010c	g-00065	Atc-300	d10	-0.646786	-0.044043	0.63922	0.974944	0.288074	0.926167	Not_depleted	Not_depleted	0.602743	Not_depleted	N
	RVBD_0010c	g-00066	Atc-300	d10	-0.903313	0.792809	0.348138	0.366567	0.087269	0.154095	Not_depleted	Not_depleted	1.69612	Not_depleted	N
	RVBD_0010c	g-00067	Atc-300	d10	0.466435	0.489355	0.617449	0.394938	0.267151	0.173776	Not_depleted	Not_depleted	0.0229196	Not_depleted	N
	RVBD_0010c	g-00062	Atc-3	d14	0.446416	0.462644	0.931232	0.896883	0.442309	0.443144	Not_depleted	Not_depleted	0.0162278	Not_depleted	N
	RVBD_0010c	g-00063	Atc-3	d14	-0.483737	0.85878	0.950941	0.76553	0.512859	0.193932	Not_depleted	Not_depleted	1.34252	Not_depleted	N
	RVBD_0010c	g-00064	Atc-3	d14	0.467687	1.74465	0.965121	0.410651	0.613122	0.0195451	Not_depleted	Not_depleted	1.27697	Not_depleted	N
	RVBD_0010c	g-00065	Atc-3	d14	1.07101	0.993767	0.788431	0.667531	0.139438	0.097554	Not_depleted	Not_depleted	-0.0772436	Not_depleted	N
	RVBD_0010c	g-00066	Atc-3	d14	-1.77892	-0.314896	0.663498	0.962527	0.0584302	0.727441	Not_depleted	Not_depleted	1.46403	Not_depleted	N
	RVBD_0010c	g-00067	Atc-3	d14	-0.229224	0.387375	0.988045	0.923455	0.78883	0.528592	Not_depleted	Not_depleted	0.616599	Not_depleted	N
	RVBD_0010c	g-00062	Atc-30	d14	0.798155	1.1377	0.455177	0.270155	0.171003	0.0719394	Not_depleted	Not_depleted	0.339547	Not_depleted	N
	RVBD_0010c	g-00063	Atc-30	d14	0.656722	0.093713	0.676604	0.965646	0.372566	0.882119	Not_depleted	Not_depleted	-0.563009	Not_depleted	N
	RVBD_0010c	g-00064	Atc-30	d14	1.05203	0.814015	0.566165	0.591864	0.258867	0.282641	Not_depleted	Not_depleted	-0.238016	Not_depleted	N
	RVBD_0010c	g-00065	Atc-30	d14	0.365482	0.956465	0.833821	0.37962	0.612106	0.124318	Not_depleted	Not_depleted	0.590983	Not_depleted	N
	RVBD_0010c	g-00066	Atc-30	d14	-1.28755	0.783555	0.44614	0.695905	0.164415	0.4011	Not_depleted	Not_depleted	2.0711	Not_depleted	N
	RVBD_0010c	g-00067	Atc-30	d14	1.29797	0.77067	0.396086	0.532078	0.132977	0.228734	Not_depleted	Not_depleted	-0.527303	Not_depleted	N
	RVBD_0010c	g-00062	Atc-300	d14	0.0217917	0.268097	0.994602	0.848535	0.971113	0.662692	Not_depleted	Not_depleted	0.246306	Not_depleted	N
	RVBD_0010c	g-00063	Atc-300	d14	1.36871	0.972701	0.24805	0.39847	0.0661972	0.156191	Not_depleted	Not_depleted	-0.396007	Not_depleted	N
	RVBD_0010c	g-00064	Atc-300	d14	0.88554	1.67251	0.640167	0.129437	0.340133	0.0296052	Not_depleted	Not_depleted	0.786971	Not_depleted	N
	RVBD_0010c	g-00065	Atc-300	d14	0.984561	0.316189	0.447292	0.814032	0.174185	0.604797	Not_depleted	Not_depleted	-0.668372	Not_depleted	N
	RVBD_0010c	g-00066	Atc-300	d14	-1.47769	0.823358	0.345916	0.650551	0.112408	0.377826	Not_depleted	Not_depleted	2.30105	Not_depleted	N
	RVBD_0010c	g-00067	Atc-300	d14	0.251989	0.808848	0.909334	0.469432	0.768365	0.2067	Not_depleted	Not_depleted	0.556859	Not_depleted	N
	RVBD_0010c	g-00062	Atc-3	d5	0.162065	-0.00208764	0.974525	1	0.521447	0.997699	Not_depleted	Not_depleted	-0.164153	Not_depleted	N
	RVBD_0010c	g-00063	Atc-3	d5	-0.0481027	-0.0392406	1	1	0.866073	0.809865	Not_depleted	Not_depleted	0.00886213	Not_depleted	N
	RVBD_0010c	g-00064	Atc-3	d5	0.124488	-0.121949	0.995175	0.982926	0.717855	0.603235	Not_depleted	Not_depleted	-0.246437	Not_depleted	N
	RVBD_0010c	g-00065	Atc-3	d5	0.134615	0.0279163	0.988001	1	0.658817	0.879694	Not_depleted	Not_depleted	-0.106698	Not_depleted	N
	RVBD_0010c	g-00066	Atc-3	d5	-0.147544	0.135471	0.980643	0.982379	0.597256	0.596405	Not_depleted	Not_depleted	0.283014	Not_depleted	N
	RVBD_0010c	g-00067	Atc-3	d5	-0.492278	-0.115278	0.723768	0.967036	0.0453338	0.522477	Not_depleted	Not_depleted	0.377	Not_depleted	N
	RVBD_0010c	g-00062	Atc-30	d5	0.266117	0.127257	0.7718	0.768878	0.288456	0.370867	Not_depleted	Not_depleted	-0.13886	Not_depleted	N
	RVBD_0010c	g-00063	Atc-30	d5	-0.220189	-0.179934	0.854023	0.698223	0.418979	0.28996	Not_depleted	Not_depleted	0.0402548	Not_depleted	N
	RVBD_0010c	g-00064	Atc-30	d5	0.0827934	-0.110619	0.977401	0.905233	0.815789	0.646229	Not_depleted	Not_depleted	-0.193413	Not_depleted	N
	RVBD_0010c	g-00065	Atc-30	d5	0.125517	0.0234926	0.945668	0.98588	0.68381	0.906687	Not_depleted	Not_depleted	-0.102024	Not_depleted	N
	RVBD_0010c	g-00066	Atc-30	d5	-0.361514	0.548266	0.69125	0.204507	0.201516	0.0251388	Not_depleted	Not_depleted	0.90978	Not_depleted	N
	RVBD_0010c	g-00067	Atc-30	d5	-0.319287	0.0593271	0.682362	0.934518	0.194719	0.731127	Not_depleted	Not_depleted	0.378614	Not_depleted	N
	RVBD_0010c	g-00062	Atc-300	d5	0.243163	0.143168	0.807005	0.709938	0.331457	0.312191	Not_depleted	Not_depleted	-0.0999952	Not_depleted	N
	RVBD_0010c	g-00063	Atc-300	d5	-0.0182405	0.48729	0.998771	0.0590527	0.950345	0.00487956	Not_depleted	Not_depleted	0.50553	Not_depleted	N
	RVBD_0010c	g-00064	Atc-300	d5	-0.282805	-0.0598472	0.834494	0.954861	0.382586	0.801438	Not_depleted	Not_depleted	0.222958	Not_depleted	N
	RVBD_0010c	g-00065	Atc-300	d5	0.0742973	-0.177414	0.976243	0.739058	0.815425	0.350504	Not_depleted	Not_depleted	-0.251711	Not_depleted	N
	RVBD_0010c	g-00066	Atc-300	d5	-0.150285	0.419328	0.916613	0.394884	0.584328	0.0862339	Not_depleted	Not_depleted	0.569614	Not_depleted	N
	RVBD_0010c	g-00067	Atc-300	d5	-0.423817	0.254848	0.509163	0.521248	0.0850522	0.153511	Not_depleted	Not_depleted	0.678666	Not_depleted	N
	RVBD_0011c	g-00068	Atc-3	d10	1.12462	-0.187743	0.641827	0.968877	0.0484364	0.742689	Not_depleted	Not_depleted	-1.31237	Not_depleted	N
	RVBD_0011c	g-00069	Atc-3	d10	-0.0705153	0.383967	0.99674	0.758776	0.866635	0.190013	Not_depleted	Not_depleted	0.454482	Not_depleted	N
	RVBD_0011c	g-00070	Atc-3	d10	0.250047	-1.29446	0.983477	0.459502	0.758411	0.0359517	Not_depleted	Not_depleted	-1.54451	Not_depleted	N
	RVBD_0011c	g-00071	Atc-3	d10	-0.414119	-0.065049	0.949889	0.995904	0.557901	0.915253	Not_depleted	Not_depleted	0.34907	Not_depleted	N
	RVBD_0011c	g-00068	Atc-30	d10	1.25073	-0.969377	0.175726	0.290197	0.0284996	0.0920568	Not_depleted	Not_depleted	-2.22011	Not_depleted	N
	RVBD_0011c	g-00069	Atc-30	d10	0.270773	0.562003	0.816481	0.206017	0.518472	0.0551671	Not_depleted	Not_depleted	0.29123	Not_depleted	N
	RVBD_0011c	g-00070	Atc-30	d10	0.389005	-0.725906	0.873421	0.505929	0.628709	0.234552	Not_depleted	Not_depleted	-1.11491	Not_depleted	N
	RVBD_0011c	g-00071	Atc-30	d10	-0.609399	0.147357	0.736124	0.918097	0.390262	0.799767	Not_depleted	Not_depleted	0.756756	Not_depleted	N
	RVBD_0011c	g-00068	Atc-300	d10	0.902408	-1.23722	0.402704	0.127835	0.112745	0.0324783	Not_depleted	Not_depleted	-2.13963	Not_depleted	N
	RVBD_0011c	g-00069	Atc-300	d10	0.653065	0.231368	0.417544	0.673549	0.119949	0.430403	Not_depleted	Not_depleted	-0.421697	Not_depleted	N
	RVBD_0011c	g-00070	Atc-300	d10	-0.212666	-1.00206	0.941465	0.281755	0.791516	0.102238	Not_depleted	Not_depleted	-0.789389	Not_depleted	N
	RVBD_0011c	g-00071	Atc-300	d10	-0.191655	0.83739	0.939645	0.348829	0.787707	0.141891	Not_depleted	Not_depleted	1.02905	Not_depleted	N
	RVBD_0011c	g-00068	Atc-3	d14	0.426763	-0.836295	0.973854	0.906401	0.671094	0.464817	Not_depleted	Not_depleted	-1.26306	Not_depleted	N
	RVBD_0011c	g-00069	Atc-3	d14	0.456456	0.810709	0.917753	0.705148	0.391504	0.123399	Not_depleted	Not_depleted	0.354253	Not_depleted	N
	RVBD_0011c	g-00070	Atc-3	d14	-0.00763618	-0.505354	1	0.933294	0.997628	0.57404	Not_depleted	Not_depleted	-0.497718	Not_depleted	N
	RVBD_0011c	g-00071	Atc-3	d14	1.20786	0.934448	0.90827	0.854106	0.363343	0.330342	Not_depleted	Not_depleted	-0.273409	Not_depleted	N
	RVBD_0011c	g-00068	Atc-30	d14	-0.148501	-0.811997	0.964599	0.790723	0.883167	0.531912	Not_depleted	Not_depleted	-0.663496	Not_depleted	N
	RVBD_0011c	g-00069	Atc-30	d14	0.671672	1.50602	0.502943	0.0434198	0.207617	0.00645087	Not_depleted	Not_depleted	0.834351	Not_depleted	N
	RVBD_0011c	g-00070	Atc-30	d14	-1.25808	-0.442256	0.683234	0.871323	0.379957	0.661482	Not_depleted	Not_depleted	0.815821	Not_depleted	N
	RVBD_0011c	g-00071	Atc-30	d14	-0.332437	-1.03178	0.933452	0.644374	0.805562	0.338313	Not_depleted	Not_depleted	-0.699341	Not_depleted	N
	RVBD_0011c	g-00068	Atc-300	d14	-1.99358	-1.00627	0.216946	0.700686	0.0543877	0.437307	Not_depleted	Not_depleted	0.987312	Not_depleted	N
	RVBD_0011c	g-00069	Atc-300	d14	0.487746	0.970174	0.658208	0.253283	0.359408	0.0770532	Not_depleted	Not_depleted	0.482428	Not_depleted	N
	RVBD_0011c	g-00070	Atc-300	d14	-1.43097	-0.512272	0.620452	0.815768	0.319422	0.60851	Not_depleted	Not_depleted	0.918693	Not_depleted	N
	RVBD_0011c	g-00071	Atc-300	d14	0.834105	-0.259155	0.787166	0.930277	0.530001	0.821469	Not_depleted	Not_depleted	-1.09326	Not_depleted	N
	RVBD_0011c	g-00068	Atc-3	d5	-0.292223	0.663776	0.945358	0.497862	0.270166	0.0232203	Not_depleted	Not_depleted	0.955999	Not_depleted	N
	RVBD_0011c	g-00069	Atc-3	d5	-0.0344485	0.171272	1	0.886076	0.86319	0.234855	Not_depleted	Not_depleted	0.20572	Not_depleted	N
	RVBD_0011c	g-00070	Atc-3	d5	0.026765	0.0169396	1	1	0.939091	0.976072	Not_depleted	Not_depleted	-0.00982544	Not_depleted	N
	RVBD_0011c	g-00071	Atc-3	d5	-0.275301	-0.1275	0.970732	0.988252	0.433691	0.649733	Not_depleted	Not_depleted	0.1478	Not_depleted	N
	RVBD_0011c	g-00068	Atc-30	d5	-0.0176348	0.980972	1	0.0153917	0.946268	0.000837627	Not_depleted	Not_depleted	0.998607	Not_depleted	N
	RVBD_0011c	g-00069	Atc-30	d5	0.248956	0.593156	0.730488	0.00101391	0.24103	3.65794e-05	Not_depleted	Not_depleted	0.344199	Not_depleted	N
	RVBD_0011c	g-00070	Atc-30	d5	-0.032137	0.480422	0.997294	0.610211	0.916653	0.200389	Not_depleted	Not_depleted	0.512559	Not_depleted	N
	RVBD_0011c	g-00071	Atc-30	d5	-0.37571	-0.0946652	0.763824	0.934518	0.280132	0.731176	Not_depleted	Not_depleted	0.281045	Not_depleted	N
	RVBD_0011c	g-00068	Atc-300	d5	0.281432	0.820181	0.772707	0.0612576	0.285424	0.00510739	Not_depleted	Not_depleted	0.538749	Not_depleted	N
	RVBD_0011c	g-00069	Atc-300	d5	0.351752	0.506733	0.538171	0.00774991	0.0981087	0.000409965	Not_depleted	Not_depleted	0.154981	Not_depleted	N
	RVBD_0011c	g-00070	Atc-300	d5	0.109793	0.387471	0.959542	0.69344	0.733817	0.294566	Not_depleted	Not_depleted	0.277678	Not_depleted	N
	RVBD_0011c	g-00071	Atc-300	d5	0.0393754	-0.03896	0.99392	0.978584	0.912051	0.884494	Not_depleted	Not_depleted	-0.0783354	Not_depleted	N
	RVBD_0012	g-00072	Atc-3	d10	-0.431821	0.497042	0.899058	0.788359	0.350703	0.22925	Not_depleted	Not_depleted	0.928863	Not_depleted	N
	RVBD_0012	g-00073	Atc-3	d10	-0.19846	0.103795	0.970186	0.975328	0.674717	0.785922	Not_depleted	Not_depleted	0.302254	Not_depleted	N
	RVBD_0012	g-00074	Atc-3	d10	0.807582	0.675187	0.828263	0.782522	0.187072	0.222419	Not_depleted	Not_depleted	-0.132395	Not_depleted	N
	RVBD_0012	g-00075	Atc-3	d10	-0.382297	0.444142	0.95179	0.877676	0.565752	0.399932	Not_depleted	Not_depleted	0.826439	Not_depleted	N
	RVBD_0012	g-00076	Atc-3	d10	-0.574637	0.516187	0.859258	0.863195	0.256396	0.35978	Not_depleted	Not_depleted	1.09082	Not_depleted	N
	RVBD_0012	g-00077	Atc-3	d10	-0.0892131	-0.204652	0.994306	0.934116	0.836867	0.592934	Not_depleted	Not_depleted	-0.115439	Not_depleted	N
	RVBD_0012	g-00072	Atc-30	d10	-0.383843	0.568233	0.747209	0.423278	0.405989	0.169488	Not_depleted	Not_depleted	0.952076	Not_depleted	N
	RVBD_0012	g-00073	Atc-30	d10	-0.945989	0.670456	0.244566	0.259949	0.0472721	0.0781246	Not_depleted	Not_depleted	1.61645	Not_depleted	N
	RVBD_0012	g-00074	Atc-30	d10	0.547528	-0.836273	0.721614	0.364465	0.370813	0.130967	Not_depleted	Not_depleted	-1.3838	Not_depleted	N
	RVBD_0012	g-00075	Atc-30	d10	-0.369997	0.466219	0.848311	0.650615	0.578313	0.377985	Not_depleted	Not_depleted	0.836216	Not_depleted	N
	RVBD_0012	g-00076	Atc-30	d10	0.0156794	-0.232776	0.999514	0.856076	0.978147	0.679496	Not_depleted	Not_depleted	-0.248455	Not_depleted	N
	RVBD_0012	g-00077	Atc-30	d10	-0.148399	-0.529213	0.919593	0.419307	0.730996	0.166895	Not_depleted	Not_depleted	-0.380814	Not_depleted	N
	RVBD_0012	g-00072	Atc-300	d10	0.0238105	0.133674	0.994825	0.886785	0.959934	0.749331	Not_depleted	Not_depleted	0.109863	Not_depleted	N
	RVBD_0012	g-00073	Atc-300	d10	0.598943	0.468826	0.545339	0.454313	0.204091	0.217757	Not_depleted	Not_depleted	-0.130117	Not_depleted	N
	RVBD_0012	g-00074	Atc-300	d10	1.65979	0.680105	0.0654856	0.457596	0.00759435	0.219829	Not_depleted	Not_depleted	-0.979681	Not_depleted	N
	RVBD_0012	g-00075	Atc-300	d10	-1.18929	-0.601337	0.32304	0.500928	0.0771163	0.255189	Not_depleted	Not_depleted	0.587957	Not_depleted	N
	RVBD_0012	g-00076	Atc-300	d10	0.511546	-0.724353	0.660574	0.437867	0.310216	0.204621	Not_depleted	Not_depleted	-1.2359	Not_depleted	N
	RVBD_0012	g-00077	Atc-300	d10	-0.0453175	-0.153298	0.982532	0.853465	0.917147	0.690221	Not_depleted	Not_depleted	-0.107981	Not_depleted	N
	RVBD_0012	g-00072	Atc-3	d14	-0.279727	0.57399	0.976959	0.872652	0.689553	0.389703	Not_depleted	Not_depleted	0.853717	Not_depleted	N
	RVBD_0012	g-00073	Atc-3	d14	-0.304579	2.2716	0.977383	0.109768	0.692227	0.000949163	Not_depleted	Not_depleted	2.57618	Not_depleted	N
	RVBD_0012	g-00074	Atc-3	d14	0.518553	0.797738	0.961525	0.841532	0.566194	0.30874	Not_depleted	Not_depleted	0.279184	Not_depleted	N
	RVBD_0012	g-00075	Atc-3	d14	-0.380763	0.409037	0.984384	0.948732	0.736457	0.637462	Not_depleted	Not_depleted	0.789799	Not_depleted	N
	RVBD_0012	g-00076	Atc-3	d14	-1.4604	1.24649	0.734061	0.725004	0.0970638	0.145417	Not_depleted	Not_depleted	2.70688	Not_depleted	N
	RVBD_0012	g-00077	Atc-3	d14	0.603181	-0.402644	0.908215	0.929585	0.35853	0.551208	Not_depleted	Not_depleted	-1.00582	Not_depleted	N
	RVBD_0012	g-00072	Atc-30	d14	-0.467151	0.609497	0.770637	0.674932	0.504374	0.374079	Not_depleted	Not_depleted	1.07665	Not_depleted	N
	RVBD_0012	g-00073	Atc-30	d14	-1.27713	2.06075	0.340665	0.0252532	0.103283	0.00341378	Not_depleted	Not_depleted	3.33788	Not_depleted	N
	RVBD_0012	g-00074	Atc-30	d14	0.346037	-0.258943	0.884537	0.92519	0.70385	0.771049	Not_depleted	Not_depleted	-0.60498	Not_depleted	N
	RVBD_0012	g-00075	Atc-30	d14	0.104754	0.790643	0.980153	0.676579	0.92686	0.376374	Not_depleted	Not_depleted	0.685889	Not_depleted	N
	RVBD_0012	g-00076	Atc-30	d14	-1.66678	0.0592473	0.238659	0.982818	0.0593575	0.930904	Not_depleted	Not_depleted	1.72603	Not_depleted	N
	RVBD_0012	g-00077	Atc-30	d14	1.28198	-0.25273	0.221288	0.912102	0.0533262	0.738267	Not_depleted	Not_depleted	-1.53471	Not_depleted	N
	RVBD_0012	g-00072	Atc-300	d14	-0.422139	0.544623	0.798489	0.692587	0.546684	0.427212	Not_depleted	Not_depleted	0.966761	Not_depleted	N
	RVBD_0012	g-00073	Atc-300	d14	0.680494	1.55564	0.675088	0.115622	0.378787	0.0254855	Not_depleted	Not_depleted	0.875145	Not_depleted	N
	RVBD_0012	g-00074	Atc-300	d14	1.65941	2.00569	0.261792	0.0792133	0.0720085	0.0156147	Not_depleted	Not_depleted	0.346271	Not_depleted	N
	RVBD_0012	g-00075	Atc-300	d14	-1.23819	-0.57847	0.577228	0.783292	0.278252	0.555441	Not_depleted	Not_depleted	0.659716	Not_depleted	N
	RVBD_0012	g-00076	Atc-300	d14	-0.730709	0.978339	0.692457	0.537025	0.398631	0.263873	Not_depleted	Not_depleted	1.70905	Not_depleted	N
	RVBD_0012	g-00077	Atc-300	d14	1.13072	0.272685	0.296403	0.86257	0.0872999	0.689328	Not_depleted	Not_depleted	-0.858038	Not_depleted	N
	RVBD_0012	g-00072	Atc-3	d5	0.122359	0.138815	0.981662	0.94187	0.612115	0.388823	Not_depleted	Not_depleted	0.0164556	Not_depleted	N
	RVBD_0012	g-00073	Atc-3	d5	-0.0290857	0.321979	1	0.567658	0.919958	0.0345793	Not_depleted	Not_depleted	0.351065	Not_depleted	N
	RVBD_0012	g-00074	Atc-3	d5	0.328085	-0.279945	0.969404	0.898474	0.428852	0.259055	Not_depleted	Not_depleted	-0.60803	Not_depleted	N
	RVBD_0012	g-00075	Atc-3	d5	-0.124574	0.0496072	0.991532	1	0.684464	0.82912	Not_depleted	Not_depleted	0.174181	Not_depleted	N
	RVBD_0012	g-00076	Atc-3	d5	-0.00600867	0.894213	1	0.304012	0.988382	0.00549721	Not_depleted	Not_depleted	0.900222	Not_depleted	N
	RVBD_0012	g-00077	Atc-3	d5	0.0217981	0.318092	1	0.768191	0.92634	0.111785	Not_depleted	Not_depleted	0.296294	Not_depleted	N
	RVBD_0012	g-00072	Atc-30	d5	0.173704	0.0358577	0.875515	0.964352	0.46825	0.828186	Not_depleted	Not_depleted	-0.137847	Not_depleted	N
	RVBD_0012	g-00073	Atc-30	d5	-0.719798	0.377012	0.241849	0.134284	0.016967	0.0133968	Not_depleted	Not_depleted	1.09681	Not_depleted	N
	RVBD_0012	g-00074	Atc-30	d5	-0.10765	0.464635	0.969497	0.344567	0.783711	0.0607179	Not_depleted	Not_depleted	0.572284	Not_depleted	N
	RVBD_0012	g-00075	Atc-30	d5	-0.0420704	0.324302	0.992215	0.568487	0.891664	0.172281	Not_depleted	Not_depleted	0.366373	Not_depleted	N
	RVBD_0012	g-00076	Atc-30	d5	-0.0389018	0.0627816	0.997131	0.97177	0.916152	0.851091	Not_depleted	Not_depleted	0.101683	Not_depleted	N
	RVBD_0012	g-00077	Atc-30	d5	-0.138258	0.2117	0.879584	0.706748	0.472824	0.297851	Not_depleted	Not_depleted	0.349958	Not_depleted	N
	RVBD_0012	g-00072	Atc-300	d5	0.383614	0.155504	0.556029	0.728846	0.106083	0.335689	Not_depleted	Not_depleted	-0.22811	Not_depleted	N
	RVBD_0012	g-00073	Atc-300	d5	-0.226381	0.557524	0.870886	0.00480019	0.451948	0.000235565	Not_depleted	Not_depleted	0.783905	Not_depleted	N
	RVBD_0012	g-00074	Atc-300	d5	-0.382841	0.0578601	0.809317	0.966567	0.338083	0.837314	Not_depleted	Not_depleted	0.440701	Not_depleted	N
	RVBD_0012	g-00075	Atc-300	d5	-0.0213994	-0.0369932	0.998285	0.978394	0.944186	0.88428	Not_depleted	Not_depleted	-0.0155938	Not_depleted	N
	RVBD_0012	g-00076	Atc-300	d5	0.599924	-0.195104	0.563532	0.857788	0.109934	0.54952	Not_depleted	Not_depleted	-0.795027	Not_depleted	N
	RVBD_0012	g-00077	Atc-300	d5	0.137271	0.0668493	0.888349	0.933957	0.500997	0.739867	Not_depleted	Not_depleted	-0.0704217	Not_depleted	N
	RVBD_0013	g-00078	Atc-3	d10	-0.130518	0.894378	0.991345	0.750685	0.825596	0.181877	Not_depleted	Not_depleted	1.0249	Not_depleted	N
	RVBD_0013	g-00079	Atc-3	d10	-1.12763	-1.93471	0.652166	0.255684	0.0509569	0.00752404	Not_depleted	Not_depleted	-0.807077	Not_depleted	N
	RVBD_0013	g-00080	Atc-3	d10	0.18003	0.253841	0.977313	0.905859	0.712775	0.485744	Not_depleted	Not_depleted	0.0738109	Not_depleted	N
	RVBD_0013	g-00081	Atc-3	d10	-0.792109	-1.39157	0.734067	0.215516	0.0870754	0.00484769	Not_depleted	Not_depleted	-0.599461	Not_depleted	N
	RVBD_0013	g-00082	Atc-3	d10	-0.0359858	-1.28575	1	0.418661	0.955301	0.0267145	Not_depleted	Not_depleted	-1.24976	Not_depleted	N
	RVBD_0013	g-00083	Atc-3	d10	-1.93254	-0.204842	0.360967	0.974634	0.00614014	0.776065	Not_depleted	Not_depleted	1.7277	Not_depleted	N
	RVBD_0013	g-00078	Atc-30	d10	-3.64933	-5.03341	1.21854e-06	1.92044e-08	2.45763e-08	8.44771e-10	Depleted	Depleted	-1.38408	Depleted	N
	RVBD_0013	g-00079	Atc-30	d10	-4.23203	-4.26509	1.54798e-08	2.30302e-06	1.70233e-10	1.4235e-07	Depleted	Depleted	-0.0330584	Not_depleted	N
	RVBD_0013	g-00080	Atc-30	d10	-2.69232	-4.02054	8.87614e-06	1.4887e-19	2.41522e-07	8.99456e-22	Depleted	Depleted	-1.32822	Depleted	N
	RVBD_0013	g-00081	Atc-30	d10	-3.67992	-2.28574	2.26138e-10	0.000109871	1.35647e-12	8.98316e-06	Depleted	Depleted	1.39417	Not_depleted	N
	RVBD_0013	g-00082	Atc-30	d10	-2.87294	-5.08336	0.000152641	5.58225e-11	6.07753e-06	1.50682e-12	Depleted	Depleted	-2.21042	Depleted	N
	RVBD_0013	g-00083	Atc-30	d10	-5.11041	-4.34764	3.93651e-08	2.12688e-06	5.00907e-10	1.30907e-07	Depleted	Depleted	0.762771	Not_depleted	N
	RVBD_0013	g-00078	Atc-300	d10	-4.23993	-3.97784	2.40204e-08	2.85836e-06	3.48727e-10	2.01648e-07	Depleted	Depleted	0.262095	Not_depleted	N
	RVBD_0013	g-00079	Atc-300	d10	-4.23864	-5.885	1.21656e-08	1.09052e-09	1.65515e-10	4.25665e-11	Depleted	Depleted	-1.64636	Depleted	N
	RVBD_0013	g-00080	Atc-300	d10	-3.90303	-3.71192	2.466e-10	2.02019e-17	1.79007e-12	2.04601e-19	Depleted	Depleted	0.191118	Not_depleted	N
	RVBD_0013	g-00081	Atc-300	d10	-3.42116	-3.40433	1.97605e-09	7.19627e-09	2.05284e-11	3.26563e-10	Depleted	Depleted	0.0168311	Not_depleted	N
	RVBD_0013	g-00082	Atc-300	d10	-2.21017	-4.52148	0.00465757	5.87043e-10	0.000328577	2.18935e-11	Depleted	Depleted	-2.31131	Depleted	N
	RVBD_0013	g-00083	Atc-300	d10	-3.90489	-3.73318	1.14576e-05	4.89429e-05	3.77006e-07	4.18246e-06	Depleted	Depleted	0.171707	Not_depleted	N
	RVBD_0013	g-00078	Atc-3	d14	-0.853761	0.111088	0.912858	0.991626	0.375959	0.902669	Not_depleted	Not_depleted	0.964849	Not_depleted	N
	RVBD_0013	g-00079	Atc-3	d14	-1.73151	-3.4058	0.733058	0.113436	0.0965791	0.00100586	Not_depleted	Not_depleted	-1.67429	Not_depleted	N
	RVBD_0013	g-00080	Atc-3	d14	0.521931	-0.675296	0.927026	0.759018	0.426704	0.184082	Not_depleted	Not_depleted	-1.19723	Not_depleted	N
	RVBD_0013	g-00081	Atc-3	d14	-1.84051	-1.43471	0.719209	0.718573	0.0841897	0.135578	Not_depleted	Not_depleted	0.405797	Not_depleted	N
	RVBD_0013	g-00082	Atc-3	d14	-0.0611259	-2.18814	1	0.426668	0.968187	0.021402	Not_depleted	Not_depleted	-2.12701	Not_depleted	N
	RVBD_0013	g-00083	Atc-3	d14	-2.44827	-1.24271	0.613317	0.797495	0.0420346	0.233347	Not_depleted	Not_depleted	1.20556	Not_depleted	N
	RVBD_0013	g-00078	Atc-30	d14	-7.66111	-9.43098	2.0741e-07	1.27758e-07	4.41328e-09	3.60405e-09	Depleted	Depleted	-1.76987	Depleted	N
	RVBD_0013	g-00079	Atc-30	d14	-9.585	-8.4543	4.36559e-08	2.1343e-06	6.92619e-10	8.50716e-08	Depleted	Depleted	1.1307	Not_depleted	N
	RVBD_0013	g-00080	Atc-30	d14	-6.15989	-6.91082	3.46027e-11	6.81406e-17	1.81993e-13	1.07291e-19	Depleted	Depleted	-0.750923	Not_depleted	N
	RVBD_0013	g-00081	Atc-30	d14	-8.0724	-1.65251	8.56224e-07	0.377339	2.32237e-08	0.123046	Depleted	Not_depleted	6.41989	Not_depleted	N
	RVBD_0013	g-00082	Atc-30	d14	-7.19585	-10.9	0.00276089	2.8784e-08	0.000234975	6.59357e-10	Depleted	Depleted	-3.70416	Depleted	N
	RVBD_0013	g-00083	Atc-30	d14	-5.53774	-7.54196	0.00090005	3.95229e-05	6.49823e-05	2.34155e-06	Depleted	Depleted	-2.00422	Depleted	N
	RVBD_0013	g-00078	Atc-300	d14	-8.53254	-8.76352	2.22156e-08	1.11619e-07	3.43769e-10	3.39965e-09	Depleted	Depleted	-0.230982	Not_depleted	N
	RVBD_0013	g-00079	Atc-300	d14	-8.37505	-7.70368	3.78973e-07	4.68595e-06	9.45539e-09	2.38921e-07	Depleted	Depleted	0.671371	Not_depleted	N
	RVBD_0013	g-00080	Atc-300	d14	-7.38212	-6.69805	1.56333e-13	2.64581e-16	3.39765e-16	5.86526e-19	Depleted	Depleted	0.684066	Not_depleted	N
	RVBD_0013	g-00081	Atc-300	d14	-5.39954	-7.58249	0.00026101	4.48237e-06	1.73469e-05	2.26203e-07	Depleted	Depleted	-2.18295	Depleted	N
	RVBD_0013	g-00082	Atc-300	d14	-4.71762	-5.9224	0.0358823	3.76513e-05	0.00515479	2.48761e-06	Not_depleted	Depleted	-1.20478	Depleted	N
	RVBD_0013	g-00083	Atc-300	d14	-6.45301	-7.39807	0.000143049	6.66087e-05	8.71751e-06	4.71351e-06	Depleted	Depleted	-0.945066	Not_depleted	N
	RVBD_0013	g-00078	Atc-3	d5	0.0741595	0.230561	1	0.922697	0.821767	0.334016	Not_depleted	Not_depleted	0.156402	Not_depleted	N
	RVBD_0013	g-00079	Atc-3	d5	-0.0374298	-0.205448	1	0.948149	0.899649	0.419077	Not_depleted	Not_depleted	-0.168018	Not_depleted	N
	RVBD_0013	g-00080	Atc-3	d5	0.126587	-0.23197	0.972414	0.74059	0.508809	0.0922655	Not_depleted	Not_depleted	-0.358557	Not_depleted	N
	RVBD_0013	g-00081	Atc-3	d5	-0.196441	-0.497904	0.972414	0.227709	0.510289	0.00262292	Not_depleted	Not_depleted	-0.301462	Not_depleted	N
	RVBD_0013	g-00082	Atc-3	d5	-0.596206	-0.697287	0.852728	0.277538	0.11581	0.00431918	Not_depleted	Not_depleted	-0.101082	Not_depleted	N
	RVBD_0013	g-00083	Atc-3	d5	0.0936806	-0.226991	0.998421	0.961633	0.792969	0.476614	Not_depleted	Not_depleted	-0.320672	Not_depleted	N
	RVBD_0013	g-00078	Atc-30	d5	-0.42761	-1.00619	0.660393	0.0010139	0.17495	3.65348e-05	Not_depleted	Depleted	-0.578576	Not_depleted	N
	RVBD_0013	g-00079	Atc-30	d5	-0.198879	-0.93739	0.887924	0.00929162	0.495438	0.000462441	Not_depleted	Not_depleted	-0.738511	Not_depleted	N
	RVBD_0013	g-00080	Atc-30	d5	-0.576351	-1.27259	0.068477	7.79146e-17	0.00234656	2.84483e-19	Not_depleted	Depleted	-0.696235	Not_depleted	N
	RVBD_0013	g-00081	Atc-30	d5	-0.526325	-1.24126	0.498445	4.00778e-11	0.0784939	3.01376e-13	Not_depleted	Depleted	-0.714936	Not_depleted	N
	RVBD_0013	g-00082	Atc-30	d5	-0.316975	-1.14924	0.843264	0.000144224	0.402279	4.13752e-06	Not_depleted	Depleted	-0.832269	Not_depleted	N
	RVBD_0013	g-00083	Atc-30	d5	-0.47509	-1.13744	0.618952	0.00976463	0.143586	0.000489802	Not_depleted	Depleted	-0.662354	Not_depleted	N
	RVBD_0013	g-00078	Atc-300	d5	-0.194421	-0.791213	0.900698	0.0175862	0.532035	0.00107783	Not_depleted	Not_depleted	-0.596791	Not_depleted	N
	RVBD_0013	g-00079	Atc-300	d5	-0.305731	-0.848851	0.776473	0.0248222	0.289385	0.00163568	Not_depleted	Not_depleted	-0.543121	Not_depleted	N
	RVBD_0013	g-00080	Atc-300	d5	-0.908968	-1.37332	0.000165687	1.29695e-19	1.62043e-06	3.77708e-22	Not_depleted	Depleted	-0.464356	Not_depleted	N
	RVBD_0013	g-00081	Atc-300	d5	-0.661783	-1.23759	0.300418	3.2961e-11	0.0274811	3.33822e-13	Not_depleted	Depleted	-0.575803	Not_depleted	N
	RVBD_0013	g-00082	Atc-300	d5	-0.377623	-1.23609	0.794379	3.00375e-05	0.312501	8.4441e-07	Not_depleted	Depleted	-0.858471	Not_depleted	N
	RVBD_0013	g-00083	Atc-300	d5	-0.272109	-1.10744	0.846245	0.0105551	0.402984	0.000591388	Not_depleted	Not_depleted	-0.83533	Not_depleted	N
	RVBD_0014c	g-00084	Atc-3	d10	0.501284	0.527595	0.916194	0.782062	0.401125	0.221082	Not_depleted	Not_depleted	0.0263111	Not_depleted	N
	RVBD_0014c	g-00085	Atc-3	d10	-0.296686	-0.111871	0.958232	0.982482	0.59826	0.825248	Not_depleted	Not_depleted	0.184815	Not_depleted	N
	RVBD_0014c	g-00086	Atc-3	d10	0.568645	1.02366	0.926711	0.398658	0.443137	0.023382	Not_depleted	Not_depleted	0.455015	Not_depleted	N
	RVBD_0014c	g-00087	Atc-3	d10	-0.251528	-0.224787	0.968316	0.929087	0.654411	0.570805	Not_depleted	Not_depleted	0.0267408	Not_depleted	N
	RVBD_0014c	g-00088	Atc-3	d10	-0.0383457	0.284054	1	0.918183	0.950222	0.529055	Not_depleted	Not_depleted	0.3224	Not_depleted	N
	RVBD_0014c	g-00089	Atc-3	d10	0.367278	-0.487168	0.9305	0.689653	0.468286	0.131689	Not_depleted	Not_depleted	-0.854445	Not_depleted	N
	RVBD_0014c	g-00084	Atc-30	d10	0.828972	-0.344422	0.500781	0.691292	0.165746	0.427438	Not_depleted	Not_depleted	-1.17339	Not_depleted	N
	RVBD_0014c	g-00085	Atc-30	d10	-0.0843332	-1.43981	0.970434	0.0323586	0.881068	0.00496786	Not_depleted	Not_depleted	-1.35547	Not_depleted	N
	RVBD_0014c	g-00086	Atc-30	d10	0.386823	0.14549	0.86225	0.904172	0.604278	0.76889	Not_depleted	Not_depleted	-0.241333	Not_depleted	N
	RVBD_0014c	g-00087	Atc-30	d10	0.463782	-1.13614	0.747514	0.0329523	0.406932	0.00507477	Not_depleted	Not_depleted	-1.59992	Not_depleted	N
	RVBD_0014c	g-00088	Atc-30	d10	0.137045	-1.85801	0.945468	0.000762722	0.805836	7.37327e-05	Not_depleted	Depleted	-1.99506	Depleted	N
	RVBD_0014c	g-00089	Atc-30	d10	1.20444	-2.02817	0.128307	4.04658e-08	0.0181201	1.89084e-09	Not_depleted	Depleted	-3.23261	Depleted	N
	RVBD_0014c	g-00084	Atc-300	d10	0.711499	-0.83865	0.581324	0.181904	0.233682	0.0539323	Not_depleted	Not_depleted	-1.55015	Not_depleted	N
	RVBD_0014c	g-00085	Atc-300	d10	0.341095	-1.74393	0.829781	0.00532368	0.545457	0.000708996	Not_depleted	Depleted	-2.08502	Depleted	N
	RVBD_0014c	g-00086	Atc-300	d10	0.197032	0.0672504	0.942957	0.961283	0.796439	0.893217	Not_depleted	Not_depleted	-0.129782	Not_depleted	N
	RVBD_0014c	g-00087	Atc-300	d10	-1.11906	-0.770754	0.242348	0.185801	0.0486149	0.0555966	Not_depleted	Not_depleted	0.348306	Not_depleted	N
	RVBD_0014c	g-00088	Atc-300	d10	-0.0969035	-1.71559	0.967759	0.00204009	0.866324	0.000245013	Not_depleted	Depleted	-1.61869	Depleted	N
	RVBD_0014c	g-00089	Atc-300	d10	0.950854	-1.46654	0.278674	9.71527e-05	0.0609532	8.77102e-06	Not_depleted	Depleted	-2.4174	Depleted	N
	RVBD_0014c	g-00084	Atc-3	d14	1.49307	1.25446	0.731114	0.667531	0.094315	0.0978342	Not_depleted	Not_depleted	-0.238601	Not_depleted	N
	RVBD_0014c	g-00085	Atc-3	d14	-0.126562	0.966985	0.998014	0.76529	0.908233	0.192803	Not_depleted	Not_depleted	1.09355	Not_depleted	N
	RVBD_0014c	g-00086	Atc-3	d14	1.27795	1.29523	0.874947	0.703832	0.277791	0.122952	Not_depleted	Not_depleted	0.0172848	Not_depleted	N
	RVBD_0014c	g-00087	Atc-3	d14	-0.407974	-0.391292	0.972977	0.937454	0.667259	0.596662	Not_depleted	Not_depleted	0.0166824	Not_depleted	N
	RVBD_0014c	g-00088	Atc-3	d14	2.05514	0.130593	0.576795	0.978007	0.0324798	0.830168	Not_depleted	Not_depleted	-1.92455	Not_depleted	N
	RVBD_0014c	g-00089	Atc-3	d14	-0.747346	0.288745	0.840575	0.961062	0.205668	0.723584	Not_depleted	Not_depleted	1.03609	Not_depleted	N
	RVBD_0014c	g-00084	Atc-30	d14	-0.816687	-3.1782	0.658785	0.0040352	0.352272	0.000418404	Not_depleted	Depleted	-2.36152	Depleted	N
	RVBD_0014c	g-00085	Atc-30	d14	-5.17935	-5.42776	0.000981452	2.26742e-06	7.15847e-05	9.08702e-08	Depleted	Depleted	-0.24841	Not_depleted	N
	RVBD_0014c	g-00086	Atc-30	d14	-0.870145	-4.07252	0.742426	0.00140374	0.460507	0.00012667	Not_depleted	Depleted	-3.20238	Depleted	N
	RVBD_0014c	g-00087	Atc-30	d14	-4.05286	-5.08578	0.00228107	4.41249e-06	0.00018995	1.96592e-07	Depleted	Depleted	-1.03292	Depleted	N
	RVBD_0014c	g-00088	Atc-30	d14	-2.01108	-4.64486	0.183736	1.85792e-07	0.0402685	5.55615e-09	Not_depleted	Depleted	-2.63378	Depleted	N
	RVBD_0014c	g-00089	Atc-30	d14	-2.491	-5.42591	0.000869368	1.41522e-05	6.23514e-05	7.37566e-07	Depleted	Depleted	-2.93492	Depleted	N
	RVBD_0014c	g-00084	Atc-300	d14	-0.31407	-2.94226	0.888411	0.00715258	0.719734	0.000897779	Not_depleted	Depleted	-2.62819	Depleted	N
	RVBD_0014c	g-00085	Atc-300	d14	-3.41291	-4.06751	0.0314621	0.00015205	0.00436799	1.19974e-05	Not_depleted	Depleted	-0.654598	Not_depleted	N
	RVBD_0014c	g-00086	Atc-300	d14	-0.831741	-2.92173	0.749594	0.0213393	0.473953	0.0031509	Not_depleted	Not_depleted	-2.08999	Not_depleted	N
	RVBD_0014c	g-00087	Atc-300	d14	-4.48967	-4.05563	0.000608073	0.000162043	4.53389e-05	1.29491e-05	Depleted	Depleted	0.434038	Not_depleted	N
	RVBD_0014c	g-00088	Atc-300	d14	-2.22078	-5.40277	0.116949	3.56554e-09	0.0227408	7.11372e-11	Not_depleted	Depleted	-3.182	Depleted	N
	RVBD_0014c	g-00089	Atc-300	d14	-3.65568	-3.38377	8.2449e-07	0.00513478	2.31514e-08	0.000616672	Depleted	Depleted	0.27191	Not_depleted	N
	RVBD_0014c	g-00084	Atc-3	d5	0.495437	0.32238	0.727712	0.683804	0.0466609	0.0653429	Not_depleted	Not_depleted	-0.173058	Not_depleted	N
	RVBD_0014c	g-00085	Atc-3	d5	0.307329	0.830976	0.803927	0.0278288	0.0802319	5.44335e-05	Not_depleted	Not_depleted	0.523647	Not_depleted	N
	RVBD_0014c	g-00086	Atc-3	d5	-0.0195912	-0.140426	1	0.994509	0.956496	0.711062	Not_depleted	Not_depleted	-0.120835	Not_depleted	N
	RVBD_0014c	g-00087	Atc-3	d5	0.363858	0.223861	0.871505	0.822466	0.134945	0.158255	Not_depleted	Not_depleted	-0.139997	Not_depleted	N
	RVBD_0014c	g-00088	Atc-3	d5	0.137741	-0.0557894	0.980643	0.998883	0.603799	0.755025	Not_depleted	Not_depleted	-0.193531	Not_depleted	N
	RVBD_0014c	g-00089	Atc-3	d5	0.371677	-0.024927	0.942578	1	0.263632	0.886438	Not_depleted	Not_depleted	-0.396604	Not_depleted	N
	RVBD_0014c	g-00084	Atc-30	d5	1.01851	0.851811	0.00373137	4.48361e-05	5.06037e-05	1.14595e-06	Not_depleted	Not_depleted	-0.166697	Not_depleted	N
	RVBD_0014c	g-00085	Atc-30	d5	1.09844	0.783015	1.38087e-07	0.00351337	3.93463e-10	0.000152868	Not_depleted	Not_depleted	-0.31543	Not_depleted	N
	RVBD_0014c	g-00086	Atc-30	d5	-0.031064	-0.00809137	0.998086	1	0.937881	1	Not_depleted	Not_depleted	0.0229726	Not_depleted	N
	RVBD_0014c	g-00087	Atc-30	d5	0.706354	0.40971	0.0970469	0.10913	0.00388941	0.0100705	Not_depleted	Not_depleted	-0.296644	Not_depleted	N
	RVBD_0014c	g-00088	Atc-30	d5	0.925282	0.328397	0.0146608	0.363712	0.000278483	0.0670794	Not_depleted	Not_depleted	-0.596885	Not_depleted	N
	RVBD_0014c	g-00089	Atc-30	d5	0.85227	0.448441	0.181793	0.0522272	0.0105254	0.00380705	Not_depleted	Not_depleted	-0.403829	Not_depleted	N
	RVBD_0014c	g-00084	Atc-300	d5	0.81445	0.51259	0.0383902	0.0442523	0.00114974	0.00334499	Not_depleted	Not_depleted	-0.30186	Not_depleted	N
	RVBD_0014c	g-00085	Atc-300	d5	1.24226	0.811341	9.1464e-10	0.00189418	1.62435e-12	8.29103e-05	Not_depleted	Not_depleted	-0.430918	Not_depleted	N
	RVBD_0014c	g-00086	Atc-300	d5	0.814397	0.612556	0.320858	0.416389	0.0310334	0.0953484	Not_depleted	Not_depleted	-0.201841	Not_depleted	N
	RVBD_0014c	g-00087	Atc-300	d5	0.676644	0.50583	0.116604	0.0215557	0.0055651	0.00137265	Not_depleted	Not_depleted	-0.170814	Not_depleted	N
	RVBD_0014c	g-00088	Atc-300	d5	0.587795	0.382686	0.257571	0.225315	0.0205458	0.0321822	Not_depleted	Not_depleted	-0.205109	Not_depleted	N
	RVBD_0014c	g-00089	Atc-300	d5	0.812358	0.41234	0.213627	0.0829719	0.014755	0.00757011	Not_depleted	Not_depleted	-0.400018	Not_depleted	N
	RVBD_0015c	g-00090	Atc-3	d10	1.19769	-0.742576	0.242249	0.659661	0.00200868	0.115225	Not_depleted	Not_depleted	-1.94027	Not_depleted	N
	RVBD_0015c	g-00091	Atc-3	d10	0.305018	-0.0929259	0.931377	0.989117	0.472127	0.864747	Not_depleted	Not_depleted	-0.397944	Not_depleted	N
	RVBD_0015c	g-00092	Atc-3	d10	-0.0209785	-0.117864	1	0.974634	0.959703	0.779111	Not_depleted	Not_depleted	-0.0968857	Not_depleted	N
	RVBD_0015c	g-00093	Atc-3	d10	-0.366809	-0.721152	0.933448	0.661987	0.47776	0.11599	Not_depleted	Not_depleted	-0.354343	Not_depleted	N
	RVBD_0015c	g-00094	Atc-3	d10	0.213891	-1.73967	0.979831	0.337932	0.732978	0.0152855	Not_depleted	Not_depleted	-1.95356	Not_depleted	N
	RVBD_0015c	g-00095	Atc-3	d10	0.0998684	0.248514	0.997701	0.95222	0.873632	0.667063	Not_depleted	Not_depleted	0.148646	Not_depleted	N
	RVBD_0015c	g-00090	Atc-30	d10	0.881173	-2.08586	0.148592	0.000214068	0.0224324	1.85074e-05	Not_depleted	Depleted	-2.96704	Depleted	N
	RVBD_0015c	g-00091	Atc-30	d10	0.143944	-1.44926	0.920669	0.0489058	0.734903	0.00814176	Not_depleted	Not_depleted	-1.5932	Not_depleted	N
	RVBD_0015c	g-00092	Atc-30	d10	-0.793677	-1.1874	0.245362	0.0327377	0.0475633	0.00503709	Not_depleted	Not_depleted	-0.393726	Not_depleted	N
	RVBD_0015c	g-00093	Atc-30	d10	-0.841802	-1.72193	0.391754	0.00233427	0.105371	0.000252507	Not_depleted	Depleted	-0.880129	Not_depleted	N
	RVBD_0015c	g-00094	Atc-30	d10	-0.506614	-1.80996	0.757605	0.0638951	0.420505	0.011337	Not_depleted	Not_depleted	-1.30335	Not_depleted	N
	RVBD_0015c	g-00095	Atc-30	d10	-0.477109	-0.710864	0.779639	0.494914	0.453848	0.224617	Not_depleted	Not_depleted	-0.233755	Not_depleted	N
	RVBD_0015c	g-00090	Atc-300	d10	0.77577	-1.91918	0.228514	0.000749618	0.044192	8.05141e-05	Not_depleted	Depleted	-2.69495	Depleted	N
	RVBD_0015c	g-00091	Atc-300	d10	0.369264	-0.724282	0.72564	0.402918	0.383996	0.179619	Not_depleted	Not_depleted	-1.09355	Not_depleted	N
	RVBD_0015c	g-00092	Atc-300	d10	-0.26572	-0.808898	0.807841	0.183128	0.506138	0.0544306	Not_depleted	Not_depleted	-0.543178	Not_depleted	N
	RVBD_0015c	g-00093	Atc-300	d10	-0.970694	-1.35795	0.282617	0.0219076	0.0621228	0.00360333	Not_depleted	Not_depleted	-0.387252	Not_depleted	N
	RVBD_0015c	g-00094	Atc-300	d10	1.26935	-1.8474	0.23113	0.0524019	0.0450567	0.0101802	Not_depleted	Not_depleted	-3.11675	Not_depleted	N
	RVBD_0015c	g-00095	Atc-300	d10	0.492979	-0.0280066	0.761181	0.991406	0.435667	0.963321	Not_depleted	Not_depleted	-0.520985	Not_depleted	N
	RVBD_0015c	g-00090	Atc-3	d14	0.759357	-1.07709	0.89717	0.791037	0.330069	0.226139	Not_depleted	Not_depleted	-1.83645	Not_depleted	N
	RVBD_0015c	g-00091	Atc-3	d14	0.925224	-2.24973	0.886448	0.197734	0.302388	0.00298128	Not_depleted	Not_depleted	-3.17496	Not_depleted	N
	RVBD_0015c	g-00092	Atc-3	d14	-0.588811	0.617047	0.94309	0.855221	0.475174	0.334413	Not_depleted	Not_depleted	1.20586	Not_depleted	N
	RVBD_0015c	g-00093	Atc-3	d14	-1.96254	-1.22715	0.41801	0.711329	0.0083609	0.128598	Not_depleted	Not_depleted	0.735391	Not_depleted	N
	RVBD_0015c	g-00094	Atc-3	d14	0.185381	-1.51493	0.992795	0.806683	0.837031	0.247603	Not_depleted	Not_depleted	-1.70031	Not_depleted	N
	RVBD_0015c	g-00095	Atc-3	d14	0.357944	-1.34212	0.98689	0.841132	0.760436	0.307957	Not_depleted	Not_depleted	-1.70006	Not_depleted	N
	RVBD_0015c	g-00090	Atc-30	d14	-3.26991	-4.93034	0.00152044	0.000272352	0.000118448	2.04329e-05	Depleted	Depleted	-1.66043	Depleted	N
	RVBD_0015c	g-00091	Atc-30	d14	-2.88909	-4.96629	0.0232445	4.55311e-06	0.0027775	2.03451e-07	Not_depleted	Depleted	-2.07721	Depleted	N
	RVBD_0015c	g-00092	Atc-30	d14	-3.30649	-2.35308	0.00270467	0.0114829	0.000230072	0.00136661	Depleted	Not_depleted	0.953411	Not_depleted	N
	RVBD_0015c	g-00093	Atc-30	d14	-4.23092	-3.6733	7.0144e-06	0.00219509	2.67697e-07	0.000207906	Depleted	Depleted	0.557627	Not_depleted	N
	RVBD_0015c	g-00094	Atc-30	d14	-1.83631	-0.608582	0.206422	0.883442	0.0477787	0.684597	Not_depleted	Not_depleted	1.22773	Not_depleted	N
	RVBD_0015c	g-00095	Atc-30	d14	-2.59656	-0.65905	0.175093	0.871208	0.0375666	0.661219	Not_depleted	Not_depleted	1.93751	Not_depleted	N
	RVBD_0015c	g-00090	Atc-300	d14	-2.71981	-4.69882	0.00933905	0.000447767	0.00104732	3.99771e-05	Depleted	Depleted	-1.97901	Depleted	N
	RVBD_0015c	g-00091	Atc-300	d14	-2.01577	-5.58395	0.142637	4.05607e-07	0.029729	1.50036e-08	Not_depleted	Depleted	-3.56818	Depleted	N
	RVBD_0015c	g-00092	Atc-300	d14	-1.5878	-1.14249	0.229915	0.308311	0.0589927	0.103925	Not_depleted	Not_depleted	0.445315	Not_depleted	N
	RVBD_0015c	g-00093	Atc-300	d14	-3.59079	-2.35051	0.00010871	0.0582037	6.43109e-06	0.0105853	Depleted	Not_depleted	1.24028	Not_depleted	N
	RVBD_0015c	g-00094	Atc-300	d14	-0.291801	-3.05875	0.901793	0.181458	0.745619	0.0474952	Not_depleted	Not_depleted	-2.76695	Not_depleted	N
	RVBD_0015c	g-00095	Atc-300	d14	-0.542663	-1.16765	0.853387	0.692851	0.643509	0.427558	Not_depleted	Not_depleted	-0.624992	Not_depleted	N
	RVBD_0015c	g-00090	Atc-3	d5	0.175197	0.393504	0.952314	0.567658	0.334549	0.034606	Not_depleted	Not_depleted	0.218307	Not_depleted	N
	RVBD_0015c	g-00091	Atc-3	d5	0.368448	0.224059	0.856839	0.906678	0.120905	0.282376	Not_depleted	Not_depleted	-0.144389	Not_depleted	N
	RVBD_0015c	g-00092	Atc-3	d5	0.294755	0.144118	0.918677	0.940553	0.19982	0.38243	Not_depleted	Not_depleted	-0.150637	Not_depleted	N
	RVBD_0015c	g-00093	Atc-3	d5	0.366042	-0.0823131	0.86662	0.987002	0.131373	0.631434	Not_depleted	Not_depleted	-0.448355	Not_depleted	N
	RVBD_0015c	g-00094	Atc-3	d5	0.268877	0.303461	0.96647	0.898474	0.410699	0.260905	Not_depleted	Not_depleted	0.0345848	Not_depleted	N
	RVBD_0015c	g-00095	Atc-3	d5	-0.270651	-0.000542728	0.970732	1	0.454426	0.986678	Not_depleted	Not_depleted	0.270108	Not_depleted	N
	RVBD_0015c	g-00090	Atc-30	d5	0.310311	0.348734	0.518775	0.348814	0.0871534	0.0622115	Not_depleted	Not_depleted	0.0384222	Not_depleted	N
	RVBD_0015c	g-00091	Atc-30	d5	1.28468	0.441361	1.78008e-05	0.24202	9.70848e-08	0.0329902	Not_depleted	Not_depleted	-0.843315	Not_depleted	N
	RVBD_0015c	g-00092	Atc-30	d5	0.42093	0.396812	0.46487	0.153942	0.0664437	0.0163269	Not_depleted	Not_depleted	-0.0241186	Not_depleted	N
	RVBD_0015c	g-00093	Atc-30	d5	0.109136	0.0161808	0.940531	0.988124	0.660408	0.915459	Not_depleted	Not_depleted	-0.0929549	Not_depleted	N
	RVBD_0015c	g-00094	Atc-30	d5	0.297466	0.31217	0.825648	0.668667	0.364247	0.258484	Not_depleted	Not_depleted	0.0147044	Not_depleted	N
	RVBD_0015c	g-00095	Atc-30	d5	0.251055	-0.120955	0.885348	0.906002	0.488469	0.64977	Not_depleted	Not_depleted	-0.37201	Not_depleted	N
	RVBD_0015c	g-00090	Atc-300	d5	0.208004	0.0644748	0.74612	0.929788	0.25102	0.729745	Not_depleted	Not_depleted	-0.143529	Not_depleted	N
	RVBD_0015c	g-00091	Atc-300	d5	1.14287	0.430138	0.000197845	0.245159	1.99514e-06	0.0370413	Not_depleted	Not_depleted	-0.712736	Not_depleted	N
	RVBD_0015c	g-00092	Atc-300	d5	0.517353	0.425628	0.279069	0.0993945	0.023739	0.00976404	Not_depleted	Not_depleted	-0.0917249	Not_depleted	N
	RVBD_0015c	g-00093	Atc-300	d5	0.235863	0.270874	0.809317	0.426395	0.335353	0.0998986	Not_depleted	Not_depleted	0.0350114	Not_depleted	N
	RVBD_0015c	g-00094	Atc-300	d5	0.328582	0.165957	0.797063	0.853124	0.315847	0.542817	Not_depleted	Not_depleted	-0.162626	Not_depleted	N
	RVBD_0015c	g-00095	Atc-300	d5	0.328275	-0.140767	0.826792	0.880006	0.369103	0.600199	Not_depleted	Not_depleted	-0.469042	Not_depleted	N
	RVBD_0016c	g-00096	Atc-3	d10	-0.357335	-0.0953711	0.915681	0.974634	0.398099	0.776866	Not_depleted	Not_depleted	0.261964	Not_depleted	N
	RVBD_0016c	g-00097	Atc-3	d10	-0.879391	-0.954287	0.688143	0.683434	0.0678919	0.12783	Not_depleted	Not_depleted	-0.0748958	Not_depleted	N
	RVBD_0016c	g-00098	Atc-3	d10	1.04854	-0.470009	0.65278	0.811518	0.0512704	0.272116	Not_depleted	Not_depleted	-1.51855	Not_depleted	N
	RVBD_0016c	g-00099	Atc-3	d10	-0.00524928	-0.129858	1	0.971822	0.994528	0.752574	Not_depleted	Not_depleted	-0.124609	Not_depleted	N
	RVBD_0016c	g-00100	Atc-3	d10	-1.79085	-0.763707	0.593566	0.692475	0.0336567	0.134697	Not_depleted	Not_depleted	1.02714	Not_depleted	N
	RVBD_0016c	g-00101	Atc-3	d10	0.350138	0.0120585	0.916726	1	0.402493	0.975885	Not_depleted	Not_depleted	-0.33808	Not_depleted	N
	RVBD_0016c	g-00096	Atc-30	d10	-0.946079	-0.987472	0.166222	0.0268991	0.026314	0.00397769	Not_depleted	Not_depleted	-0.0413929	Not_depleted	N
	RVBD_0016c	g-00097	Atc-30	d10	-0.4875	-0.715235	0.667522	0.525578	0.308781	0.251947	Not_depleted	Not_depleted	-0.227735	Not_depleted	N
	RVBD_0016c	g-00098	Atc-30	d10	0.408006	-0.316705	0.774031	0.716404	0.444856	0.460739	Not_depleted	Not_depleted	-0.724712	Not_depleted	N
	RVBD_0016c	g-00099	Atc-30	d10	0.111048	-0.780413	0.952683	0.214477	0.825398	0.0583879	Not_depleted	Not_depleted	-0.891461	Not_depleted	N
	RVBD_0016c	g-00100	Atc-30	d10	-2.52647	0.14455	0.036637	0.906407	0.00350191	0.773784	Not_depleted	Not_depleted	2.67102	Not_depleted	N
	RVBD_0016c	g-00101	Atc-30	d10	-0.543792	0.0253785	0.542002	0.982393	0.193921	0.941692	Not_depleted	Not_depleted	0.56917	Not_depleted	N
	RVBD_0016c	g-00096	Atc-300	d10	-1.25317	-1.30766	0.0350388	0.00140106	0.00349947	0.000161568	Not_depleted	Depleted	-0.0544873	Not_depleted	N
	RVBD_0016c	g-00097	Atc-300	d10	-1.09212	-0.354829	0.15319	0.77702	0.0239581	0.569002	Not_depleted	Not_depleted	0.737288	Not_depleted	N
	RVBD_0016c	g-00098	Atc-300	d10	0.619787	-0.608279	0.595869	0.36893	0.248292	0.155657	Not_depleted	Not_depleted	-1.22807	Not_depleted	N
	RVBD_0016c	g-00099	Atc-300	d10	-0.0382374	-0.461957	0.988445	0.506373	0.941107	0.259695	Not_depleted	Not_depleted	-0.42372	Not_depleted	N
	RVBD_0016c	g-00100	Atc-300	d10	-2.38322	-0.837055	0.0511198	0.283193	0.0056106	0.102983	Not_depleted	Not_depleted	1.54616	Not_depleted	N
	RVBD_0016c	g-00101	Atc-300	d10	-0.131239	0.124747	0.92734	0.865285	0.751071	0.710477	Not_depleted	Not_depleted	0.255986	Not_depleted	N
	RVBD_0016c	g-00096	Atc-3	d14	-0.585747	0.152802	0.91809	0.973916	0.392341	0.792573	Not_depleted	Not_depleted	0.738549	Not_depleted	N
	RVBD_0016c	g-00097	Atc-3	d14	-0.64419	-1.26404	0.9463	0.700723	0.494852	0.118366	Not_depleted	Not_depleted	-0.619853	Not_depleted	N
	RVBD_0016c	g-00098	Atc-3	d14	0.724885	-0.099494	0.937365	0.982957	0.456987	0.863868	Not_depleted	Not_depleted	-0.824379	Not_depleted	N
	RVBD_0016c	g-00099	Atc-3	d14	-0.225217	0.360722	0.987321	0.937179	0.774873	0.594924	Not_depleted	Not_depleted	0.585939	Not_depleted	N
	RVBD_0016c	g-00100	Atc-3	d14	-2.09109	-0.798533	0.633329	0.870516	0.048326	0.373808	Not_depleted	Not_depleted	1.29255	Not_depleted	N
	RVBD_0016c	g-00101	Atc-3	d14	0.886584	0.618004	0.856174	0.864408	0.229511	0.354277	Not_depleted	Not_depleted	-0.26858	Not_depleted	N
	RVBD_0016c	g-00096	Atc-30	d14	-1.62622	-1.33306	0.112987	0.169066	0.0202096	0.0363838	Not_depleted	Not_depleted	0.293165	Not_depleted	N
	RVBD_0016c	g-00097	Atc-30	d14	-0.841155	-0.685375	0.677742	0.72406	0.373987	0.437165	Not_depleted	Not_depleted	0.155781	Not_depleted	N
	RVBD_0016c	g-00098	Atc-30	d14	-0.0396179	-1.32859	0.994215	0.167347	0.970709	0.0358975	Not_depleted	Not_depleted	-1.28897	Not_depleted	N
	RVBD_0016c	g-00099	Atc-30	d14	-0.439022	-0.289792	0.81531	0.893896	0.576492	0.704158	Not_depleted	Not_depleted	0.14923	Not_depleted	N
	RVBD_0016c	g-00100	Atc-30	d14	-2.76521	-0.526652	0.07059	0.835031	0.0108834	0.600073	Not_depleted	Not_depleted	2.23856	Not_depleted	N
	RVBD_0016c	g-00101	Atc-30	d14	-0.981031	0.862064	0.474198	0.512022	0.184436	0.212812	Not_depleted	Not_depleted	1.8431	Not_depleted	N
	RVBD_0016c	g-00096	Atc-300	d14	-2.91792	-1.53602	0.000923897	0.0840344	7.34105e-05	0.0168135	Depleted	Not_depleted	1.3819	Not_depleted	N
	RVBD_0016c	g-00097	Atc-300	d14	-1.13653	0.0228365	0.525601	0.99064	0.232735	0.962501	Not_depleted	Not_depleted	1.15937	Not_depleted	N
	RVBD_0016c	g-00098	Atc-300	d14	-0.418111	-1.79712	0.864944	0.0328718	0.668093	0.0052867	Not_depleted	Not_depleted	-1.37901	Not_depleted	N
	RVBD_0016c	g-00099	Atc-300	d14	-0.780865	0.160659	0.622754	0.924029	0.321707	0.809198	Not_depleted	Not_depleted	0.941524	Not_depleted	N
	RVBD_0016c	g-00100	Atc-300	d14	-2.82253	-2.86849	0.0588917	0.0402694	0.00951492	0.00676524	Not_depleted	Not_depleted	-0.0459626	Not_depleted	N
	RVBD_0016c	g-00101	Atc-300	d14	0.481607	0.98177	0.775248	0.3978	0.512642	0.155637	Not_depleted	Not_depleted	0.500163	Not_depleted	N
	RVBD_0016c	g-00096	Atc-3	d5	-0.159197	0.093362	0.970732	0.9727	0.459731	0.549698	Not_depleted	Not_depleted	0.252559	Not_depleted	N
	RVBD_0016c	g-00097	Atc-3	d5	-0.287422	0.0945337	0.948447	0.990338	0.298349	0.678118	Not_depleted	Not_depleted	0.381956	Not_depleted	N
	RVBD_0016c	g-00098	Atc-3	d5	0.231572	-0.112831	0.972414	0.972384	0.510076	0.54872	Not_depleted	Not_depleted	-0.344403	Not_depleted	N
	RVBD_0016c	g-00099	Atc-3	d5	-0.0741989	-0.266999	0.997131	0.78277	0.782599	0.121581	Not_depleted	Not_depleted	-0.192801	Not_depleted	N
	RVBD_0016c	g-00100	Atc-3	d5	-0.307313	-0.0372522	0.95983	1	0.377311	0.873298	Not_depleted	Not_depleted	0.270061	Not_depleted	N
	RVBD_0016c	g-00101	Atc-3	d5	-0.0676504	0.210443	0.997131	0.850181	0.786045	0.190021	Not_depleted	Not_depleted	0.278094	Not_depleted	N
	RVBD_0016c	g-00096	Atc-30	d5	-0.478889	-0.187211	0.317497	0.631312	0.0285326	0.219502	Not_depleted	Not_depleted	0.291678	Not_depleted	N
	RVBD_0016c	g-00097	Atc-30	d5	-0.190737	0.103699	0.885268	0.906395	0.488382	0.650765	Not_depleted	Not_depleted	0.294436	Not_depleted	N
	RVBD_0016c	g-00098	Atc-30	d5	0.417089	-0.331599	0.721948	0.404591	0.231779	0.0812601	Not_depleted	Not_depleted	-0.748689	Not_depleted	N
	RVBD_0016c	g-00099	Atc-30	d5	-0.548967	-0.199439	0.359312	0.661326	0.0367046	0.249723	Not_depleted	Not_depleted	0.349528	Not_depleted	N
	RVBD_0016c	g-00100	Atc-30	d5	-0.491448	-0.199681	0.644154	0.781269	0.16122	0.391184	Not_depleted	Not_depleted	0.291767	Not_depleted	N
	RVBD_0016c	g-00101	Atc-30	d5	-0.227506	-0.0296197	0.82686	0.972394	0.366186	0.852535	Not_depleted	Not_depleted	0.197887	Not_depleted	N
	RVBD_0016c	g-00096	Atc-300	d5	-0.253252	-0.391483	0.741817	0.108738	0.246864	0.011008	Not_depleted	Not_depleted	-0.138231	Not_depleted	N
	RVBD_0016c	g-00097	Atc-300	d5	-0.217239	0.0757732	0.859701	0.937717	0.433069	0.74809	Not_depleted	Not_depleted	0.293012	Not_depleted	N
	RVBD_0016c	g-00098	Atc-300	d5	0.063087	-0.211842	0.983872	0.65693	0.862246	0.259334	Not_depleted	Not_depleted	-0.274929	Not_depleted	N
	RVBD_0016c	g-00099	Atc-300	d5	-0.345481	-0.126207	0.680085	0.814297	0.187459	0.467658	Not_depleted	Not_depleted	0.219274	Not_depleted	N
	RVBD_0016c	g-00100	Atc-300	d5	-0.0142379	0.0131173	1	0.998346	0.969487	0.958062	Not_depleted	Not_depleted	0.0273552	Not_depleted	N
	RVBD_0016c	g-00101	Atc-300	d5	-0.249589	0.0217788	0.803136	0.987277	0.325639	0.913422	Not_depleted	Not_depleted	0.271368	Not_depleted	N
	RVBD_0017c	g-00102	Atc-3	d10	-0.593978	0.535683	0.915877	0.862171	0.399549	0.356021	Not_depleted	Not_depleted	1.12966	Not_depleted	N
	RVBD_0017c	g-00103	Atc-3	d10	-0.0345585	0.0532617	1	0.991677	0.937877	0.882879	Not_depleted	Not_depleted	0.0878202	Not_depleted	N
	RVBD_0017c	g-00104	Atc-3	d10	-0.00150977	-1.15171	1	0.400668	1	0.0236834	Not_depleted	Not_depleted	-1.1502	Not_depleted	N
	RVBD_0017c	g-00105	Atc-3	d10	1.0932	0.394599	0.779048	0.898275	0.125205	0.459739	Not_depleted	Not_depleted	-0.698602	Not_depleted	N
	RVBD_0017c	g-00106	Atc-3	d10	-0.673617	-0.00351168	0.802671	1	0.15372	0.993727	Not_depleted	Not_depleted	0.670106	Not_depleted	N
	RVBD_0017c	g-00107	Atc-3	d10	0.0808133	0.197585	0.994306	0.910895	0.83614	0.509691	Not_depleted	Not_depleted	0.116771	Not_depleted	N
	RVBD_0017c	g-00102	Atc-30	d10	-0.147946	-1.15682	0.955507	0.188489	0.834524	0.0481668	Not_depleted	Not_depleted	-1.00887	Not_depleted	N
	RVBD_0017c	g-00103	Atc-30	d10	0.425739	-0.365788	0.683997	0.586044	0.327597	0.308383	Not_depleted	Not_depleted	-0.791527	Not_depleted	N
	RVBD_0017c	g-00104	Atc-30	d10	1.22589	-1.99986	0.456576	0.00121001	0.138981	0.000122337	Not_depleted	Depleted	-3.22576	Depleted	N
	RVBD_0017c	g-00105	Atc-30	d10	0.968082	0.781328	0.513477	0.381615	0.174403	0.141606	Not_depleted	Not_depleted	-0.186754	Not_depleted	N
	RVBD_0017c	g-00106	Atc-30	d10	-0.305897	-0.510748	0.815749	0.390137	0.516802	0.147224	Not_depleted	Not_depleted	-0.204851	Not_depleted	N
	RVBD_0017c	g-00107	Atc-30	d10	-0.286192	-0.0996374	0.784808	0.891266	0.463121	0.744285	Not_depleted	Not_depleted	0.186555	Not_depleted	N
	RVBD_0017c	g-00102	Atc-300	d10	0.0767002	-0.942183	0.981318	0.292231	0.912174	0.107869	Not_depleted	Not_depleted	-1.01888	Not_depleted	N
	RVBD_0017c	g-00103	Atc-300	d10	-0.585844	-0.53124	0.513645	0.345544	0.179729	0.139849	Not_depleted	Not_depleted	0.054604	Not_depleted	N
	RVBD_0017c	g-00104	Atc-300	d10	0.48928	-0.877393	0.83306	0.243284	0.552598	0.0822084	Not_depleted	Not_depleted	-1.36667	Not_depleted	N
	RVBD_0017c	g-00105	Atc-300	d10	0.565742	0.414986	0.754595	0.678397	0.426989	0.436479	Not_depleted	Not_depleted	-0.150755	Not_depleted	N
	RVBD_0017c	g-00106	Atc-300	d10	-0.731431	-0.285286	0.423239	0.6629	0.122689	0.418434	Not_depleted	Not_depleted	0.446146	Not_depleted	N
	RVBD_0017c	g-00107	Atc-300	d10	0.164901	0.650259	0.894993	0.121374	0.671653	0.030301	Not_depleted	Not_depleted	0.485358	Not_depleted	N
	RVBD_0017c	g-00102	Atc-3	d14	-2.55535	0.182675	0.48766	0.9785	0.0153191	0.844182	Not_depleted	Not_depleted	2.73802	Not_depleted	N
	RVBD_0017c	g-00103	Atc-3	d14	0.388011	-0.290744	0.964479	0.937281	0.595111	0.59567	Not_depleted	Not_depleted	-0.678756	Not_depleted	N
	RVBD_0017c	g-00104	Atc-3	d14	1.42611	-2.02644	0.86654	0.534414	0.256917	0.0448862	Not_depleted	Not_depleted	-3.45255	Not_depleted	N
	RVBD_0017c	g-00105	Atc-3	d14	2.26499	0.890017	0.587125	0.850307	0.034346	0.323809	Not_depleted	Not_depleted	-1.37497	Not_depleted	N
	RVBD_0017c	g-00106	Atc-3	d14	-1.24059	-0.500296	0.714536	0.895586	0.0792929	0.438272	Not_depleted	Not_depleted	0.740297	Not_depleted	N
	RVBD_0017c	g-00107	Atc-3	d14	0.436981	-0.308191	0.921568	0.913576	0.407079	0.497483	Not_depleted	Not_depleted	-0.745171	Not_depleted	N
	RVBD_0017c	g-00102	Atc-30	d14	-1.69351	-0.463213	0.328914	0.867304	0.0975477	0.655179	Not_depleted	Not_depleted	1.23029	Not_depleted	N
	RVBD_0017c	g-00103	Atc-30	d14	0.0303917	-0.981802	0.992787	0.335264	0.967487	0.100597	Not_depleted	Not_depleted	-1.01219	Not_depleted	N
	RVBD_0017c	g-00104	Atc-30	d14	2.15126	-2.8466	0.319237	0.0787416	0.0932624	0.0134921	Not_depleted	Not_depleted	-4.99786	Not_depleted	N
	RVBD_0017c	g-00105	Atc-30	d14	0.587716	1.23026	0.813722	0.47937	0.573074	0.187718	Not_depleted	Not_depleted	0.642546	Not_depleted	N
	RVBD_0017c	g-00106	Atc-30	d14	-1.84667	-1.15185	0.0670816	0.341811	0.0101996	0.104255	Not_depleted	Not_depleted	0.694813	Not_depleted	N
	RVBD_0017c	g-00107	Atc-30	d14	0.24045	-0.354821	0.854422	0.75219	0.647978	0.47271	Not_depleted	Not_depleted	-0.595271	Not_depleted	N
	RVBD_0017c	g-00102	Atc-300	d14	-0.696649	-3.13895	0.758899	0.0290565	0.487284	0.00455057	Not_depleted	Not_depleted	-2.4423	Not_depleted	N
	RVBD_0017c	g-00103	Atc-300	d14	-0.356393	-0.970852	0.844239	0.310644	0.625625	0.105227	Not_depleted	Not_depleted	-0.614459	Not_depleted	N
	RVBD_0017c	g-00104	Atc-300	d14	1.06156	-2.34588	0.690184	0.153101	0.396392	0.0374335	Not_depleted	Not_depleted	-3.40743	Not_depleted	N
	RVBD_0017c	g-00105	Atc-300	d14	0.482175	1.82826	0.852451	0.195962	0.642024	0.0526489	Not_depleted	Not_depleted	1.34609	Not_depleted	N
	RVBD_0017c	g-00106	Atc-300	d14	-1.36616	-0.344661	0.215941	0.828725	0.0540556	0.629847	Not_depleted	Not_depleted	1.0215	Not_depleted	N
	RVBD_0017c	g-00107	Atc-300	d14	0.272072	0.342954	0.834179	0.722186	0.605761	0.467293	Not_depleted	Not_depleted	0.0708814	Not_depleted	N
	RVBD_0017c	g-00102	Atc-3	d5	-0.178747	-0.243245	0.980643	0.881326	0.594666	0.227645	Not_depleted	Not_depleted	-0.0644979	Not_depleted	N
	RVBD_0017c	g-00103	Atc-3	d5	-0.126181	0.01499	0.982722	1	0.615234	0.938359	Not_depleted	Not_depleted	0.141171	Not_depleted	N
	RVBD_0017c	g-00104	Atc-3	d5	0.141616	0.0552586	0.995337	1	0.736455	0.829899	Not_depleted	Not_depleted	-0.0863577	Not_depleted	N
	RVBD_0017c	g-00105	Atc-3	d5	-0.481865	-0.506682	0.948754	0.772751	0.30053	0.113766	Not_depleted	Not_depleted	-0.0248167	Not_depleted	N
	RVBD_0017c	g-00106	Atc-3	d5	-0.107301	0.0989194	0.99387	0.984945	0.701229	0.616699	Not_depleted	Not_depleted	0.20622	Not_depleted	N
	RVBD_0017c	g-00107	Atc-3	d5	0.126252	0.189466	0.963764	0.828582	0.404189	0.163225	Not_depleted	Not_depleted	0.0632145	Not_depleted	N
	RVBD_0017c	g-00102	Atc-30	d5	-0.0912507	-0.433202	0.969497	0.250603	0.784326	0.0347921	Not_depleted	Not_depleted	-0.341951	Not_depleted	N
	RVBD_0017c	g-00103	Atc-30	d5	-0.101527	-0.169879	0.945046	0.68314	0.682392	0.272944	Not_depleted	Not_depleted	-0.0683519	Not_depleted	N
	RVBD_0017c	g-00104	Atc-30	d5	-0.372261	0.261383	0.807419	0.723598	0.334396	0.318699	Not_depleted	Not_depleted	0.633644	Not_depleted	N
	RVBD_0017c	g-00105	Atc-30	d5	0.0974223	-0.982196	0.986351	0.0426662	0.850055	0.00293578	Not_depleted	Not_depleted	-1.07962	Not_depleted	N
	RVBD_0017c	g-00106	Atc-30	d5	-0.130535	-0.156854	0.93429	0.799598	0.640864	0.423086	Not_depleted	Not_depleted	-0.0263184	Not_depleted	N
	RVBD_0017c	g-00107	Atc-30	d5	-0.0346152	0.146209	0.979067	0.696464	0.821049	0.287988	Not_depleted	Not_depleted	0.180825	Not_depleted	N
	RVBD_0017c	g-00102	Atc-300	d5	-0.0805743	-0.661418	0.97388	0.0208	0.80709	0.00131101	Not_depleted	Not_depleted	-0.580844	Not_depleted	N
	RVBD_0017c	g-00103	Atc-300	d5	-0.174104	-0.135099	0.882982	0.756091	0.48336	0.374593	Not_depleted	Not_depleted	0.0390053	Not_depleted	N
	RVBD_0017c	g-00104	Atc-300	d5	-0.23435	0.317808	0.903135	0.61737	0.539758	0.225576	Not_depleted	Not_depleted	0.552158	Not_depleted	N
	RVBD_0017c	g-00105	Atc-300	d5	-0.0124398	-0.181738	1	0.869072	0.965123	0.578852	Not_depleted	Not_depleted	-0.169298	Not_depleted	N
	RVBD_0017c	g-00106	Atc-300	d5	-0.328375	-0.201279	0.739392	0.702175	0.244866	0.303291	Not_depleted	Not_depleted	0.127096	Not_depleted	N
	RVBD_0017c	g-00107	Atc-300	d5	0.0195687	0.00900686	0.990574	0.997322	0.900659	0.952959	Not_depleted	Not_depleted	-0.0105618	Not_depleted	N
	RVBD_0018c	g-00108	Atc-3	d10	0.126669	-0.0303512	0.986451	0.998749	0.783209	0.935215	Not_depleted	Not_depleted	-0.15702	Not_depleted	N
	RVBD_0018c	g-00109	Atc-3	d10	-0.889164	0.0386064	0.743187	0.998642	0.0943301	0.932239	Not_depleted	Not_depleted	0.927771	Not_depleted	N
	RVBD_0018c	g-00110	Atc-3	d10	0.574959	0.648613	0.858458	0.749743	0.245381	0.180584	Not_depleted	Not_depleted	0.0736538	Not_depleted	N
	RVBD_0018c	g-00111	Atc-3	d10	-0.726292	-1.08201	0.82798	0.276156	0.184963	0.00956228	Not_depleted	Not_depleted	-0.355718	Not_depleted	N
	RVBD_0018c	g-00112	Atc-3	d10	-0.10966	-0.348594	0.991177	0.863195	0.813905	0.358523	Not_depleted	Not_depleted	-0.238934	Not_depleted	N
	RVBD_0018c	g-00113	Atc-3	d10	-0.0561244	-0.625475	1	0.759751	0.90594	0.19118	Not_depleted	Not_depleted	-0.569351	Not_depleted	N
	RVBD_0018c	g-00108	Atc-30	d10	-0.256784	-0.832354	0.848649	0.131736	0.578658	0.029192	Not_depleted	Not_depleted	-0.575571	Not_depleted	N
	RVBD_0018c	g-00109	Atc-30	d10	-0.737641	0.36498	0.498567	0.681541	0.164506	0.415337	Not_depleted	Not_depleted	1.10262	Not_depleted	N
	RVBD_0018c	g-00110	Atc-30	d10	0.112267	-0.121864	0.951936	0.91993	0.822429	0.803809	Not_depleted	Not_depleted	-0.234131	Not_depleted	N
	RVBD_0018c	g-00111	Atc-30	d10	-6.22182	-8.98089	6.82227e-15	2.93852e-36	9.80444e-18	8.94099e-40	Depleted	Depleted	-2.75908	Depleted	N
	RVBD_0018c	g-00112	Atc-30	d10	-6.00881	-7.50515	7.73779e-20	1.9606e-36	3.69971e-23	4.11814e-40	Depleted	Depleted	-1.49633	Depleted	N
	RVBD_0018c	g-00113	Atc-30	d10	-5.41155	-7.38365	3.96222e-17	1.36556e-25	2.81367e-20	2.43363e-28	Depleted	Depleted	-1.9721	Depleted	N
	RVBD_0018c	g-00108	Atc-300	d10	-0.405117	-1.3014	0.721262	0.00536389	0.379087	0.000716242	Not_depleted	Depleted	-0.896283	Not_depleted	N
	RVBD_0018c	g-00109	Atc-300	d10	-0.523171	0.167184	0.672517	0.86313	0.323006	0.706223	Not_depleted	Not_depleted	0.690354	Not_depleted	N
	RVBD_0018c	g-00110	Atc-300	d10	0.857799	-0.111026	0.337185	0.927359	0.0829259	0.823361	Not_depleted	Not_depleted	-0.968825	Not_depleted	N
	RVBD_0018c	g-00111	Atc-300	d10	-5.09185	-7.11927	9.18884e-12	8.94388e-30	4.19381e-14	9.33031e-33	Depleted	Depleted	-2.02743	Depleted	N
	RVBD_0018c	g-00112	Atc-300	d10	-6.43324	-7.67572	1.25374e-21	4.82234e-36	5.4496e-25	1.25767e-39	Depleted	Depleted	-1.24248	Depleted	N
	RVBD_0018c	g-00113	Atc-300	d10	-5.53527	-7.77383	7.09373e-18	1.72453e-26	5.85851e-21	3.52311e-29	Depleted	Depleted	-2.23856	Depleted	N
	RVBD_0018c	g-00108	Atc-3	d14	-0.253233	-0.591725	0.986892	0.866874	0.765919	0.356767	Not_depleted	Not_depleted	-0.338493	Not_depleted	N
	RVBD_0018c	g-00109	Atc-3	d14	-1.68333	0.441598	0.51943	0.927025	0.0184854	0.536716	Not_depleted	Not_depleted	2.12492	Not_depleted	N
	RVBD_0018c	g-00110	Atc-3	d14	0.415535	0.567981	0.965065	0.927815	0.604765	0.540146	Not_depleted	Not_depleted	0.152446	Not_depleted	N
	RVBD_0018c	g-00111	Atc-3	d14	-0.54017	-1.81217	0.956849	0.412217	0.538141	0.0197096	Not_depleted	Not_depleted	-1.272	Not_depleted	N
	RVBD_0018c	g-00112	Atc-3	d14	0.108229	-1.02737	0.995808	0.690255	0.877098	0.112032	Not_depleted	Not_depleted	-1.1356	Not_depleted	N
	RVBD_0018c	g-00113	Atc-3	d14	-1.13615	-1.45788	0.796975	0.390437	0.152715	0.0177348	Not_depleted	Not_depleted	-0.321732	Not_depleted	N
	RVBD_0018c	g-00108	Atc-30	d14	-0.108977	-0.7635	0.970212	0.584824	0.898283	0.276653	Not_depleted	Not_depleted	-0.654523	Not_depleted	N
	RVBD_0018c	g-00109	Atc-30	d14	-1.499	-0.552885	0.16621	0.758819	0.0348661	0.484163	Not_depleted	Not_depleted	0.946114	Not_depleted	N
	RVBD_0018c	g-00110	Atc-30	d14	-0.135252	-0.205683	0.9586	0.9564	0.86589	0.855589	Not_depleted	Not_depleted	-0.0704314	Not_depleted	N
	RVBD_0018c	g-00111	Atc-30	d14	-10.0047	-10.1108	2.31316e-09	1.34465e-11	2.32261e-11	1.11051e-13	Depleted	Depleted	-0.106054	Not_depleted	N
	RVBD_0018c	g-00112	Atc-30	d14	-8.88438	-11.3568	1.5527e-13	3.36279e-15	2.96961e-16	1.09627e-17	Depleted	Depleted	-2.47245	Depleted	N
	RVBD_0018c	g-00113	Atc-30	d14	-9.16015	-9.23629	3.97393e-12	1.78716e-15	1.57531e-14	5.2824e-18	Depleted	Depleted	-0.0761357	Not_depleted	N
	RVBD_0018c	g-00108	Atc-300	d14	-0.194212	-0.38752	0.93048	0.800774	0.819281	0.582687	Not_depleted	Not_depleted	-0.193308	Not_depleted	N
	RVBD_0018c	g-00109	Atc-300	d14	-1.14924	0.062185	0.327648	0.972836	0.102783	0.919682	Not_depleted	Not_depleted	1.21143	Not_depleted	N
	RVBD_0018c	g-00110	Atc-300	d14	0.527957	-0.0771723	0.773186	0.990439	0.510113	0.962025	Not_depleted	Not_depleted	-0.605129	Not_depleted	N
	RVBD_0018c	g-00111	Atc-300	d14	-7.69003	-11.7612	7.64825e-08	2.04848e-12	1.4012e-09	1.45137e-14	Depleted	Depleted	-4.07119	Depleted	N
	RVBD_0018c	g-00112	Atc-300	d14	-7.5925	-11.3724	2.77823e-12	3.16431e-15	1.05062e-14	9.76555e-18	Depleted	Depleted	-3.77989	Depleted	N
	RVBD_0018c	g-00113	Atc-300	d14	-7.43187	-7.96394	1.08213e-09	2.60147e-14	1.07714e-11	1.13078e-16	Depleted	Depleted	-0.532072	Not_depleted	N
	RVBD_0018c	g-00108	Atc-3	d5	-0.0863145	-0.288841	0.995337	0.901548	0.734532	0.270052	Not_depleted	Not_depleted	-0.202526	Not_depleted	N
	RVBD_0018c	g-00109	Atc-3	d5	-0.500131	-0.0715632	0.66697	0.997618	0.0283439	0.743002	Not_depleted	Not_depleted	0.428568	Not_depleted	N
	RVBD_0018c	g-00110	Atc-3	d5	-0.351464	0.341654	0.901665	0.582342	0.160949	0.0376652	Not_depleted	Not_depleted	0.693118	Not_depleted	N
	RVBD_0018c	g-00111	Atc-3	d5	-0.140513	-0.469716	0.986659	0.514859	0.635843	0.0259814	Not_depleted	Not_depleted	-0.329203	Not_depleted	N
	RVBD_0018c	g-00112	Atc-3	d5	-0.0245556	-0.221397	1	0.881651	0.932372	0.229744	Not_depleted	Not_depleted	-0.196841	Not_depleted	N
	RVBD_0018c	g-00113	Atc-3	d5	0.106162	-0.606766	0.984593	0.203376	0.627005	0.00208894	Not_depleted	Not_depleted	-0.712928	Not_depleted	N
	RVBD_0018c	g-00108	Atc-30	d5	-0.607468	0.0148603	0.252135	0.998273	0.0185165	0.955665	Not_depleted	Not_depleted	0.622328	Not_depleted	N
	RVBD_0018c	g-00109	Atc-30	d5	-0.391956	-0.217252	0.517918	0.716551	0.0867672	0.309137	Not_depleted	Not_depleted	0.174704	Not_depleted	N
	RVBD_0018c	g-00110	Atc-30	d5	-0.650411	-0.0306666	0.166237	0.977695	0.00900473	0.871032	Not_depleted	Not_depleted	0.619744	Not_depleted	N
	RVBD_0018c	g-00111	Atc-30	d5	-1.00784	-1.64944	0.0271395	3.58252e-11	0.000633614	2.66283e-13	Not_depleted	Depleted	-0.641601	Not_depleted	N
	RVBD_0018c	g-00112	Atc-30	d5	-0.950795	-1.80742	0.0395647	2.48369e-17	0.00105421	8.20482e-20	Not_depleted	Depleted	-0.856627	Not_depleted	N
	RVBD_0018c	g-00113	Atc-30	d5	-0.968124	-2.4996	0.000725246	3.7514e-28	7.28209e-06	4.2396e-31	Not_depleted	Depleted	-1.53148	Depleted	N
	RVBD_0018c	g-00108	Atc-300	d5	-0.575026	0.20987	0.287196	0.784986	0.0250277	0.420029	Not_depleted	Not_depleted	0.784896	Not_depleted	N
	RVBD_0018c	g-00109	Atc-300	d5	-0.609045	0.463372	0.143444	0.192395	0.00779872	0.0252892	Not_depleted	Not_depleted	1.07242	Not_depleted	N
	RVBD_0018c	g-00110	Atc-300	d5	-0.765858	0.270241	0.0608329	0.432393	0.00216297	0.103423	Not_depleted	Not_depleted	1.0361	Not_depleted	N
	RVBD_0018c	g-00111	Atc-300	d5	-0.964873	-1.07339	0.0369831	3.26812e-05	0.0010867	9.2904e-07	Not_depleted	Depleted	-0.108517	Not_depleted	N
	RVBD_0018c	g-00112	Atc-300	d5	-0.897284	-1.64437	0.0569284	6.1361e-15	0.00194743	3.494e-17	Not_depleted	Depleted	-0.747082	Not_depleted	N
	RVBD_0018c	g-00113	Atc-300	d5	-0.588848	-2.00004	0.12209	1.8596e-19	0.00599676	5.65816e-22	Not_depleted	Depleted	-1.4112	Depleted	N
	RVBD_0019c	g-00114	Atc-3	d10	-1.26017	-0.860427	0.614921	0.462634	0.0389452	0.0374166	Not_depleted	Not_depleted	0.399747	Not_depleted	N
	RVBD_0019c	g-00115	Atc-3	d10	-0.120424	-0.328247	0.991177	0.872605	0.820731	0.38598	Not_depleted	Not_depleted	-0.207823	Not_depleted	N
	RVBD_0019c	g-00116	Atc-3	d10	0.777729	1.03	0.743775	0.576814	0.0953363	0.0723155	Not_depleted	Not_depleted	0.252272	Not_depleted	N
	RVBD_0019c	g-00117	Atc-3	d10	0.749449	-1.22216	0.912457	0.735954	0.388357	0.166933	Not_depleted	Not_depleted	-1.97161	Not_depleted	N
	RVBD_0019c	g-00118	Atc-3	d10	-1.12187	0.607892	0.890522	0.936072	0.32902	0.600306	Not_depleted	Not_depleted	1.72976	Not_depleted	N
	RVBD_0019c	g-00114	Atc-30	d10	-5.38428	-5.4329	1.15812e-10	6.61119e-24	6.54418e-13	1.72421e-26	Depleted	Depleted	-0.0486152	Not_depleted	N
	RVBD_0019c	g-00115	Atc-30	d10	-0.840931	-1.78133	0.408404	7.67202e-05	0.113472	6.10933e-06	Not_depleted	Depleted	-0.940396	Not_depleted	N
	RVBD_0019c	g-00116	Atc-30	d10	-1.08994	-1.47033	0.14341	0.0696922	0.0212753	0.0126261	Not_depleted	Not_depleted	-0.380385	Not_depleted	N
	RVBD_0019c	g-00117	Atc-30	d10	-2.27209	-3.00178	0.101285	0.0118572	0.0131288	0.00154259	Not_depleted	Not_depleted	-0.729693	Not_depleted	N
	RVBD_0019c	g-00118	Atc-30	d10	-1.98099	-0.220419	0.365052	0.942986	0.0921753	0.852071	Not_depleted	Not_depleted	1.76057	Not_depleted	N
	RVBD_0019c	g-00114	Atc-300	d10	-8.02016	-6.68191	4.83479e-17	1.21556e-29	5.04368e-20	1.32091e-32	Depleted	Depleted	1.33825	Not_depleted	N
	RVBD_0019c	g-00115	Atc-300	d10	-1.21806	-2.1991	0.147692	5.94831e-07	0.022757	3.69734e-08	Not_depleted	Depleted	-0.981043	Not_depleted	N
	RVBD_0019c	g-00116	Atc-300	d10	-1.52558	-1.41187	0.016552	0.0837822	0.00142526	0.0184491	Not_depleted	Not_depleted	0.113705	Not_depleted	N
	RVBD_0019c	g-00117	Atc-300	d10	-0.672855	-3.02374	0.763045	0.0106971	0.43785	0.00156741	Not_depleted	Not_depleted	-2.35088	Not_depleted	N
	RVBD_0019c	g-00118	Atc-300	d10	-1.94027	-0.632018	0.374976	0.790679	0.0990887	0.589796	Not_depleted	Not_depleted	1.30825	Not_depleted	N
	RVBD_0019c	g-00114	Atc-3	d14	-1.69792	-1.30197	0.76123	0.702898	0.112512	0.121905	Not_depleted	Not_depleted	0.395949	Not_depleted	N
	RVBD_0019c	g-00115	Atc-3	d14	-0.576441	-1.16798	0.935316	0.60734	0.450722	0.0663412	Not_depleted	Not_depleted	-0.591535	Not_depleted	N
	RVBD_0019c	g-00116	Atc-3	d14	0.16129	0.701448	0.994397	0.902963	0.855727	0.458002	Not_depleted	Not_depleted	0.540158	Not_depleted	N
	RVBD_0019c	g-00117	Atc-3	d14	-0.63545	1.56524	0.982061	0.833787	0.721066	0.294663	Not_depleted	Not_depleted	2.20069	Not_depleted	N
	RVBD_0019c	g-00118	Atc-3	d14	-1.74567	1.09891	0.901565	0.91838	0.343382	0.515794	Not_depleted	Not_depleted	2.84458	Not_depleted	N
	RVBD_0019c	g-00114	Atc-30	d14	-9.47952	-3.63269	6.39099e-08	0.00345632	1.09452e-09	0.000348697	Depleted	Depleted	5.84683	Not_depleted	N
	RVBD_0019c	g-00115	Atc-30	d14	-1.38523	-3.929	0.275014	1.16985e-05	0.0735931	5.93924e-07	Not_depleted	Depleted	-2.54377	Depleted	N
	RVBD_0019c	g-00116	Atc-30	d14	-1.58393	-2.73948	0.295901	0.0849	0.0826247	0.0147798	Not_depleted	Not_depleted	-1.15555	Not_depleted	N
	RVBD_0019c	g-00117	Atc-30	d14	-4.12913	-4.73628	0.179889	0.12042	0.0390335	0.0232998	Not_depleted	Not_depleted	-0.607146	Not_depleted	N
	RVBD_0019c	g-00118	Atc-30	d14	-1.29963	-1.8044	0.752253	0.662445	0.476971	0.359472	Not_depleted	Not_depleted	-0.504769	Not_depleted	N
	RVBD_0019c	g-00114	Atc-300	d14	-10.1249	-10.016	5.3826e-08	1.67918e-09	9.49899e-10	2.97064e-11	Depleted	Depleted	0.108824	Not_depleted	N
	RVBD_0019c	g-00115	Atc-300	d14	-2.41332	-3.86131	0.0206927	1.31863e-05	0.00266057	7.68042e-07	Not_depleted	Depleted	-1.44799	Depleted	N
	RVBD_0019c	g-00116	Atc-300	d14	-2.35014	-2.17061	0.0721411	0.181682	0.012289	0.0475805	Not_depleted	Not_depleted	0.179526	Not_depleted	N
	RVBD_0019c	g-00117	Atc-300	d14	-4.31472	-3.5454	0.152346	0.226798	0.0326796	0.0651637	Not_depleted	Not_depleted	0.769318	Not_depleted	N
	RVBD_0019c	g-00118	Atc-300	d14	-0.295226	-2.56947	0.955322	0.458926	0.872631	0.19907	Not_depleted	Not_depleted	-2.27425	Not_depleted	N
	RVBD_0019c	g-00114	Atc-3	d5	-0.515484	-0.537199	0.841341	0.596331	0.101513	0.0409759	Not_depleted	Not_depleted	-0.0217145	Not_depleted	N
	RVBD_0019c	g-00115	Atc-3	d5	0.0724985	-0.478934	0.999712	0.485605	0.800257	0.0209641	Not_depleted	Not_depleted	-0.551433	Not_depleted	N
	RVBD_0019c	g-00116	Atc-3	d5	0.100045	-0.697812	0.995781	0.209795	0.741734	0.00222507	Not_depleted	Not_depleted	-0.797857	Not_depleted	N
	RVBD_0019c	g-00117	Atc-3	d5	-0.746018	-1.29933	0.856839	0.106733	0.120745	0.000508354	Not_depleted	Not_depleted	-0.553308	Not_depleted	N
	RVBD_0019c	g-00118	Atc-3	d5	0.146799	-0.265025	1	0.982926	0.86594	0.602841	Not_depleted	Not_depleted	-0.411824	Not_depleted	N
	RVBD_0019c	g-00114	Atc-30	d5	-1.06588	-1.87932	0.0331389	9.52731e-10	0.000822496	9.15211e-12	Not_depleted	Depleted	-0.813438	Not_depleted	N
	RVBD_0019c	g-00115	Atc-30	d5	-0.62529	-0.579916	0.249345	0.0719315	0.0179373	0.00575928	Not_depleted	Not_depleted	0.045374	Not_depleted	N
	RVBD_0019c	g-00116	Atc-30	d5	-0.650984	-0.946346	0.305749	0.00124355	0.0268391	4.61075e-05	Not_depleted	Not_depleted	-0.295362	Not_depleted	N
	RVBD_0019c	g-00117	Atc-30	d5	-2.17056	-1.42712	0.00130397	0.00347346	1.45099e-05	0.000150981	Depleted	Depleted	0.74344	Not_depleted	N
	RVBD_0019c	g-00118	Atc-30	d5	-0.192009	-0.188546	0.96976	0.931714	0.787495	0.724046	Not_depleted	Not_depleted	0.00346261	Not_depleted	N
	RVBD_0019c	g-00114	Atc-300	d5	-0.781764	-1.30908	0.203921	4.06303e-05	0.01373	1.17091e-06	Not_depleted	Depleted	-0.527318	Not_depleted	N
	RVBD_0019c	g-00115	Atc-300	d5	-0.378461	-0.509579	0.637007	0.130941	0.150764	0.0143586	Not_depleted	Not_depleted	-0.131118	Not_depleted	N
	RVBD_0019c	g-00116	Atc-300	d5	-0.0847947	-0.527103	0.965801	0.181014	0.775635	0.0228411	Not_depleted	Not_depleted	-0.442308	Not_depleted	N
	RVBD_0019c	g-00117	Atc-300	d5	-1.39018	-1.63576	0.10244	0.000446367	0.00463975	1.63172e-05	Not_depleted	Depleted	-0.24558	Not_depleted	N
	RVBD_0019c	g-00118	Atc-300	d5	-0.565003	-0.322357	0.868116	0.84151	0.446852	0.521678	Not_depleted	Not_depleted	0.242647	Not_depleted	N
	RVBD_0020c	g-00119	Atc-3	d10	-0.206552	-0.148035	0.964495	0.963627	0.63137	0.721093	Not_depleted	Not_depleted	0.0585165	Not_depleted	N
	RVBD_0020c	g-00120	Atc-3	d10	-0.716308	-1.55444	0.939181	0.635124	0.503994	0.101383	Not_depleted	Not_depleted	-0.838129	Not_depleted	N
	RVBD_0020c	g-00121	Atc-3	d10	0.385756	-0.365755	0.96067	0.89992	0.614948	0.465211	Not_depleted	Not_depleted	-0.751511	Not_depleted	N
	RVBD_0020c	g-00122	Atc-3	d10	0.400896	-0.365065	0.935173	0.923531	0.486827	0.552809	Not_depleted	Not_depleted	-0.765962	Not_depleted	N
	RVBD_0020c	g-00123	Atc-3	d10	-1.70086	-0.398233	0.349681	0.886529	0.00563903	0.426171	Not_depleted	Not_depleted	1.30262	Not_depleted	N
	RVBD_0020c	g-00124	Atc-3	d10	-0.624337	0.496065	0.742258	0.737947	0.0920046	0.169374	Not_depleted	Not_depleted	1.1204	Not_depleted	N
	RVBD_0020c	g-00119	Atc-30	d10	-1.39879	-2.34393	0.0166335	2.76481e-06	0.00134624	1.74017e-07	Not_depleted	Depleted	-0.945141	Not_depleted	N
	RVBD_0020c	g-00120	Atc-30	d10	-1.92506	-4.23825	0.333333	0.00118026	0.0782259	0.000119175	Not_depleted	Depleted	-2.31319	Depleted	N
	RVBD_0020c	g-00121	Atc-30	d10	0.7581	-3.40112	0.678583	3.68224e-08	0.322341	1.70939e-09	Not_depleted	Depleted	-4.15923	Depleted	N
	RVBD_0020c	g-00122	Atc-30	d10	-0.194504	-3.00901	0.921167	9.30132e-05	0.735737	7.51998e-06	Not_depleted	Depleted	-2.81451	Depleted	N
	RVBD_0020c	g-00123	Atc-30	d10	-1.80856	-1.0019	0.034769	0.183051	0.00327953	0.0460328	Not_depleted	Not_depleted	0.806662	Not_depleted	N
	RVBD_0020c	g-00124	Atc-30	d10	-0.786867	-0.341531	0.198379	0.622895	0.034164	0.347035	Not_depleted	Not_depleted	0.445336	Not_depleted	N
	RVBD_0020c	g-00119	Atc-300	d10	-0.914703	-2.64733	0.192305	9.72375e-08	0.0336864	5.30863e-09	Not_depleted	Depleted	-1.73262	Depleted	N
	RVBD_0020c	g-00120	Atc-300	d10	-1.56736	-4.23242	0.477366	0.000917004	0.154648	0.000100764	Not_depleted	Depleted	-2.66506	Depleted	N
	RVBD_0020c	g-00121	Atc-300	d10	-1.31292	-2.9998	0.353242	9.24477e-07	0.089587	5.95931e-08	Not_depleted	Depleted	-1.68688	Depleted	N
	RVBD_0020c	g-00122	Atc-300	d10	-0.811397	-1.9174	0.488744	0.0181717	0.162993	0.00289249	Not_depleted	Not_depleted	-1.106	Not_depleted	N
	RVBD_0020c	g-00123	Atc-300	d10	-1.05617	-1.4283	0.327102	0.0293853	0.0791097	0.00507722	Not_depleted	Not_depleted	-0.372127	Not_depleted	N
	RVBD_0020c	g-00124	Atc-300	d10	-1.39814	-0.641192	0.00304932	0.233257	0.000203456	0.0774212	Depleted	Not_depleted	0.756948	Not_depleted	N
	RVBD_0020c	g-00119	Atc-3	d14	-0.635159	-1.36036	0.907229	0.651806	0.355608	0.0887339	Not_depleted	Not_depleted	-0.725197	Not_depleted	N
	RVBD_0020c	g-00120	Atc-3	d14	-3.96185	-2.52661	0.624563	0.790791	0.0454909	0.225779	Not_depleted	Not_depleted	1.43524	Not_depleted	N
	RVBD_0020c	g-00121	Atc-3	d14	0.890622	-1.34475	0.910023	0.683369	0.369605	0.108182	Not_depleted	Not_depleted	-2.23537	Not_depleted	N
	RVBD_0020c	g-00122	Atc-3	d14	-1.57719	-1.95206	0.653402	0.519187	0.0541899	0.0409599	Not_depleted	Not_depleted	-0.374871	Not_depleted	N
	RVBD_0020c	g-00123	Atc-3	d14	-0.772872	-0.966082	0.915154	0.758851	0.383826	0.183688	Not_depleted	Not_depleted	-0.19321	Not_depleted	N
	RVBD_0020c	g-00124	Atc-3	d14	-1.50148	0.0646563	0.52001	0.995375	0.0187839	0.924855	Not_depleted	Not_depleted	1.56614	Not_depleted	N
	RVBD_0020c	g-00119	Atc-30	d14	-3.09067	-2.92854	0.000493941	0.0133606	3.27849e-05	0.00163131	Depleted	Not_depleted	0.162127	Not_depleted	N
	RVBD_0020c	g-00120	Atc-30	d14	-5.14846	-3.42612	0.0886123	0.452716	0.0146403	0.169771	Not_depleted	Not_depleted	1.72234	Not_depleted	N
	RVBD_0020c	g-00121	Atc-30	d14	-1.01101	-4.07514	0.623278	0.00112747	0.313427	9.99266e-05	Not_depleted	Depleted	-3.06413	Depleted	N
	RVBD_0020c	g-00122	Atc-30	d14	-3.31457	-7.26099	0.00192853	2.97216e-06	0.000156422	1.24411e-07	Depleted	Depleted	-3.94642	Depleted	N
	RVBD_0020c	g-00123	Atc-30	d14	-2.46151	-1.5705	0.057733	0.212115	0.00837152	0.0506915	Not_depleted	Not_depleted	0.89101	Not_depleted	N
	RVBD_0020c	g-00124	Atc-30	d14	-1.6762	-1.31228	0.0615338	0.285703	0.00907788	0.0784857	Not_depleted	Not_depleted	0.363917	Not_depleted	N
	RVBD_0020c	g-00119	Atc-300	d14	-1.72864	-2.77809	0.0801036	0.0185359	0.0140145	0.00267573	Not_depleted	Not_depleted	-1.04945	Not_depleted	N
	RVBD_0020c	g-00120	Atc-300	d14	-4.37075	-8.82126	0.145397	0.0456249	0.0305317	0.00785932	Not_depleted	Not_depleted	-4.45051	Not_depleted	N
	RVBD_0020c	g-00121	Atc-300	d14	-2.42868	-4.74809	0.109564	0.000146532	0.0208451	1.15284e-05	Not_depleted	Depleted	-2.31941	Depleted	N
	RVBD_0020c	g-00122	Atc-300	d14	-4.82444	-6.34556	8.55787e-06	2.00662e-05	3.54501e-07	1.23506e-06	Depleted	Depleted	-1.52112	Depleted	N
	RVBD_0020c	g-00123	Atc-300	d14	-1.04318	-2.48589	0.53697	0.0204684	0.242398	0.00300807	Not_depleted	Not_depleted	-1.4427	Not_depleted	N
	RVBD_0020c	g-00124	Atc-300	d14	-2.63342	-1.31018	0.000921774	0.257413	7.31217e-05	0.0790499	Depleted	Not_depleted	1.32324	Not_depleted	N
	RVBD_0020c	g-00119	Atc-3	d5	-0.378018	-0.515403	0.897085	0.531424	0.155268	0.0283891	Not_depleted	Not_depleted	-0.137386	Not_depleted	N
	RVBD_0020c	g-00120	Atc-3	d5	0.0463149	-1.11313	1	0.287056	0.98334	0.00486627	Not_depleted	Not_depleted	-1.15944	Not_depleted	N
	RVBD_0020c	g-00121	Atc-3	d5	-0.327094	-0.307861	0.952314	0.843955	0.34701	0.181073	Not_depleted	Not_depleted	0.0192331	Not_depleted	N
	RVBD_0020c	g-00122	Atc-3	d5	-0.272749	-0.551367	0.950479	0.640191	0.310616	0.0530834	Not_depleted	Not_depleted	-0.278618	Not_depleted	N
	RVBD_0020c	g-00123	Atc-3	d5	-0.693763	-0.143377	0.665227	0.983179	0.0272418	0.607295	Not_depleted	Not_depleted	0.550386	Not_depleted	N
	RVBD_0020c	g-00124	Atc-3	d5	0.106464	-0.115562	0.978471	0.966174	0.566373	0.503979	Not_depleted	Not_depleted	-0.222026	Not_depleted	N
	RVBD_0020c	g-00119	Atc-30	d5	-0.793296	-1.01086	0.079716	0.000707082	0.00288635	2.42189e-05	Not_depleted	Depleted	-0.217563	Not_depleted	N
	RVBD_0020c	g-00120	Atc-30	d5	-0.507422	-1.26929	0.899779	0.0306469	0.52439	0.0019116	Not_depleted	Not_depleted	-0.761868	Not_depleted	N
	RVBD_0020c	g-00121	Atc-30	d5	-0.495127	-0.551587	0.633977	0.163028	0.153725	0.0176733	Not_depleted	Not_depleted	-0.0564604	Not_depleted	N
	RVBD_0020c	g-00122	Atc-30	d5	0.00409702	-1.04035	1	0.0069488	0.993332	0.000331039	Not_depleted	Depleted	-1.04445	Depleted	N
	RVBD_0020c	g-00123	Atc-30	d5	-0.89005	-0.484362	0.106856	0.42726	0.00453125	0.0906691	Not_depleted	Not_depleted	0.405688	Not_depleted	N
	RVBD_0020c	g-00124	Atc-30	d5	-0.350597	-0.361754	0.431163	0.256001	0.0547931	0.0359866	Not_depleted	Not_depleted	-0.0111572	Not_depleted	N
	RVBD_0020c	g-00119	Atc-300	d5	-0.188271	-0.757414	0.87841	0.0222282	0.470247	0.00142706	Not_depleted	Not_depleted	-0.569143	Not_depleted	N
	RVBD_0020c	g-00120	Atc-300	d5	-0.517134	-1.45711	0.890459	0.00531424	0.506026	0.000263564	Not_depleted	Depleted	-0.939979	Not_depleted	N
	RVBD_0020c	g-00121	Atc-300	d5	-0.284329	-0.663624	0.848448	0.0557078	0.406728	0.00453295	Not_depleted	Not_depleted	-0.379295	Not_depleted	N
	RVBD_0020c	g-00122	Atc-300	d5	-0.0812842	-0.712952	0.962967	0.121048	0.759936	0.012754	Not_depleted	Not_depleted	-0.631668	Not_depleted	N
	RVBD_0020c	g-00123	Atc-300	d5	-0.470566	-0.228143	0.599329	0.778984	0.128619	0.407844	Not_depleted	Not_depleted	0.242423	Not_depleted	N
	RVBD_0020c	g-00124	Atc-300	d5	-0.391417	-0.363811	0.320887	0.239119	0.0310825	0.0355778	Not_depleted	Not_depleted	0.0276062	Not_depleted	N
	RVBD_0021c	g-00125	Atc-3	d10	0.0804533	-0.498274	0.996268	0.655679	0.859136	0.113464	Not_depleted	Not_depleted	-0.578727	Not_depleted	N
	RVBD_0021c	g-00126	Atc-3	d10	0.80242	0.129696	0.796489	0.966585	0.143839	0.733891	Not_depleted	Not_depleted	-0.672724	Not_depleted	N
	RVBD_0021c	g-00127	Atc-3	d10	-0.94212	0.212625	0.733077	0.974634	0.0852677	0.779992	Not_depleted	Not_depleted	1.15475	Not_depleted	N
	RVBD_0021c	g-00128	Atc-3	d10	-0.410982	-0.385047	0.923115	0.862509	0.430981	0.356343	Not_depleted	Not_depleted	0.0259351	Not_depleted	N
	RVBD_0021c	g-00129	Atc-3	d10	-0.578709	0.182504	0.753292	0.932258	0.102829	0.583415	Not_depleted	Not_depleted	0.761214	Not_depleted	N
	RVBD_0021c	g-00130	Atc-3	d10	1.06383	-0.0823189	0.786231	0.987258	0.133721	0.853364	Not_depleted	Not_depleted	-1.14615	Not_depleted	N
	RVBD_0021c	g-00125	Atc-30	d10	-0.755968	-0.0600452	0.361297	0.941433	0.0906149	0.848828	Not_depleted	Not_depleted	0.695923	Not_depleted	N
	RVBD_0021c	g-00126	Atc-30	d10	0.0840029	0.477716	0.970134	0.4636	0.879893	0.198782	Not_depleted	Not_depleted	0.393713	Not_depleted	N
	RVBD_0021c	g-00127	Atc-30	d10	-0.828672	0.370781	0.436434	0.824129	0.128544	0.622843	Not_depleted	Not_depleted	1.19945	Not_depleted	N
	RVBD_0021c	g-00128	Atc-30	d10	0.134678	-0.212643	0.943556	0.816839	0.797934	0.611013	Not_depleted	Not_depleted	-0.347321	Not_depleted	N
	RVBD_0021c	g-00129	Atc-30	d10	-0.198504	-0.0504605	0.846192	0.955933	0.575171	0.879312	Not_depleted	Not_depleted	0.148044	Not_depleted	N
	RVBD_0021c	g-00130	Atc-30	d10	0.568049	0.37511	0.760871	0.659212	0.426028	0.387918	Not_depleted	Not_depleted	-0.192939	Not_depleted	N
	RVBD_0021c	g-00125	Atc-300	d10	0.00885279	-0.418875	1	0.407181	0.986518	0.182777	Not_depleted	Not_depleted	-0.427728	Not_depleted	N
	RVBD_0021c	g-00126	Atc-300	d10	-0.0348705	0.278247	0.991461	0.696092	0.951353	0.457637	Not_depleted	Not_depleted	0.313117	Not_depleted	N
	RVBD_0021c	g-00127	Atc-300	d10	0.16619	-0.463599	0.931191	0.758415	0.761435	0.542455	Not_depleted	Not_depleted	-0.62979	Not_depleted	N
	RVBD_0021c	g-00128	Atc-300	d10	-0.976577	-0.365108	0.287214	0.632718	0.0636949	0.384434	Not_depleted	Not_depleted	0.611468	Not_depleted	N
	RVBD_0021c	g-00129	Atc-300	d10	-0.477591	0.190804	0.509486	0.773375	0.177255	0.564095	Not_depleted	Not_depleted	0.668396	Not_depleted	N
	RVBD_0021c	g-00130	Atc-300	d10	1.14764	0.679141	0.389972	0.311922	0.10579	0.118825	Not_depleted	Not_depleted	-0.468496	Not_depleted	N
	RVBD_0021c	g-00125	Atc-3	d14	0.000152974	-0.0474404	1	0.997233	0.999938	0.934351	Not_depleted	Not_depleted	-0.0475934	Not_depleted	N
	RVBD_0021c	g-00126	Atc-3	d14	1.03352	-0.227015	0.832243	0.953351	0.195189	0.654996	Not_depleted	Not_depleted	-1.26054	Not_depleted	N
	RVBD_0021c	g-00127	Atc-3	d14	-0.638128	0.364277	0.957266	0.966013	0.539129	0.749267	Not_depleted	Not_depleted	1.0024	Not_depleted	N
	RVBD_0021c	g-00128	Atc-3	d14	-0.155438	-0.253368	0.994397	0.96278	0.852303	0.728688	Not_depleted	Not_depleted	-0.0979292	Not_depleted	N
	RVBD_0021c	g-00129	Atc-3	d14	0.0846872	0.510139	0.998014	0.833874	0.902825	0.295867	Not_depleted	Not_depleted	0.425452	Not_depleted	N
	RVBD_0021c	g-00130	Atc-3	d14	-1.74455	-1.24014	0.774452	0.719128	0.127377	0.136577	Not_depleted	Not_depleted	0.504413	Not_depleted	N
	RVBD_0021c	g-00125	Atc-30	d14	-0.228417	-0.0975925	0.908543	0.966411	0.750024	0.884382	Not_depleted	Not_depleted	0.130825	Not_depleted	N
	RVBD_0021c	g-00126	Atc-30	d14	0.199711	0.512255	0.931585	0.642932	0.801683	0.33654	Not_depleted	Not_depleted	0.312544	Not_depleted	N
	RVBD_0021c	g-00127	Atc-30	d14	0.247143	1.00059	0.936194	0.683583	0.811265	0.386002	Not_depleted	Not_depleted	0.753451	Not_depleted	N
	RVBD_0021c	g-00128	Atc-30	d14	1.14657	0.248353	0.46067	0.909917	0.1747	0.734282	Not_depleted	Not_depleted	-0.898214	Not_depleted	N
	RVBD_0021c	g-00129	Atc-30	d14	0.338577	0.25613	0.841194	0.841765	0.624454	0.610816	Not_depleted	Not_depleted	-0.0824475	Not_depleted	N
	RVBD_0021c	g-00130	Atc-30	d14	-1.6344	-0.490986	0.426831	0.83127	0.15175	0.59377	Not_depleted	Not_depleted	1.14342	Not_depleted	N
	RVBD_0021c	g-00125	Atc-300	d14	0.133048	-0.247369	0.946312	0.864012	0.85216	0.691676	Not_depleted	Not_depleted	-0.380417	Not_depleted	N
	RVBD_0021c	g-00126	Atc-300	d14	0.187963	-0.168892	0.9281	0.902314	0.813339	0.766787	Not_depleted	Not_depleted	-0.356855	Not_depleted	N
	RVBD_0021c	g-00127	Atc-300	d14	0.405627	0.571992	0.877105	0.818482	0.695533	0.613025	Not_depleted	Not_depleted	0.166365	Not_depleted	N
	RVBD_0021c	g-00128	Atc-300	d14	-0.604275	-0.0973414	0.748142	0.97197	0.47126	0.916877	Not_depleted	Not_depleted	0.506934	Not_depleted	N
	RVBD_0021c	g-00129	Atc-300	d14	0.030172	0.410809	0.992691	0.685497	0.96568	0.417669	Not_depleted	Not_depleted	0.380637	Not_depleted	N
	RVBD_0021c	g-00130	Atc-300	d14	-1.50406	0.731296	0.463135	0.659467	0.185749	0.386904	Not_depleted	Not_depleted	2.23535	Not_depleted	N
	RVBD_0021c	g-00125	Atc-3	d5	0.188515	-0.071965	0.970732	1	0.457725	0.772217	Not_depleted	Not_depleted	-0.26048	Not_depleted	N
	RVBD_0021c	g-00126	Atc-3	d5	-0.0803598	-0.00547799	0.99527	1	0.727395	0.977874	Not_depleted	Not_depleted	0.0748818	Not_depleted	N
	RVBD_0021c	g-00127	Atc-3	d5	-0.176583	0.118458	0.977945	0.990852	0.534839	0.691606	Not_depleted	Not_depleted	0.295041	Not_depleted	N
	RVBD_0021c	g-00128	Atc-3	d5	-0.394094	-0.344483	0.923095	0.792177	0.205261	0.130616	Not_depleted	Not_depleted	0.0496112	Not_depleted	N
	RVBD_0021c	g-00129	Atc-3	d5	-0.074602	0.0055015	0.99527	1	0.727343	0.972022	Not_depleted	Not_depleted	0.0801035	Not_depleted	N
	RVBD_0021c	g-00130	Atc-3	d5	0.329885	0.064309	0.968657	0.997618	0.416564	0.749168	Not_depleted	Not_depleted	-0.265576	Not_depleted	N
	RVBD_0021c	g-00125	Atc-30	d5	0.0337743	-0.0642052	0.995567	0.954472	0.90534	0.79789	Not_depleted	Not_depleted	-0.0979795	Not_depleted	N
	RVBD_0021c	g-00126	Atc-30	d5	-0.299347	-0.0422242	0.688289	0.950115	0.199099	0.780606	Not_depleted	Not_depleted	0.257123	Not_depleted	N
	RVBD_0021c	g-00127	Atc-30	d5	-0.0547517	-0.317387	0.983366	0.722639	0.840835	0.316721	Not_depleted	Not_depleted	-0.262635	Not_depleted	N
	RVBD_0021c	g-00128	Atc-30	d5	-0.237676	-0.610666	0.863899	0.0982157	0.442319	0.00872118	Not_depleted	Not_depleted	-0.37299	Not_depleted	N
	RVBD_0021c	g-00129	Atc-30	d5	-0.363644	-0.123289	0.50731	0.808345	0.0825322	0.435226	Not_depleted	Not_depleted	0.240355	Not_depleted	N
	RVBD_0021c	g-00130	Atc-30	d5	0.161229	0.190394	0.948321	0.751696	0.692478	0.349513	Not_depleted	Not_depleted	0.0291651	Not_depleted	N
	RVBD_0021c	g-00125	Atc-300	d5	-0.0371114	-0.373073	0.986814	0.467725	0.878706	0.121687	Not_depleted	Not_depleted	-0.335961	Not_depleted	N
	RVBD_0021c	g-00126	Atc-300	d5	-0.29573	-0.194305	0.708756	0.612818	0.211088	0.221169	Not_depleted	Not_depleted	0.101425	Not_depleted	N
	RVBD_0021c	g-00127	Atc-300	d5	-0.202736	-0.185024	0.878327	0.860247	0.469657	0.55393	Not_depleted	Not_depleted	0.0177122	Not_depleted	N
	RVBD_0021c	g-00128	Atc-300	d5	-0.0660882	-0.491015	0.977217	0.231696	0.829616	0.0336477	Not_depleted	Not_depleted	-0.424926	Not_depleted	N
	RVBD_0021c	g-00129	Atc-300	d5	-0.132234	0.147426	0.898988	0.736703	0.527892	0.347468	Not_depleted	Not_depleted	0.27966	Not_depleted	N
	RVBD_0021c	g-00130	Atc-300	d5	-0.34514	0.0580024	0.835066	0.950778	0.383644	0.788403	Not_depleted	Not_depleted	0.403142	Not_depleted	N
	RVBD_0022c	g-00131	Atc-3	d10	-0.136533	-0.354832	0.978511	0.859436	0.71952	0.348358	Not_depleted	Not_depleted	-0.218299	Not_depleted	N
	RVBD_0022c	g-00132	Atc-3	d10	-0.0296972	0.725699	1	0.642248	0.949458	0.106027	Not_depleted	Not_depleted	0.755396	Not_depleted	N
	RVBD_0022c	g-00133	Atc-3	d10	-0.364831	-0.0621328	0.908936	0.982029	0.375505	0.822615	Not_depleted	Not_depleted	0.302698	Not_depleted	N
	RVBD_0022c	g-00134	Atc-3	d10	0.359229	0.13488	0.935173	0.952871	0.489525	0.673722	Not_depleted	Not_depleted	-0.224348	Not_depleted	N
	RVBD_0022c	g-00135	Atc-3	d10	-0.155307	0.541612	0.989009	0.708125	0.800608	0.144327	Not_depleted	Not_depleted	0.69692	Not_depleted	N
	RVBD_0022c	g-00136	Atc-3	d10	0.0479999	-0.205374	1	0.932803	0.905017	0.587376	Not_depleted	Not_depleted	-0.253374	Not_depleted	N
	RVBD_0022c	g-00131	Atc-30	d10	-0.0874362	0.431309	0.950352	0.527363	0.819448	0.253192	Not_depleted	Not_depleted	0.518745	Not_depleted	N
	RVBD_0022c	g-00132	Atc-30	d10	-0.0366809	0.656654	0.988544	0.385172	0.939256	0.143933	Not_depleted	Not_depleted	0.693335	Not_depleted	N
	RVBD_0022c	g-00133	Atc-30	d10	0.14194	-0.0940258	0.919396	0.88569	0.730362	0.735265	Not_depleted	Not_depleted	-0.235965	Not_depleted	N
	RVBD_0022c	g-00134	Atc-30	d10	0.757998	0.488863	0.468667	0.357753	0.145663	0.127188	Not_depleted	Not_depleted	-0.269135	Not_depleted	N
	RVBD_0022c	g-00135	Atc-30	d10	-0.409409	0.56025	0.806222	0.36317	0.502572	0.130297	Not_depleted	Not_depleted	0.969659	Not_depleted	N
	RVBD_0022c	g-00136	Atc-30	d10	0.250872	0.565149	0.823041	0.365438	0.527002	0.131619	Not_depleted	Not_depleted	0.314277	Not_depleted	N
	RVBD_0022c	g-00131	Atc-300	d10	-0.152621	-0.00813075	0.901074	1	0.686792	0.983614	Not_depleted	Not_depleted	0.14449	Not_depleted	N
	RVBD_0022c	g-00132	Atc-300	d10	-0.271511	0.768096	0.832526	0.254011	0.550485	0.0875558	Not_depleted	Not_depleted	1.03961	Not_depleted	N
	RVBD_0022c	g-00133	Atc-300	d10	0.0192382	0.405466	0.995615	0.338302	0.963542	0.135168	Not_depleted	Not_depleted	0.386228	Not_depleted	N
	RVBD_0022c	g-00134	Atc-300	d10	-0.445216	1.01215	0.731611	0.0113256	0.391787	0.00167674	Not_depleted	Not_depleted	1.45737	Not_depleted	N
	RVBD_0022c	g-00135	Atc-300	d10	0.255574	0.287903	0.897128	0.678965	0.676882	0.437262	Not_depleted	Not_depleted	0.0323288	Not_depleted	N
	RVBD_0022c	g-00136	Atc-300	d10	0.472949	0.183711	0.578769	0.81422	0.231271	0.625476	Not_depleted	Not_depleted	-0.289238	Not_depleted	N
	RVBD_0022c	g-00131	Atc-3	d14	-0.606794	-0.11884	0.868359	0.978007	0.263018	0.841741	Not_depleted	Not_depleted	0.487955	Not_depleted	N
	RVBD_0022c	g-00132	Atc-3	d14	-0.108666	0.87786	0.995461	0.858015	0.874371	0.338815	Not_depleted	Not_depleted	0.986527	Not_depleted	N
	RVBD_0022c	g-00133	Atc-3	d14	-0.224979	0.229352	0.98689	0.927637	0.756074	0.539321	Not_depleted	Not_depleted	0.454331	Not_depleted	N
	RVBD_0022c	g-00134	Atc-3	d14	0.334905	-0.241144	0.965647	0.952582	0.615124	0.651267	Not_depleted	Not_depleted	-0.576049	Not_depleted	N
	RVBD_0022c	g-00135	Atc-3	d14	0.260434	0.436998	0.985118	0.854486	0.741041	0.331991	Not_depleted	Not_depleted	0.176564	Not_depleted	N
	RVBD_0022c	g-00136	Atc-3	d14	-0.322927	0.596722	0.967323	0.864367	0.620466	0.354185	Not_depleted	Not_depleted	0.919649	Not_depleted	N
	RVBD_0022c	g-00131	Atc-30	d14	0.173655	-0.0717337	0.907121	0.980477	0.746986	0.922228	Not_depleted	Not_depleted	-0.245389	Not_depleted	N
	RVBD_0022c	g-00132	Atc-30	d14	0.475171	0.506087	0.758561	0.823793	0.487429	0.582819	Not_depleted	Not_depleted	0.0309164	Not_depleted	N
	RVBD_0022c	g-00133	Atc-30	d14	0.664743	-0.162331	0.66529	0.88727	0.360233	0.691234	Not_depleted	Not_depleted	-0.827074	Not_depleted	N
	RVBD_0022c	g-00134	Atc-30	d14	0.961566	-0.0842113	0.426541	0.969594	0.151494	0.893901	Not_depleted	Not_depleted	-1.04578	Not_depleted	N
	RVBD_0022c	g-00135	Atc-30	d14	-0.396661	1.26666	0.834633	0.0485267	0.613963	0.00739524	Not_depleted	Not_depleted	1.66332	Not_depleted	N
	RVBD_0022c	g-00136	Atc-30	d14	0.226362	0.940383	0.897851	0.439552	0.728319	0.16114	Not_depleted	Not_depleted	0.714022	Not_depleted	N
	RVBD_0022c	g-00131	Atc-300	d14	0.206204	-0.0942989	0.880061	0.962347	0.702413	0.894131	Not_depleted	Not_depleted	-0.300503	Not_depleted	N
	RVBD_0022c	g-00132	Atc-300	d14	-0.348272	-0.260986	0.837136	0.923134	0.611195	0.807528	Not_depleted	Not_depleted	0.0872866	Not_depleted	N
	RVBD_0022c	g-00133	Atc-300	d14	0.0598585	0.203129	0.981711	0.811853	0.934558	0.600721	Not_depleted	Not_depleted	0.14327	Not_depleted	N
	RVBD_0022c	g-00134	Atc-300	d14	-0.400466	1.57702	0.799523	0.0314487	0.548536	0.0050127	Not_depleted	Not_depleted	1.97749	Not_depleted	N
	RVBD_0022c	g-00135	Atc-300	d14	0.579887	0.964417	0.741022	0.162696	0.461466	0.0407482	Not_depleted	Not_depleted	0.384531	Not_depleted	N
	RVBD_0022c	g-00136	Atc-300	d14	0.475607	0.328821	0.74288	0.820915	0.464179	0.61681	Not_depleted	Not_depleted	-0.146785	Not_depleted	N
	RVBD_0022c	g-00131	Atc-3	d5	0.187527	0.206269	0.961675	0.880824	0.394269	0.224973	Not_depleted	Not_depleted	0.0187424	Not_depleted	N
	RVBD_0022c	g-00132	Atc-3	d5	-0.688235	0.454701	0.360133	0.477303	0.0019672	0.0199877	Not_depleted	Not_depleted	1.14294	Not_depleted	N
	RVBD_0022c	g-00133	Atc-3	d5	-0.0618407	0.0864667	0.995781	0.959991	0.756286	0.473111	Not_depleted	Not_depleted	0.148307	Not_depleted	N
	RVBD_0022c	g-00134	Atc-3	d5	-0.152627	0.134299	0.971671	0.978546	0.481912	0.575567	Not_depleted	Not_depleted	0.286926	Not_depleted	N
	RVBD_0022c	g-00135	Atc-3	d5	-0.117393	-0.00510912	0.991532	1	0.68013	0.972312	Not_depleted	Not_depleted	0.112284	Not_depleted	N
	RVBD_0022c	g-00136	Atc-3	d5	0.0759205	-0.12502	0.996842	0.971952	0.773985	0.54426	Not_depleted	Not_depleted	-0.20094	Not_depleted	N
	RVBD_0022c	g-00131	Atc-30	d5	0.359647	0.136738	0.547735	0.796777	0.100929	0.418337	Not_depleted	Not_depleted	-0.222909	Not_depleted	N
	RVBD_0022c	g-00132	Atc-30	d5	-0.607129	0.0626286	0.131791	0.945454	0.00620401	0.763411	Not_depleted	Not_depleted	0.669757	Not_depleted	N
	RVBD_0022c	g-00133	Atc-30	d5	-0.124076	0.0338528	0.902566	0.952192	0.533584	0.788544	Not_depleted	Not_depleted	0.157929	Not_depleted	N
	RVBD_0022c	g-00134	Atc-30	d5	-0.0837527	0.170758	0.948552	0.831119	0.697915	0.475067	Not_depleted	Not_depleted	0.25451	Not_depleted	N
	RVBD_0022c	g-00135	Atc-30	d5	-0.170968	0.344305	0.910211	0.204507	0.555182	0.0251531	Not_depleted	Not_depleted	0.515273	Not_depleted	N
	RVBD_0022c	g-00136	Atc-30	d5	0.484067	0.167094	0.456845	0.806784	0.0637386	0.432253	Not_depleted	Not_depleted	-0.316973	Not_depleted	N
	RVBD_0022c	g-00131	Atc-300	d5	0.0717798	-0.0967933	0.961728	0.865188	0.752015	0.569693	Not_depleted	Not_depleted	-0.168573	Not_depleted	N
	RVBD_0022c	g-00132	Atc-300	d5	-0.774284	0.386037	0.0204317	0.292443	0.00048668	0.0500328	Not_depleted	Not_depleted	1.16032	Not_depleted	N
	RVBD_0022c	g-00133	Atc-300	d5	0.115621	-0.0613547	0.911978	0.881214	0.571961	0.603236	Not_depleted	Not_depleted	-0.176976	Not_depleted	N
	RVBD_0022c	g-00134	Atc-300	d5	-0.142978	0.760079	0.891858	0.0209194	0.509043	0.00132303	Not_depleted	Not_depleted	0.903057	Not_depleted	N
	RVBD_0022c	g-00135	Atc-300	d5	-0.13585	0.17729	0.937311	0.650298	0.63855	0.253437	Not_depleted	Not_depleted	0.31314	Not_depleted	N
	RVBD_0022c	g-00136	Atc-300	d5	-0.216306	0.0352889	0.846648	0.976847	0.403789	0.876781	Not_depleted	Not_depleted	0.251595	Not_depleted	N
	RVBD_0023	g-00137	Atc-3	d10	0.323365	-0.371119	0.938607	0.928971	0.500852	0.569628	Not_depleted	Not_depleted	-0.694484	Not_depleted	N
	RVBD_0023	g-00138	Atc-3	d10	1.26215	0.602885	0.829345	0.871577	0.189596	0.382255	Not_depleted	Not_depleted	-0.659265	Not_depleted	N
	RVBD_0023	g-00139	Atc-3	d10	0.761613	-1.11572	0.920232	0.786863	0.408877	0.227501	Not_depleted	Not_depleted	-1.87734	Not_depleted	N
	RVBD_0023	g-00140	Atc-3	d10	-0.405074	-3.22893	0.989388	0.52575	0.803133	0.054099	Not_depleted	Not_depleted	-2.82386	Not_depleted	N
	RVBD_0023	g-00141	Atc-3	d10	1.52603	-0.0451091	0.233668	0.99579	0.00152903	0.910273	Not_depleted	Not_depleted	-1.57114	Not_depleted	N
	RVBD_0023	g-00142	Atc-3	d10	-0.208922	0.173457	0.97509	0.957359	0.697716	0.693864	Not_depleted	Not_depleted	0.38238	Not_depleted	N
	RVBD_0023	g-00137	Atc-30	d10	-0.39564	0.341162	0.75219	0.812114	0.411962	0.602396	Not_depleted	Not_depleted	0.736802	Not_depleted	N
	RVBD_0023	g-00138	Atc-30	d10	0.133752	0.195884	0.974668	0.906379	0.894235	0.773649	Not_depleted	Not_depleted	0.0621319	Not_depleted	N
	RVBD_0023	g-00139	Atc-30	d10	-3.45285	-2.25265	0.0133217	0.111666	0.00102492	0.0232497	Not_depleted	Not_depleted	1.2002	Not_depleted	N
	RVBD_0023	g-00140	Atc-30	d10	-3.1794	0.664052	0.331299	0.845728	0.0775038	0.659554	Not_depleted	Not_depleted	3.84345	Not_depleted	N
	RVBD_0023	g-00141	Atc-30	d10	1.09777	-0.254432	0.143328	0.753445	0.0212507	0.512471	Not_depleted	Not_depleted	-1.3522	Not_depleted	N
	RVBD_0023	g-00142	Atc-30	d10	-1.33085	-1.37502	0.111671	0.014587	0.0150328	0.00195731	Not_depleted	Not_depleted	-0.0441653	Not_depleted	N
	RVBD_0023	g-00137	Atc-300	d10	0.292557	1.38722	0.828686	0.134082	0.543435	0.0348256	Not_depleted	Not_depleted	1.09466	Not_depleted	N
	RVBD_0023	g-00138	Atc-300	d10	0.953371	0.53747	0.670431	0.677399	0.321082	0.435454	Not_depleted	Not_depleted	-0.415901	Not_depleted	N
	RVBD_0023	g-00139	Atc-300	d10	-2.85083	-5.61283	0.0446987	9.62085e-05	0.0047446	8.66487e-06	Not_depleted	Depleted	-2.762	Depleted	N
	RVBD_0023	g-00140	Atc-300	d10	-2.95317	-0.0436807	0.365772	1	0.0949327	1	Not_depleted	Not_depleted	2.90949	Not_depleted	N
	RVBD_0023	g-00141	Atc-300	d10	0.992555	-0.643568	0.205913	0.276735	0.0374843	0.0991296	Not_depleted	Not_depleted	-1.63612	Not_depleted	N
	RVBD_0023	g-00142	Atc-300	d10	-1.4132	-1.44868	0.0791888	0.00831628	0.00980981	0.00118024	Not_depleted	Depleted	-0.0354833	Not_depleted	N
	RVBD_0023	g-00137	Atc-3	d14	0.991712	-0.134325	0.79874	0.989374	0.156747	0.892525	Not_depleted	Not_depleted	-1.12604	Not_depleted	N
	RVBD_0023	g-00138	Atc-3	d14	2.30096	2.02797	0.785363	0.697859	0.136548	0.115832	Not_depleted	Not_depleted	-0.272994	Not_depleted	N
	RVBD_0023	g-00139	Atc-3	d14	3.43979	3.26078	0.764569	0.554264	0.116653	0.0509609	Not_depleted	Not_depleted	-0.179014	Not_depleted	N
	RVBD_0023	g-00140	Atc-3	d14	1.46758	-7.82044	0.948101	0.342206	0.502783	0.0123265	Not_depleted	Not_depleted	-9.28802	Not_depleted	N
	RVBD_0023	g-00141	Atc-3	d14	1.78116	-0.210011	0.713602	0.96448	0.078972	0.741087	Not_depleted	Not_depleted	-1.99117	Not_depleted	N
	RVBD_0023	g-00142	Atc-3	d14	-0.250309	-0.598685	0.98689	0.888189	0.758901	0.420686	Not_depleted	Not_depleted	-0.348377	Not_depleted	N
	RVBD_0023	g-00137	Atc-30	d14	0.756989	1.48128	0.588317	0.424581	0.27844	0.150189	Not_depleted	Not_depleted	0.72429	Not_depleted	N
	RVBD_0023	g-00138	Atc-30	d14	1.2355	0.668904	0.706663	0.830609	0.410309	0.593036	Not_depleted	Not_depleted	-0.566594	Not_depleted	N
	RVBD_0023	g-00139	Atc-30	d14	-0.0841978	-0.94331	1	0.947939	1	0.830796	Not_depleted	Not_depleted	-0.859112	Not_depleted	N
	RVBD_0023	g-00140	Atc-30	d14	-3.09726	0.324918	0.517423	0.955168	0.21987	0.853075	Not_depleted	Not_depleted	3.42218	Not_depleted	N
	RVBD_0023	g-00141	Atc-30	d14	1.61056	-1.10902	0.351923	0.356645	0.109472	0.111632	Not_depleted	Not_depleted	-2.71958	Not_depleted	N
	RVBD_0023	g-00142	Atc-30	d14	-2.71888	-2.62419	0.0163528	0.0194885	0.00182962	0.0025159	Not_depleted	Not_depleted	0.0946846	Not_depleted	N
	RVBD_0023	g-00137	Atc-300	d14	-0.0202488	2.41862	0.997338	0.103451	0.978106	0.0219575	Not_depleted	Not_depleted	2.43887	Not_depleted	N
	RVBD_0023	g-00138	Atc-300	d14	1.65762	2.29845	0.571147	0.262169	0.272961	0.0813423	Not_depleted	Not_depleted	0.64083	Not_depleted	N
	RVBD_0023	g-00139	Atc-300	d14	-0.444914	-1.57308	0.953949	0.80931	0.869359	0.596319	Not_depleted	Not_depleted	-1.12817	Not_depleted	N
	RVBD_0023	g-00140	Atc-300	d14	-3.12767	-2.29497	0.508426	0.681808	0.21987	0.413335	Not_depleted	Not_depleted	0.832703	Not_depleted	N
	RVBD_0023	g-00141	Atc-300	d14	1.25742	-0.858923	0.493984	0.482356	0.208364	0.216542	Not_depleted	Not_depleted	-2.11635	Not_depleted	N
	RVBD_0023	g-00142	Atc-300	d14	-2.9963	-2.91339	0.00621624	0.00718591	0.000654426	0.000903003	Depleted	Depleted	0.0829079	Not_depleted	N
	RVBD_0023	g-00137	Atc-3	d5	0.174572	0.348012	0.977945	0.838382	0.5463	0.174634	Not_depleted	Not_depleted	0.17344	Not_depleted	N
	RVBD_0023	g-00138	Atc-3	d5	0.534035	0.385316	0.920716	0.896585	0.202975	0.250218	Not_depleted	Not_depleted	-0.148719	Not_depleted	N
	RVBD_0023	g-00139	Atc-3	d5	-0.384453	-0.857124	0.963764	0.436212	0.405451	0.0153083	Not_depleted	Not_depleted	-0.472671	Not_depleted	N
	RVBD_0023	g-00140	Atc-3	d5	-0.0155496	-2.56448	1	0.326697	1	0.00677181	Not_depleted	Not_depleted	-2.54893	Not_depleted	N
	RVBD_0023	g-00141	Atc-3	d5	0.160625	0.164881	0.977945	0.936154	0.538103	0.37126	Not_depleted	Not_depleted	0.00425603	Not_depleted	N
	RVBD_0023	g-00142	Atc-3	d5	-0.195312	-0.446752	0.970732	0.477303	0.477983	0.02	Not_depleted	Not_depleted	-0.251441	Not_depleted	N
	RVBD_0023	g-00137	Atc-30	d5	0.207295	0.371622	0.87553	0.538956	0.468362	0.151032	Not_depleted	Not_depleted	0.164327	Not_depleted	N
	RVBD_0023	g-00138	Atc-30	d5	0.734873	0.436054	0.497774	0.609012	0.0780169	0.19936	Not_depleted	Not_depleted	-0.298819	Not_depleted	N
	RVBD_0023	g-00139	Atc-30	d5	-2.11604	-1.36103	0.00174462	0.00362262	2.00199e-05	0.000158252	Depleted	Depleted	0.755017	Not_depleted	N
	RVBD_0023	g-00140	Atc-30	d5	-1.21262	-1.74189	0.695539	0.340715	0.205886	0.0596985	Not_depleted	Not_depleted	-0.529268	Not_depleted	N
	RVBD_0023	g-00141	Atc-30	d5	-0.248807	0.0290202	0.810826	0.978971	0.340247	0.876121	Not_depleted	Not_depleted	0.277827	Not_depleted	N
	RVBD_0023	g-00142	Atc-30	d5	-0.555815	-0.680998	0.401891	0.00958158	0.0468196	0.000478954	Not_depleted	Not_depleted	-0.125183	Not_depleted	N
	RVBD_0023	g-00137	Atc-300	d5	0.27696	0.199443	0.805816	0.792672	0.329659	0.432542	Not_depleted	Not_depleted	-0.0775166	Not_depleted	N
	RVBD_0023	g-00138	Atc-300	d5	0.27143	0.587254	0.903091	0.379845	0.537146	0.0805918	Not_depleted	Not_depleted	0.315823	Not_depleted	N
	RVBD_0023	g-00139	Atc-300	d5	-1.93353	-2.05069	0.00606287	3.40959e-06	0.000105941	8.13641e-08	Depleted	Depleted	-0.117152	Not_depleted	N
	RVBD_0023	g-00140	Atc-300	d5	0.163862	-0.278776	1	0.954861	1	0.800645	Not_depleted	Not_depleted	-0.442638	Not_depleted	N
	RVBD_0023	g-00141	Atc-300	d5	0.010471	-0.159794	1	0.769223	0.979289	0.393138	Not_depleted	Not_depleted	-0.170265	Not_depleted	N
	RVBD_0023	g-00142	Atc-300	d5	-0.870023	-0.783971	0.0551454	0.00141175	0.00186007	5.91695e-05	Not_depleted	Not_depleted	0.0860524	Not_depleted	N
	RVBD_0024	g-00143	Atc-3	d10	0.589078	-0.624143	0.889421	0.642248	0.324804	0.105873	Not_depleted	Not_depleted	-1.21322	Not_depleted	N
	RVBD_0024	g-00144	Atc-3	d10	-0.175868	0.851226	0.980994	0.588727	0.743633	0.0787567	Not_depleted	Not_depleted	1.02709	Not_depleted	N
	RVBD_0024	g-00145	Atc-3	d10	0.79669	0.0718775	0.865129	0.986514	0.266537	0.849075	Not_depleted	Not_depleted	-0.724812	Not_depleted	N
	RVBD_0024	g-00146	Atc-3	d10	-0.617445	-1.02484	0.867924	0.52575	0.274795	0.0541077	Not_depleted	Not_depleted	-0.407391	Not_depleted	N
	RVBD_0024	g-00147	Atc-3	d10	-0.422071	1.77747	0.945636	0.226835	0.537529	0.00529472	Not_depleted	Not_depleted	2.19954	Not_depleted	N
	RVBD_0024	g-00148	Atc-3	d10	0.0576891	-0.239634	1	0.94499	0.924709	0.632615	Not_depleted	Not_depleted	-0.297323	Not_depleted	N
	RVBD_0024	g-00143	Atc-30	d10	1.14181	0.16613	0.275574	0.849152	0.0568372	0.665229	Not_depleted	Not_depleted	-0.975678	Not_depleted	N
	RVBD_0024	g-00144	Atc-30	d10	-0.264599	-0.438995	0.871663	0.637839	0.624209	0.364063	Not_depleted	Not_depleted	-0.174396	Not_depleted	N
	RVBD_0024	g-00145	Atc-30	d10	0.179616	0.485433	0.944943	0.466335	0.801842	0.201504	Not_depleted	Not_depleted	0.305817	Not_depleted	N
	RVBD_0024	g-00146	Atc-30	d10	-1.54065	-1.72996	0.0672234	0.0107671	0.00756488	0.00138859	Not_depleted	Not_depleted	-0.18931	Not_depleted	N
	RVBD_0024	g-00147	Atc-30	d10	0.72522	1.04678	0.65113	0.297636	0.291545	0.0958266	Not_depleted	Not_depleted	0.321556	Not_depleted	N
	RVBD_0024	g-00148	Atc-30	d10	-0.726664	-1.68539	0.586433	0.00847635	0.229564	0.00106516	Not_depleted	Depleted	-0.95873	Not_depleted	N
	RVBD_0024	g-00143	Atc-300	d10	0.715878	-0.842567	0.577913	0.120383	0.230363	0.029999	Not_depleted	Not_depleted	-1.55845	Not_depleted	N
	RVBD_0024	g-00144	Atc-300	d10	-0.294495	-0.0543744	0.851578	0.970557	0.584873	0.914312	Not_depleted	Not_depleted	0.24012	Not_depleted	N
	RVBD_0024	g-00145	Atc-300	d10	-0.413916	0.581064	0.837607	0.326462	0.562095	0.127377	Not_depleted	Not_depleted	0.99498	Not_depleted	N
	RVBD_0024	g-00146	Atc-300	d10	-0.667239	-2.41103	0.584917	0.000154851	0.237143	1.45859e-05	Not_depleted	Depleted	-1.74379	Depleted	N
	RVBD_0024	g-00147	Atc-300	d10	-0.417728	0.977037	0.829442	0.314196	0.544404	0.119992	Not_depleted	Not_depleted	1.39476	Not_depleted	N
	RVBD_0024	g-00148	Atc-300	d10	-0.476938	-1.56291	0.755289	0.0147198	0.427776	0.00225666	Not_depleted	Not_depleted	-1.08597	Not_depleted	N
	RVBD_0024	g-00143	Atc-3	d14	0.0726272	-0.0252379	0.999982	1	0.928555	0.974353	Not_depleted	Not_depleted	-0.0978651	Not_depleted	N
	RVBD_0024	g-00144	Atc-3	d14	-0.0283908	2.3968	1	0.23416	0.974646	0.00443695	Not_depleted	Not_depleted	2.42519	Not_depleted	N
	RVBD_0024	g-00145	Atc-3	d14	0.0401814	0.176062	1	0.973916	0.964209	0.792259	Not_depleted	Not_depleted	0.135881	Not_depleted	N
	RVBD_0024	g-00146	Atc-3	d14	-1.3232	-0.993375	0.771688	0.791366	0.124835	0.226716	Not_depleted	Not_depleted	0.329823	Not_depleted	N
	RVBD_0024	g-00147	Atc-3	d14	-1.39859	2.21625	0.86654	0.380266	0.256687	0.0166065	Not_depleted	Not_depleted	3.61483	Not_depleted	N
	RVBD_0024	g-00148	Atc-3	d14	-0.590467	-0.355698	0.930756	0.953211	0.44032	0.653897	Not_depleted	Not_depleted	0.234769	Not_depleted	N
	RVBD_0024	g-00143	Atc-30	d14	0.484734	0.202317	0.794742	0.926586	0.541682	0.774282	Not_depleted	Not_depleted	-0.282417	Not_depleted	N
	RVBD_0024	g-00144	Atc-30	d14	-0.173085	-0.33735	0.949721	0.899191	0.843835	0.713681	Not_depleted	Not_depleted	-0.164265	Not_depleted	N
	RVBD_0024	g-00145	Atc-30	d14	-0.724728	0.558129	0.707567	0.707833	0.411573	0.415881	Not_depleted	Not_depleted	1.28286	Not_depleted	N
	RVBD_0024	g-00146	Atc-30	d14	-4.6346	-4.2823	5.52816e-05	0.000429983	2.77297e-06	3.41093e-05	Depleted	Depleted	0.3523	Not_depleted	N
	RVBD_0024	g-00147	Atc-30	d14	1.52178	2.02603	0.514063	0.153532	0.216699	0.0320399	Not_depleted	Not_depleted	0.504253	Not_depleted	N
	RVBD_0024	g-00148	Atc-30	d14	-3.01758	-2.0648	0.00293168	0.117039	0.000250978	0.0224453	Depleted	Not_depleted	0.952784	Not_depleted	N
	RVBD_0024	g-00143	Atc-300	d14	-0.251795	0.0588705	0.904317	0.974192	0.75365	0.923759	Not_depleted	Not_depleted	0.310665	Not_depleted	N
	RVBD_0024	g-00144	Atc-300	d14	-2.00084	0.58232	0.133663	0.731981	0.0272197	0.481705	Not_depleted	Not_depleted	2.58316	Not_depleted	N
	RVBD_0024	g-00145	Atc-300	d14	-0.700404	1.14916	0.714333	0.297629	0.426874	0.0983472	Not_depleted	Not_depleted	1.84956	Not_depleted	N
	RVBD_0024	g-00146	Atc-300	d14	-3.79596	-2.28992	0.000823857	0.076189	6.40266e-05	0.0147954	Depleted	Not_depleted	1.50604	Not_depleted	N
	RVBD_0024	g-00147	Atc-300	d14	-0.325662	1.22457	0.919402	0.442172	0.791879	0.186871	Not_depleted	Not_depleted	1.55023	Not_depleted	N
	RVBD_0024	g-00148	Atc-300	d14	-2.87061	-3.52125	0.00451083	0.00255682	0.000452142	0.000281177	Depleted	Depleted	-0.65064	Not_depleted	N
	RVBD_0024	g-00143	Atc-3	d5	0.0924449	0.431727	0.996829	0.508778	0.768822	0.0245638	Not_depleted	Not_depleted	0.339282	Not_depleted	N
	RVBD_0024	g-00144	Atc-3	d5	0.209803	-0.107063	0.977945	0.987002	0.551607	0.62916	Not_depleted	Not_depleted	-0.316866	Not_depleted	N
	RVBD_0024	g-00145	Atc-3	d5	0.0210905	-0.0696305	1	1	0.928297	0.759649	Not_depleted	Not_depleted	-0.090721	Not_depleted	N
	RVBD_0024	g-00146	Atc-3	d5	-0.229907	-0.143886	0.952314	0.967641	0.338226	0.524355	Not_depleted	Not_depleted	0.0860219	Not_depleted	N
	RVBD_0024	g-00147	Atc-3	d5	0.27943	-0.07477	0.969404	1	0.425774	0.799645	Not_depleted	Not_depleted	-0.3542	Not_depleted	N
	RVBD_0024	g-00148	Atc-3	d5	-0.428746	0.0248118	0.826969	1	0.0946016	0.910681	Not_depleted	Not_depleted	0.453558	Not_depleted	N
	RVBD_0024	g-00143	Atc-30	d5	0.241496	0.215224	0.855259	0.674454	0.422539	0.26546	Not_depleted	Not_depleted	-0.0262715	Not_depleted	N
	RVBD_0024	g-00144	Atc-30	d5	0.172368	-0.122449	0.931058	0.871325	0.62569	0.559155	Not_depleted	Not_depleted	-0.294817	Not_depleted	N
	RVBD_0024	g-00145	Atc-30	d5	-0.185737	-0.18241	0.805946	0.784008	0.333154	0.395837	Not_depleted	Not_depleted	0.00332736	Not_depleted	N
	RVBD_0024	g-00146	Atc-30	d5	-0.11919	-0.402535	0.929886	0.410109	0.622303	0.0830257	Not_depleted	Not_depleted	-0.283346	Not_depleted	N
	RVBD_0024	g-00147	Atc-30	d5	0.113268	0.0695837	0.962208	0.959376	0.752866	0.812046	Not_depleted	Not_depleted	-0.0436847	Not_depleted	N
	RVBD_0024	g-00148	Atc-30	d5	-0.234529	-0.233747	0.822973	0.590406	0.360297	0.187055	Not_depleted	Not_depleted	0.00078166	Not_depleted	N
	RVBD_0024	g-00143	Atc-300	d5	0.596917	0.0289449	0.383669	0.976133	0.0460117	0.873708	Not_depleted	Not_depleted	-0.567972	Not_depleted	N
	RVBD_0024	g-00144	Atc-300	d5	0.219602	-0.101054	0.903091	0.892196	0.536448	0.629164	Not_depleted	Not_depleted	-0.320656	Not_depleted	N
	RVBD_0024	g-00145	Atc-300	d5	-0.0201503	0.277763	0.992554	0.568425	0.907861	0.186461	Not_depleted	Not_depleted	0.297913	Not_depleted	N
	RVBD_0024	g-00146	Atc-300	d5	0.156902	-0.363956	0.897698	0.454522	0.524392	0.114174	Not_depleted	Not_depleted	-0.520859	Not_depleted	N
	RVBD_0024	g-00147	Atc-300	d5	0.0858143	0.0551453	0.974521	0.971945	0.80926	0.856412	Not_depleted	Not_depleted	-0.030669	Not_depleted	N
	RVBD_0024	g-00148	Atc-300	d5	-0.354145	-0.162848	0.658276	0.747261	0.169241	0.362237	Not_depleted	Not_depleted	0.191297	Not_depleted	N
	RVBD_0025	g-00149	Atc-3	d10	0.0521568	0.31185	1	0.849268	0.906228	0.332366	Not_depleted	Not_depleted	0.259693	Not_depleted	N
	RVBD_0025	g-00150	Atc-3	d10	0.560429	0.457272	0.851737	0.86253	0.235554	0.356994	Not_depleted	Not_depleted	-0.103157	Not_depleted	N
	RVBD_0025	g-00151	Atc-3	d10	-0.814963	0.0145723	0.684613	1	0.0658969	0.970857	Not_depleted	Not_depleted	0.829535	Not_depleted	N
	RVBD_0025	g-00152	Atc-3	d10	0.277996	-0.100153	0.968523	0.972928	0.660139	0.770525	Not_depleted	Not_depleted	-0.378149	Not_depleted	N
	RVBD_0025	g-00153	Atc-3	d10	0.215051	-0.111626	0.961962	0.961214	0.622803	0.713278	Not_depleted	Not_depleted	-0.326677	Not_depleted	N
	RVBD_0025	g-00154	Atc-3	d10	0.456911	0.520475	0.869631	0.826684	0.279155	0.293942	Not_depleted	Not_depleted	0.0635648	Not_depleted	N
	RVBD_0025	g-00149	Atc-30	d10	-0.262215	0.490877	0.833543	0.35739	0.545664	0.126949	Not_depleted	Not_depleted	0.753092	Not_depleted	N
	RVBD_0025	g-00150	Atc-30	d10	0.741811	-0.301297	0.415719	0.774699	0.1173	0.544101	Not_depleted	Not_depleted	-1.04311	Not_depleted	N
	RVBD_0025	g-00151	Atc-30	d10	-0.0748278	-0.0860152	0.967172	0.924148	0.867596	0.812395	Not_depleted	Not_depleted	-0.0111873	Not_depleted	N
	RVBD_0025	g-00152	Atc-30	d10	0.558926	0.403384	0.724167	0.511041	0.374131	0.238805	Not_depleted	Not_depleted	-0.155542	Not_depleted	N
	RVBD_0025	g-00153	Atc-30	d10	0.123065	-0.0789626	0.936368	0.914183	0.7791	0.792192	Not_depleted	Not_depleted	-0.202027	Not_depleted	N
	RVBD_0025	g-00154	Atc-30	d10	0.0656805	0.134721	0.969415	0.910845	0.875741	0.786074	Not_depleted	Not_depleted	0.0690404	Not_depleted	N
	RVBD_0025	g-00149	Atc-300	d10	-0.305806	0.660535	0.791081	0.147745	0.479854	0.0401249	Not_depleted	Not_depleted	0.966341	Not_depleted	N
	RVBD_0025	g-00150	Atc-300	d10	0.476754	0.45066	0.663563	0.614337	0.313275	0.36296	Not_depleted	Not_depleted	-0.0260942	Not_depleted	N
	RVBD_0025	g-00151	Atc-300	d10	0.42791	0.320852	0.679506	0.621644	0.329858	0.371804	Not_depleted	Not_depleted	-0.107058	Not_depleted	N
	RVBD_0025	g-00152	Atc-300	d10	-0.0515149	0.225697	0.987079	0.735233	0.934722	0.510407	Not_depleted	Not_depleted	0.277212	Not_depleted	N
	RVBD_0025	g-00153	Atc-300	d10	0.91738	-0.49332	0.199162	0.289282	0.0355541	0.106202	Not_depleted	Not_depleted	-1.4107	Not_depleted	N
	RVBD_0025	g-00154	Atc-300	d10	0.225823	-0.0383927	0.856024	0.9807	0.593553	0.938413	Not_depleted	Not_depleted	-0.264215	Not_depleted	N
	RVBD_0025	g-00149	Atc-3	d14	-0.285433	0.693172	0.974718	0.739882	0.676606	0.162799	Not_depleted	Not_depleted	0.978605	Not_depleted	N
	RVBD_0025	g-00150	Atc-3	d14	0.0789666	0.11947	0.998014	0.991644	0.907092	0.90319	Not_depleted	Not_depleted	0.0405034	Not_depleted	N
	RVBD_0025	g-00151	Atc-3	d14	0.507345	-0.260739	0.935607	0.95468	0.451448	0.665937	Not_depleted	Not_depleted	-0.768084	Not_depleted	N
	RVBD_0025	g-00152	Atc-3	d14	-1.12874	-0.0172337	0.820336	1	0.180981	0.976567	Not_depleted	Not_depleted	1.1115	Not_depleted	N
	RVBD_0025	g-00153	Atc-3	d14	-0.125171	0.482651	0.995252	0.870016	0.872168	0.37252	Not_depleted	Not_depleted	0.607822	Not_depleted	N
	RVBD_0025	g-00154	Atc-3	d14	0.132099	1.33255	0.991039	0.632238	0.828026	0.0770696	Not_depleted	Not_depleted	1.20045	Not_depleted	N
	RVBD_0025	g-00149	Atc-30	d14	0.0135886	1.25509	0.999484	0.0900698	0.984496	0.0159969	Not_depleted	Not_depleted	1.2415	Not_depleted	N
	RVBD_0025	g-00150	Atc-30	d14	0.479495	-1.54553	0.753221	0.429598	0.478924	0.15425	Not_depleted	Not_depleted	-2.02503	Not_depleted	N
	RVBD_0025	g-00151	Atc-30	d14	-0.134824	0.453418	0.948729	0.748275	0.842334	0.466151	Not_depleted	Not_depleted	0.588243	Not_depleted	N
	RVBD_0025	g-00152	Atc-30	d14	-0.262514	0.891512	0.90966	0.356614	0.753339	0.111509	Not_depleted	Not_depleted	1.15403	Not_depleted	N
	RVBD_0025	g-00153	Atc-30	d14	0.177945	-0.431252	0.939144	0.74738	0.819216	0.464352	Not_depleted	Not_depleted	-0.609197	Not_depleted	N
	RVBD_0025	g-00154	Atc-30	d14	0.63238	0.663032	0.609199	0.684805	0.298032	0.387796	Not_depleted	Not_depleted	0.0306523	Not_depleted	N
	RVBD_0025	g-00149	Atc-300	d14	-0.327171	0.767778	0.848126	0.371122	0.631912	0.13809	Not_depleted	Not_depleted	1.09495	Not_depleted	N
	RVBD_0025	g-00150	Atc-300	d14	-0.216176	0.15391	0.903571	0.946339	0.75024	0.859586	Not_depleted	Not_depleted	0.370086	Not_depleted	N
	RVBD_0025	g-00151	Atc-300	d14	0.209766	0.478287	0.904969	0.70494	0.755373	0.443053	Not_depleted	Not_depleted	0.268521	Not_depleted	N
	RVBD_0025	g-00152	Atc-300	d14	-1.37953	-0.494404	0.329991	0.668391	0.103992	0.397373	Not_depleted	Not_depleted	0.88513	Not_depleted	N
	RVBD_0025	g-00153	Atc-300	d14	0.924746	0.45234	0.528354	0.68722	0.235699	0.420499	Not_depleted	Not_depleted	-0.472406	Not_depleted	N
	RVBD_0025	g-00154	Atc-300	d14	0.0493275	1.03262	0.982888	0.436838	0.936619	0.182627	Not_depleted	Not_depleted	0.983294	Not_depleted	N
	RVBD_0025	g-00149	Atc-3	d5	0.0575095	0.151771	1	0.914626	0.826299	0.30069	Not_depleted	Not_depleted	0.0942614	Not_depleted	N
	RVBD_0025	g-00150	Atc-3	d5	-0.385003	0.111328	0.948447	0.988995	0.293325	0.668023	Not_depleted	Not_depleted	0.496331	Not_depleted	N
	RVBD_0025	g-00151	Atc-3	d5	0.212944	-0.406761	0.953453	0.488134	0.35779	0.0216604	Not_depleted	Not_depleted	-0.619706	Not_depleted	N
	RVBD_0025	g-00152	Atc-3	d5	-0.444607	-0.225007	0.805034	0.834189	0.0832102	0.170794	Not_depleted	Not_depleted	0.219601	Not_depleted	N
	RVBD_0025	g-00153	Atc-3	d5	0.324152	0.200127	0.874488	0.880824	0.137715	0.223844	Not_depleted	Not_depleted	-0.124025	Not_depleted	N
	RVBD_0025	g-00154	Atc-3	d5	-0.173135	0.336476	0.969404	0.809689	0.424529	0.145823	Not_depleted	Not_depleted	0.50961	Not_depleted	N
	RVBD_0025	g-00149	Atc-30	d5	0.0504876	0.0250419	0.985067	0.981075	0.847679	0.882664	Not_depleted	Not_depleted	-0.0254457	Not_depleted	N
	RVBD_0025	g-00150	Atc-30	d5	-0.317054	0.280105	0.838053	0.696634	0.386944	0.288166	Not_depleted	Not_depleted	0.59716	Not_depleted	N
	RVBD_0025	g-00151	Atc-30	d5	0.168081	-0.241822	0.875296	0.568487	0.467232	0.172197	Not_depleted	Not_depleted	-0.409902	Not_depleted	N
	RVBD_0025	g-00152	Atc-30	d5	-0.160188	0.0435132	0.903566	0.950474	0.535475	0.783841	Not_depleted	Not_depleted	0.203701	Not_depleted	N
	RVBD_0025	g-00153	Atc-30	d5	0.411547	0.254169	0.443796	0.491713	0.0586057	0.123345	Not_depleted	Not_depleted	-0.157378	Not_depleted	N
	RVBD_0025	g-00154	Atc-30	d5	-0.183593	0.148104	0.841734	0.856758	0.397266	0.526739	Not_depleted	Not_depleted	0.331697	Not_depleted	N
	RVBD_0025	g-00149	Atc-300	d5	0.0571318	0.245733	0.977217	0.4177	0.828813	0.0959553	Not_depleted	Not_depleted	0.188602	Not_depleted	N
	RVBD_0025	g-00150	Atc-300	d5	-0.217405	0.1201	0.907174	0.902301	0.550676	0.651998	Not_depleted	Not_depleted	0.337504	Not_depleted	N
	RVBD_0025	g-00151	Atc-300	d5	0.0827743	-0.266535	0.956647	0.479986	0.724116	0.128767	Not_depleted	Not_depleted	-0.349309	Not_depleted	N
	RVBD_0025	g-00152	Atc-300	d5	-0.600598	0.125696	0.246964	0.796706	0.0190864	0.440086	Not_depleted	Not_depleted	0.726294	Not_depleted	N
	RVBD_0025	g-00153	Atc-300	d5	0.232547	0.229331	0.770702	0.538314	0.283779	0.165468	Not_depleted	Not_depleted	-0.00321595	Not_depleted	N
	RVBD_0025	g-00154	Atc-300	d5	-0.201646	0.0677548	0.818946	0.944213	0.355636	0.770154	Not_depleted	Not_depleted	0.269401	Not_depleted	N
	RVBD_0026	g-00155	Atc-3	d10	-0.040222	-0.63331	1	0.738852	0.949127	0.170309	Not_depleted	Not_depleted	-0.593088	Not_depleted	N
	RVBD_0026	g-00156	Atc-3	d10	0.217993	0.0463698	0.956513	0.992281	0.58819	0.885405	Not_depleted	Not_depleted	-0.171623	Not_depleted	N
	RVBD_0026	g-00157	Atc-3	d10	-0.889763	-0.634384	0.850917	0.854576	0.232883	0.34187	Not_depleted	Not_depleted	0.255379	Not_depleted	N
	RVBD_0026	g-00158	Atc-3	d10	0.0607735	0.0561102	1	0.997852	0.928312	0.92598	Not_depleted	Not_depleted	-0.00466335	Not_depleted	N
	RVBD_0026	g-00159	Atc-3	d10	-0.207694	-0.117588	0.967451	0.968769	0.648251	0.74165	Not_depleted	Not_depleted	0.0901065	Not_depleted	N
	RVBD_0026	g-00160	Atc-3	d10	0.250495	0.0366868	0.972446	0.998749	0.683997	0.934739	Not_depleted	Not_depleted	-0.213809	Not_depleted	N
	RVBD_0026	g-00155	Atc-30	d10	-0.387599	-0.669027	0.804671	0.397515	0.498682	0.152018	Not_depleted	Not_depleted	-0.281429	Not_depleted	N
	RVBD_0026	g-00156	Atc-30	d10	0.208797	0.0481522	0.86225	0.956945	0.604138	0.881574	Not_depleted	Not_depleted	-0.160645	Not_depleted	N
	RVBD_0026	g-00157	Atc-30	d10	-1.05923	0.000706757	0.4855	1	0.155657	1	Not_depleted	Not_depleted	1.05994	Not_depleted	N
	RVBD_0026	g-00158	Atc-30	d10	-0.70651	-1.36537	0.642488	0.126794	0.283543	0.0276559	Not_depleted	Not_depleted	-0.65886	Not_depleted	N
	RVBD_0026	g-00159	Atc-30	d10	-0.594965	-1.81048	0.541607	1.12376e-05	0.193485	7.70304e-07	Not_depleted	Depleted	-1.21551	Depleted	N
	RVBD_0026	g-00160	Atc-30	d10	-1.32541	-0.341737	0.1959	0.694059	0.0335208	0.430536	Not_depleted	Not_depleted	0.983678	Not_depleted	N
	RVBD_0026	g-00155	Atc-300	d10	0.849107	0.0335573	0.448976	0.984974	0.137695	0.948572	Not_depleted	Not_depleted	-0.81555	Not_depleted	N
	RVBD_0026	g-00156	Atc-300	d10	0.925769	-0.0378534	0.140505	0.967234	0.0211313	0.906423	Not_depleted	Not_depleted	-0.963622	Not_depleted	N
	RVBD_0026	g-00157	Atc-300	d10	-0.617862	-0.84816	0.741051	0.441327	0.405507	0.207504	Not_depleted	Not_depleted	-0.230298	Not_depleted	N
	RVBD_0026	g-00158	Atc-300	d10	0.283266	-0.690498	0.892982	0.50421	0.66682	0.257924	Not_depleted	Not_depleted	-0.973764	Not_depleted	N
	RVBD_0026	g-00159	Atc-300	d10	-0.526166	-2.46354	0.595869	1.44389e-09	0.248314	5.81173e-11	Not_depleted	Depleted	-1.93738	Depleted	N
	RVBD_0026	g-00160	Atc-300	d10	-0.75643	-0.627712	0.565196	0.354586	0.219548	0.145527	Not_depleted	Not_depleted	0.128718	Not_depleted	N
	RVBD_0026	g-00155	Atc-3	d14	-0.134795	-1.27832	0.994397	0.552753	0.850788	0.0504042	Not_depleted	Not_depleted	-1.14353	Not_depleted	N
	RVBD_0026	g-00156	Atc-3	d14	-0.241697	0.604299	0.969007	0.782384	0.638542	0.214657	Not_depleted	Not_depleted	0.845996	Not_depleted	N
	RVBD_0026	g-00157	Atc-3	d14	0.0147691	-0.828549	1	0.913183	0.990891	0.49429	Not_depleted	Not_depleted	-0.843318	Not_depleted	N
	RVBD_0026	g-00158	Atc-3	d14	0.641755	-0.958358	0.957667	0.867373	0.541043	0.358383	Not_depleted	Not_depleted	-1.60011	Not_depleted	N
	RVBD_0026	g-00159	Atc-3	d14	-0.566367	0.633289	0.95621	0.857529	0.528563	0.33789	Not_depleted	Not_depleted	1.19966	Not_depleted	N
	RVBD_0026	g-00160	Atc-3	d14	0.588864	0.561847	0.957601	0.906401	0.540018	0.464393	Not_depleted	Not_depleted	-0.0270167	Not_depleted	N
	RVBD_0026	g-00155	Atc-30	d14	-0.00345773	-0.630163	1	0.67319	0.996344	0.372148	Not_depleted	Not_depleted	-0.626706	Not_depleted	N
	RVBD_0026	g-00156	Atc-30	d14	0.306271	0.596946	0.800068	0.543814	0.549565	0.239367	Not_depleted	Not_depleted	0.290675	Not_depleted	N
	RVBD_0026	g-00157	Atc-30	d14	-1.99597	-1.12919	0.276224	0.703351	0.0742341	0.410344	Not_depleted	Not_depleted	0.866784	Not_depleted	N
	RVBD_0026	g-00158	Atc-30	d14	-2.44685	-3.18163	0.139717	0.0647103	0.0272013	0.0105422	Not_depleted	Not_depleted	-0.734783	Not_depleted	N
	RVBD_0026	g-00159	Atc-30	d14	-2.90063	-1.97285	0.0221699	0.0544975	0.00263174	0.00852309	Not_depleted	Not_depleted	0.927774	Not_depleted	N
	RVBD_0026	g-00160	Atc-30	d14	-2.76722	-0.601546	0.051319	0.75492	0.00721848	0.476598	Not_depleted	Not_depleted	2.16568	Not_depleted	N
	RVBD_0026	g-00155	Atc-300	d14	0.594134	0.63911	0.694569	0.616021	0.401356	0.338955	Not_depleted	Not_depleted	0.0449759	Not_depleted	N
	RVBD_0026	g-00156	Atc-300	d14	0.869238	0.710475	0.303776	0.406755	0.0909769	0.161687	Not_depleted	Not_depleted	-0.158763	Not_depleted	N
	RVBD_0026	g-00157	Atc-300	d14	-1.5583	-0.844838	0.42234	0.772863	0.157565	0.539385	Not_depleted	Not_depleted	0.713458	Not_depleted	N
	RVBD_0026	g-00158	Atc-300	d14	0.400659	-1.83146	0.880264	0.338427	0.70353	0.119597	Not_depleted	Not_depleted	-2.23211	Not_depleted	N
	RVBD_0026	g-00159	Atc-300	d14	-1.39595	-3.45807	0.370824	0.00021195	0.125886	1.74306e-05	Not_depleted	Depleted	-2.06212	Depleted	N
	RVBD_0026	g-00160	Atc-300	d14	-1.10657	-0.649376	0.549324	0.703804	0.253651	0.441721	Not_depleted	Not_depleted	0.457193	Not_depleted	N
	RVBD_0026	g-00155	Atc-3	d5	0.324886	0.198996	0.95983	0.925932	0.377325	0.342876	Not_depleted	Not_depleted	-0.12589	Not_depleted	N
	RVBD_0026	g-00156	Atc-3	d5	0.16014	-0.0211365	0.967095	1	0.413579	0.919534	Not_depleted	Not_depleted	-0.181277	Not_depleted	N
	RVBD_0026	g-00157	Atc-3	d5	-0.257873	-0.232804	0.972975	0.928391	0.513943	0.350183	Not_depleted	Not_depleted	0.0250691	Not_depleted	N
	RVBD_0026	g-00158	Atc-3	d5	-0.249141	-0.120564	0.967095	0.972384	0.413457	0.548209	Not_depleted	Not_depleted	0.128577	Not_depleted	N
	RVBD_0026	g-00159	Atc-3	d5	0.0829363	0.130264	0.987802	0.94644	0.648463	0.411036	Not_depleted	Not_depleted	0.0473275	Not_depleted	N
	RVBD_0026	g-00160	Atc-3	d5	-0.386735	-0.185034	0.950479	0.931664	0.310777	0.364631	Not_depleted	Not_depleted	0.201701	Not_depleted	N
	RVBD_0026	g-00155	Atc-30	d5	0.219791	0.175519	0.910211	0.789777	0.55303	0.404717	Not_depleted	Not_depleted	-0.0442728	Not_depleted	N
	RVBD_0026	g-00156	Atc-30	d5	0.0271807	0.0327641	0.992287	0.978366	0.894455	0.874396	Not_depleted	Not_depleted	0.00558339	Not_depleted	N
	RVBD_0026	g-00157	Atc-30	d5	-0.486696	0.00350197	0.706722	1	0.218345	1	Not_depleted	Not_depleted	0.490198	Not_depleted	N
	RVBD_0026	g-00158	Atc-30	d5	-0.398064	-0.304019	0.679643	0.516009	0.192643	0.138362	Not_depleted	Not_depleted	0.0940451	Not_depleted	N
	RVBD_0026	g-00159	Atc-30	d5	0.0645178	-0.593773	0.954571	0.00408067	0.723469	0.000180744	Not_depleted	Not_depleted	-0.65829	Not_depleted	N
	RVBD_0026	g-00160	Atc-30	d5	-0.729167	-0.30339	0.440762	0.515682	0.0577656	0.138167	Not_depleted	Not_depleted	0.425777	Not_depleted	N
	RVBD_0026	g-00155	Atc-300	d5	0.655701	0.374979	0.482154	0.346267	0.0745134	0.0674141	Not_depleted	Not_depleted	-0.280723	Not_depleted	N
	RVBD_0026	g-00156	Atc-300	d5	0.132024	-0.0658654	0.887715	0.941229	0.498688	0.75876	Not_depleted	Not_depleted	-0.19789	Not_depleted	N
	RVBD_0026	g-00157	Atc-300	d5	0.0399727	-0.360924	0.997542	0.52644	0.93004	0.15725	Not_depleted	Not_depleted	-0.400897	Not_depleted	N
	RVBD_0026	g-00158	Atc-300	d5	-0.558228	0.0306182	0.459293	0.979188	0.0664803	0.88899	Not_depleted	Not_depleted	0.588847	Not_depleted	N
	RVBD_0026	g-00159	Atc-300	d5	0.0352804	-0.568132	0.981887	0.00629866	0.850975	0.000321148	Not_depleted	Not_depleted	-0.603413	Not_depleted	N
	RVBD_0026	g-00160	Atc-300	d5	-0.152524	-0.333681	0.950481	0.436979	0.692142	0.105607	Not_depleted	Not_depleted	-0.181157	Not_depleted	N
	RVBD_0027	g-00161	Atc-3	d10	-0.116304	0.272195	0.989845	0.906896	0.805202	0.49109	Not_depleted	Not_depleted	0.388498	Not_depleted	N
	RVBD_0027	g-00162	Atc-3	d10	0.671544	-0.656253	0.828249	0.628294	0.185283	0.0986438	Not_depleted	Not_depleted	-1.3278	Not_depleted	N
	RVBD_0027	g-00163	Atc-3	d10	-0.149658	0.393751	0.990849	0.929087	0.80945	0.570291	Not_depleted	Not_depleted	0.543409	Not_depleted	N
	RVBD_0027	g-00164	Atc-3	d10	0.324858	0.289836	0.921183	0.877926	0.416285	0.403092	Not_depleted	Not_depleted	-0.0350215	Not_depleted	N
	RVBD_0027	g-00165	Atc-3	d10	-0.80122	-0.173693	0.702422	0.95693	0.0730342	0.692966	Not_depleted	Not_depleted	0.627528	Not_depleted	N
	RVBD_0027	g-00161	Atc-30	d10	0.707416	-0.185355	0.430878	0.832999	0.125559	0.637295	Not_depleted	Not_depleted	-0.89277	Not_depleted	N
	RVBD_0027	g-00162	Atc-30	d10	0.917951	0.000489488	0.315382	1	0.0710063	1	Not_depleted	Not_depleted	-0.917462	Not_depleted	N
	RVBD_0027	g-00163	Atc-30	d10	0.427603	1.21482	0.79823	0.261032	0.486759	0.0787402	Not_depleted	Not_depleted	0.787218	Not_depleted	N
	RVBD_0027	g-00164	Atc-30	d10	0.785047	0.259154	0.252494	0.710795	0.0497503	0.453369	Not_depleted	Not_depleted	-0.525893	Not_depleted	N
	RVBD_0027	g-00165	Atc-30	d10	-0.621241	0.222185	0.49847	0.809959	0.164366	0.599389	Not_depleted	Not_depleted	0.843427	Not_depleted	N
	RVBD_0027	g-00161	Atc-300	d10	0.698051	-0.285751	0.436576	0.704279	0.130533	0.468501	Not_depleted	Not_depleted	-0.983802	Not_depleted	N
	RVBD_0027	g-00162	Atc-300	d10	0.0311426	-0.152357	0.993155	0.860903	0.955987	0.701929	Not_depleted	Not_depleted	-0.1835	Not_depleted	N
	RVBD_0027	g-00163	Atc-300	d10	0.562038	0.890481	0.703696	0.426131	0.358662	0.196766	Not_depleted	Not_depleted	0.328443	Not_depleted	N
	RVBD_0027	g-00164	Atc-300	d10	0.509752	0.450111	0.542334	0.423058	0.201627	0.194501	Not_depleted	Not_depleted	-0.0596406	Not_depleted	N
	RVBD_0027	g-00165	Atc-300	d10	-0.567367	-0.00688273	0.544523	1	0.203338	0.993811	Not_depleted	Not_depleted	0.560485	Not_depleted	N
	RVBD_0027	g-00161	Atc-3	d14	-0.650867	0.949204	0.905798	0.716296	0.354047	0.133752	Not_depleted	Not_depleted	1.60007	Not_depleted	N
	RVBD_0027	g-00162	Atc-3	d14	0.673298	-1.42126	0.933798	0.40663	0.447817	0.0190946	Not_depleted	Not_depleted	-2.09456	Not_depleted	N
	RVBD_0027	g-00163	Atc-3	d14	-0.296993	-1.31193	0.988251	0.83208	0.796604	0.289842	Not_depleted	Not_depleted	-1.01494	Not_depleted	N
	RVBD_0027	g-00164	Atc-3	d14	0.243591	-0.415456	0.974584	0.870016	0.672707	0.368203	Not_depleted	Not_depleted	-0.659047	Not_depleted	N
	RVBD_0027	g-00165	Atc-3	d14	-0.127444	-0.479101	0.994397	0.937028	0.858063	0.594654	Not_depleted	Not_depleted	-0.351657	Not_depleted	N
	RVBD_0027	g-00161	Atc-30	d14	0.183823	1.22412	0.928839	0.248592	0.79325	0.0633421	Not_depleted	Not_depleted	1.0403	Not_depleted	N
	RVBD_0027	g-00162	Atc-30	d14	1.63307	1.47486	0.269021	0.10017	0.0712253	0.018322	Not_depleted	Not_depleted	-0.158211	Not_depleted	N
	RVBD_0027	g-00163	Atc-30	d14	1.56174	-0.614089	0.471041	0.873086	0.181775	0.664776	Not_depleted	Not_depleted	-2.17583	Not_depleted	N
	RVBD_0027	g-00164	Atc-30	d14	0.793086	-0.257362	0.45331	0.841503	0.169474	0.610479	Not_depleted	Not_depleted	-1.05045	Not_depleted	N
	RVBD_0027	g-00165	Atc-30	d14	0.345536	0.346494	0.843226	0.89029	0.628186	0.697338	Not_depleted	Not_depleted	0.000958466	Not_depleted	N
	RVBD_0027	g-00161	Atc-300	d14	0.195317	-0.241716	0.91441	0.885349	0.780036	0.732222	Not_depleted	Not_depleted	-0.437033	Not_depleted	N
	RVBD_0027	g-00162	Atc-300	d14	1.41022	0.534841	0.355182	0.657641	0.11707	0.385185	Not_depleted	Not_depleted	-0.875384	Not_depleted	N
	RVBD_0027	g-00163	Atc-300	d14	2.21279	0.0989333	0.241509	0.971312	0.0634236	0.915414	Not_depleted	Not_depleted	-2.11385	Not_depleted	N
	RVBD_0027	g-00164	Atc-300	d14	0.987484	-0.595546	0.29771	0.502281	0.0879575	0.233216	Not_depleted	Not_depleted	-1.58303	Not_depleted	N
	RVBD_0027	g-00165	Atc-300	d14	-0.787053	-0.682179	0.570259	0.742302	0.272318	0.495719	Not_depleted	Not_depleted	0.104874	Not_depleted	N
	RVBD_0027	g-00161	Atc-3	d5	0.241885	0.212395	0.938294	0.847082	0.2591	0.186088	Not_depleted	Not_depleted	-0.02949	Not_depleted	N
	RVBD_0027	g-00162	Atc-3	d5	0.0448666	-0.225596	1	0.925754	0.903338	0.341309	Not_depleted	Not_depleted	-0.270463	Not_depleted	N
	RVBD_0027	g-00163	Atc-3	d5	-0.026724	-0.00883295	1	1	0.934411	0.974403	Not_depleted	Not_depleted	0.017891	Not_depleted	N
	RVBD_0027	g-00164	Atc-3	d5	0.0783714	-0.121131	0.994635	0.957559	0.710341	0.46497	Not_depleted	Not_depleted	-0.199502	Not_depleted	N
	RVBD_0027	g-00165	Atc-3	d5	0.398074	-0.404495	0.866215	0.723449	0.129832	0.0831435	Not_depleted	Not_depleted	-0.802569	Not_depleted	N
	RVBD_0027	g-00161	Atc-30	d5	0.197354	0.107409	0.823326	0.843339	0.361131	0.49849	Not_depleted	Not_depleted	-0.0899456	Not_depleted	N
	RVBD_0027	g-00162	Atc-30	d5	0.407675	-0.296564	0.731397	0.619243	0.241935	0.208388	Not_depleted	Not_depleted	-0.70424	Not_depleted	N
	RVBD_0027	g-00163	Atc-30	d5	-0.353411	-0.0367724	0.775251	0.981614	0.293676	0.885631	Not_depleted	Not_depleted	0.316638	Not_depleted	N
	RVBD_0027	g-00164	Atc-30	d5	-0.0022663	0.0413811	1	0.954811	0.993463	0.798768	Not_depleted	Not_depleted	0.0436474	Not_depleted	N
	RVBD_0027	g-00165	Atc-30	d5	0.224512	-0.18326	0.839461	0.807723	0.393104	0.433763	Not_depleted	Not_depleted	-0.407772	Not_depleted	N
	RVBD_0027	g-00161	Atc-300	d5	-0.0458649	-0.0663003	0.977217	0.920249	0.826687	0.699502	Not_depleted	Not_depleted	-0.0204355	Not_depleted	N
	RVBD_0027	g-00162	Atc-300	d5	-0.216918	-0.133236	0.898988	0.866385	0.528096	0.57424	Not_depleted	Not_depleted	0.0836821	Not_depleted	N
	RVBD_0027	g-00163	Atc-300	d5	-7.70473e-05	-0.03965	1	0.977804	0.995065	0.882344	Not_depleted	Not_depleted	-0.0395729	Not_depleted	N
	RVBD_0027	g-00164	Atc-300	d5	-0.122661	0.0174481	0.908602	0.986636	0.556867	0.911157	Not_depleted	Not_depleted	0.140109	Not_depleted	N
	RVBD_0027	g-00165	Atc-300	d5	0.132941	-0.251682	0.930213	0.685146	0.62172	0.285121	Not_depleted	Not_depleted	-0.384624	Not_depleted	N
	RVBD_0028	g-00166	Atc-3	d10	-0.416422	-0.164455	0.858458	0.949811	0.246233	0.656354	Not_depleted	Not_depleted	0.251967	Not_depleted	N
	RVBD_0028	g-00167	Atc-3	d10	0.1006	0.593133	0.994765	0.825235	0.850734	0.29256	Not_depleted	Not_depleted	0.492533	Not_depleted	N
	RVBD_0028	g-00168	Atc-3	d10	-0.219392	-0.80938	0.978511	0.514828	0.720002	0.0497239	Not_depleted	Not_depleted	-0.589989	Not_depleted	N
	RVBD_0028	g-00169	Atc-3	d10	0.851003	-0.355621	0.788062	0.921965	0.138508	0.547288	Not_depleted	Not_depleted	-1.20662	Not_depleted	N
	RVBD_0028	g-00170	Atc-3	d10	-0.519242	0.668816	0.851379	0.510123	0.235216	0.0474487	Not_depleted	Not_depleted	1.18806	Not_depleted	N
	RVBD_0028	g-00171	Atc-3	d10	-0.348955	0.190386	0.922734	0.954735	0.419463	0.680087	Not_depleted	Not_depleted	0.539341	Not_depleted	N
	RVBD_0028	g-00166	Atc-30	d10	-0.956177	-2.19917	0.0707144	2.05316e-07	0.00810852	1.06127e-08	Not_depleted	Depleted	-1.24299	Depleted	N
	RVBD_0028	g-00167	Atc-30	d10	0.714377	0.838934	0.514707	0.374658	0.175424	0.136821	Not_depleted	Not_depleted	0.124557	Not_depleted	N
	RVBD_0028	g-00168	Atc-30	d10	-0.504008	-0.318544	0.747631	0.695683	0.407158	0.432538	Not_depleted	Not_depleted	0.185463	Not_depleted	N
	RVBD_0028	g-00169	Atc-30	d10	0.626071	-0.335824	0.633211	0.791168	0.274372	0.570489	Not_depleted	Not_depleted	-0.961894	Not_depleted	N
	RVBD_0028	g-00170	Atc-30	d10	-0.50849	1.28364	0.60195	0.00153115	0.244878	0.000158665	Not_depleted	Not_depleted	1.79213	Not_depleted	N
	RVBD_0028	g-00171	Atc-30	d10	0.586138	0.307879	0.511413	0.749968	0.172746	0.505886	Not_depleted	Not_depleted	-0.278258	Not_depleted	N
	RVBD_0028	g-00166	Atc-300	d10	-1.22585	-1.8746	0.00977276	1.23098e-05	0.000774395	9.56483e-07	Depleted	Depleted	-0.648745	Not_depleted	N
	RVBD_0028	g-00167	Atc-300	d10	0.0382942	-0.0736395	0.989217	0.961566	0.944111	0.894725	Not_depleted	Not_depleted	-0.111934	Not_depleted	N
	RVBD_0028	g-00168	Atc-300	d10	0.153256	0.711141	0.944123	0.241008	0.8015	0.0810833	Not_depleted	Not_depleted	0.557885	Not_depleted	N
	RVBD_0028	g-00169	Atc-300	d10	-0.422379	-0.0125579	0.778404	1	0.458259	0.985037	Not_depleted	Not_depleted	0.409821	Not_depleted	N
	RVBD_0028	g-00170	Atc-300	d10	-0.269172	1.21838	0.825555	0.00268552	0.537541	0.000331867	Not_depleted	Not_depleted	1.48755	Not_depleted	N
	RVBD_0028	g-00171	Atc-300	d10	0.69211	0.771418	0.391675	0.269059	0.106941	0.0951935	Not_depleted	Not_depleted	0.079308	Not_depleted	N
	RVBD_0028	g-00166	Atc-3	d14	0.283847	-0.499701	0.985118	0.909078	0.742369	0.477149	Not_depleted	Not_depleted	-0.783548	Not_depleted	N
	RVBD_0028	g-00167	Atc-3	d14	-1.1877	1.05456	0.742724	0.786979	0.10276	0.221191	Not_depleted	Not_depleted	2.24226	Not_depleted	N
	RVBD_0028	g-00168	Atc-3	d14	0.0355213	-0.123025	1	0.987818	0.966336	0.883008	Not_depleted	Not_depleted	-0.158546	Not_depleted	N
	RVBD_0028	g-00169	Atc-3	d14	-0.00640464	-0.139656	1	0.983285	0.994227	0.867344	Not_depleted	Not_depleted	-0.133252	Not_depleted	N
	RVBD_0028	g-00170	Atc-3	d14	-1.03747	0.885828	0.795132	0.648391	0.149362	0.0857843	Not_depleted	Not_depleted	1.9233	Not_depleted	N
	RVBD_0028	g-00171	Atc-3	d14	0.507252	0.179877	0.93962	0.973613	0.464991	0.788845	Not_depleted	Not_depleted	-0.327376	Not_depleted	N
	RVBD_0028	g-00166	Atc-30	d14	-4.151	-4.97809	0.000373703	1.82656e-06	2.37646e-05	7.12456e-08	Depleted	Depleted	-0.827092	Not_depleted	N
	RVBD_0028	g-00167	Atc-30	d14	-0.158611	1.67392	0.941708	0.246531	0.825809	0.0624847	Not_depleted	Not_depleted	1.83253	Not_depleted	N
	RVBD_0028	g-00168	Atc-30	d14	-0.760072	-0.636926	0.665792	0.75492	0.360794	0.47673	Not_depleted	Not_depleted	0.123146	Not_depleted	N
	RVBD_0028	g-00169	Atc-30	d14	0.473979	-0.777687	0.80405	0.691987	0.556851	0.395948	Not_depleted	Not_depleted	-1.25167	Not_depleted	N
	RVBD_0028	g-00170	Atc-30	d14	-0.169491	1.51599	0.936619	0.035915	0.812657	0.00513307	Not_depleted	Not_depleted	1.68548	Not_depleted	N
	RVBD_0028	g-00171	Atc-30	d14	0.826118	0.0339423	0.534887	0.988352	0.234638	0.949215	Not_depleted	Not_depleted	-0.792176	Not_depleted	N
	RVBD_0028	g-00166	Atc-300	d14	-4.55916	-4.95543	9.65803e-05	1.65935e-06	5.65057e-06	7.37138e-08	Depleted	Depleted	-0.396262	Not_depleted	N
	RVBD_0028	g-00167	Atc-300	d14	-0.833631	-0.111394	0.54387	0.974745	0.248957	0.924707	Not_depleted	Not_depleted	0.722237	Not_depleted	N
	RVBD_0028	g-00168	Atc-300	d14	0.0783299	0.913928	0.978151	0.551419	0.924573	0.276285	Not_depleted	Not_depleted	0.835598	Not_depleted	N
	RVBD_0028	g-00169	Atc-300	d14	-1.36529	0.872257	0.31331	0.584093	0.0955346	0.306984	Not_depleted	Not_depleted	2.23755	Not_depleted	N
	RVBD_0028	g-00170	Atc-300	d14	0.189615	0.742768	0.918948	0.411636	0.790049	0.165684	Not_depleted	Not_depleted	0.553153	Not_depleted	N
	RVBD_0028	g-00171	Atc-300	d14	0.686591	-0.133486	0.623239	0.949735	0.322266	0.866736	Not_depleted	Not_depleted	-0.820077	Not_depleted	N
	RVBD_0028	g-00166	Atc-3	d5	-0.062032	0.0239574	0.998327	1	0.792	0.893645	Not_depleted	Not_depleted	0.0859894	Not_depleted	N
	RVBD_0028	g-00167	Atc-3	d5	-0.130058	0.0596479	0.977945	1	0.552901	0.79043	Not_depleted	Not_depleted	0.189706	Not_depleted	N
	RVBD_0028	g-00168	Atc-3	d5	-0.16471	-0.0712432	0.971737	1	0.495659	0.785467	Not_depleted	Not_depleted	0.0934671	Not_depleted	N
	RVBD_0028	g-00169	Atc-3	d5	-0.62048	-0.0804738	0.678415	1	0.0319772	0.795458	Not_depleted	Not_depleted	0.540006	Not_depleted	N
	RVBD_0028	g-00170	Atc-3	d5	0.491061	0.206518	0.650482	0.849013	0.0240785	0.189077	Not_depleted	Not_depleted	-0.284544	Not_depleted	N
	RVBD_0028	g-00171	Atc-3	d5	0.359758	0.21677	0.748249	0.874819	0.0546516	0.217735	Not_depleted	Not_depleted	-0.142988	Not_depleted	N
	RVBD_0028	g-00166	Atc-30	d5	0.329191	-0.440583	0.657946	0.165654	0.172766	0.0180804	Not_depleted	Not_depleted	-0.769774	Not_depleted	N
	RVBD_0028	g-00167	Atc-30	d5	0.0544022	0.0341186	0.974511	0.979004	0.803814	0.877162	Not_depleted	Not_depleted	-0.0202836	Not_depleted	N
	RVBD_0028	g-00168	Atc-30	d5	-0.334398	-0.0428166	0.638912	0.980315	0.158075	0.880851	Not_depleted	Not_depleted	0.291582	Not_depleted	N
	RVBD_0028	g-00169	Atc-30	d5	-0.658864	-0.00806148	0.274167	1	0.0219277	0.980157	Not_depleted	Not_depleted	0.650802	Not_depleted	N
	RVBD_0028	g-00170	Atc-30	d5	0.0863876	0.523198	0.950342	0.0157195	0.703592	0.000858196	Not_depleted	Not_depleted	0.43681	Not_depleted	N
	RVBD_0028	g-00171	Atc-30	d5	0.481544	0.327841	0.176206	0.354934	0.0099571	0.0639794	Not_depleted	Not_depleted	-0.153703	Not_depleted	N
	RVBD_0028	g-00166	Atc-300	d5	0.55315	-0.147855	0.271376	0.78689	0.0224594	0.423772	Not_depleted	Not_depleted	-0.701005	Not_depleted	N
	RVBD_0028	g-00167	Atc-300	d5	-0.291198	-0.0538507	0.679494	0.961093	0.187041	0.818303	Not_depleted	Not_depleted	0.237348	Not_depleted	N
	RVBD_0028	g-00168	Atc-300	d5	0.0918645	0.181613	0.954352	0.825485	0.710619	0.488186	Not_depleted	Not_depleted	0.0897485	Not_depleted	N
	RVBD_0028	g-00169	Atc-300	d5	-0.566792	-0.311105	0.396154	0.682495	0.0488003	0.281797	Not_depleted	Not_depleted	0.255687	Not_depleted	N
	RVBD_0028	g-00170	Atc-300	d5	0.108855	0.387067	0.933218	0.128139	0.627689	0.0138828	Not_depleted	Not_depleted	0.278213	Not_depleted	N
	RVBD_0028	g-00171	Atc-300	d5	0.516271	0.470668	0.117481	0.0806337	0.00566828	0.00729411	Not_depleted	Not_depleted	-0.0456029	Not_depleted	N
	RVBD_0029	g-00172	Atc-3	d10	0.220899	-0.3731	0.96067	0.853801	0.618363	0.339816	Not_depleted	Not_depleted	-0.594	Not_depleted	N
	RVBD_0029	g-00173	Atc-3	d10	-0.508594	0.37934	0.817313	0.849268	0.170229	0.332593	Not_depleted	Not_depleted	0.887935	Not_depleted	N
	RVBD_0029	g-00174	Atc-3	d10	0.618106	-0.12515	0.891703	0.978039	0.333154	0.801411	Not_depleted	Not_depleted	-0.743256	Not_depleted	N
	RVBD_0029	g-00175	Atc-3	d10	-0.0543187	0.197222	1	0.972689	0.937721	0.762768	Not_depleted	Not_depleted	0.251541	Not_depleted	N
	RVBD_0029	g-00176	Atc-3	d10	0.559736	0.324261	0.821428	0.877676	0.17444	0.400028	Not_depleted	Not_depleted	-0.235475	Not_depleted	N
	RVBD_0029	g-00177	Atc-3	d10	-0.965142	-0.455547	0.565987	0.774948	0.0278922	0.210756	Not_depleted	Not_depleted	0.509595	Not_depleted	N
	RVBD_0029	g-00172	Atc-30	d10	0.360509	0.222941	0.755718	0.790712	0.417236	0.569714	Not_depleted	Not_depleted	-0.137568	Not_depleted	N
	RVBD_0029	g-00173	Atc-30	d10	-0.232795	0.0672551	0.824502	0.947983	0.529197	0.862571	Not_depleted	Not_depleted	0.30005	Not_depleted	N
	RVBD_0029	g-00174	Atc-30	d10	1.21517	-0.645979	0.279465	0.4636	0.0582715	0.198941	Not_depleted	Not_depleted	-1.86115	Not_depleted	N
	RVBD_0029	g-00175	Atc-30	d10	-1.10284	0.476662	0.399924	0.718338	0.109047	0.463046	Not_depleted	Not_depleted	1.57951	Not_depleted	N
	RVBD_0029	g-00176	Atc-30	d10	1.24804	0.589767	0.0293283	0.355167	0.00265798	0.125774	Not_depleted	Not_depleted	-0.658273	Not_depleted	N
	RVBD_0029	g-00177	Atc-30	d10	-0.509417	0.024591	0.597947	0.986922	0.241326	0.952646	Not_depleted	Not_depleted	0.534008	Not_depleted	N
	RVBD_0029	g-00172	Atc-300	d10	0.852665	0.124152	0.26364	0.88876	0.0556364	0.753268	Not_depleted	Not_depleted	-0.728513	Not_depleted	N
	RVBD_0029	g-00173	Atc-300	d10	-0.390309	0.0125737	0.642313	0.996484	0.291813	0.974822	Not_depleted	Not_depleted	0.402882	Not_depleted	N
	RVBD_0029	g-00174	Atc-300	d10	1.5027	-0.115299	0.135741	0.924495	0.0201552	0.817684	Not_depleted	Not_depleted	-1.618	Not_depleted	N
	RVBD_0029	g-00175	Atc-300	d10	-0.324028	0.733553	0.877344	0.506219	0.634185	0.259468	Not_depleted	Not_depleted	1.05758	Not_depleted	N
	RVBD_0029	g-00176	Atc-300	d10	0.935578	0.931336	0.151379	0.0747891	0.0235695	0.0159714	Not_depleted	Not_depleted	-0.00424219	Not_depleted	N
	RVBD_0029	g-00177	Atc-300	d10	-0.405188	-0.198268	0.698496	0.787707	0.352505	0.58506	Not_depleted	Not_depleted	0.20692	Not_depleted	N
	RVBD_0029	g-00172	Atc-3	d14	-0.147897	-1.11284	0.988055	0.721009	0.79321	0.138103	Not_depleted	Not_depleted	-0.964941	Not_depleted	N
	RVBD_0029	g-00173	Atc-3	d14	-0.711904	-0.249395	0.825288	0.940426	0.189686	0.605096	Not_depleted	Not_depleted	0.462509	Not_depleted	N
	RVBD_0029	g-00174	Atc-3	d14	-0.351289	-0.14516	0.985493	0.978007	0.747356	0.840183	Not_depleted	Not_depleted	0.206129	Not_depleted	N
	RVBD_0029	g-00175	Atc-3	d14	-0.0264968	0.745069	1	0.913609	0.982407	0.498648	Not_depleted	Not_depleted	0.771566	Not_depleted	N
	RVBD_0029	g-00176	Atc-3	d14	1.37946	1.46078	0.455018	0.32966	0.011795	0.0108243	Not_depleted	Not_depleted	0.0813194	Not_depleted	N
	RVBD_0029	g-00177	Atc-3	d14	-0.64782	-0.339365	0.886448	0.933294	0.302781	0.574745	Not_depleted	Not_depleted	0.308455	Not_depleted	N
	RVBD_0029	g-00172	Atc-30	d14	-0.0834635	-0.953121	0.964112	0.548969	0.881123	0.244371	Not_depleted	Not_depleted	-0.869658	Not_depleted	N
	RVBD_0029	g-00173	Atc-30	d14	-0.788142	0.177796	0.419045	0.902277	0.146835	0.71881	Not_depleted	Not_depleted	0.965939	Not_depleted	N
	RVBD_0029	g-00174	Atc-30	d14	1.13802	0.107698	0.613967	0.962886	0.302527	0.874191	Not_depleted	Not_depleted	-1.03032	Not_depleted	N
	RVBD_0029	g-00175	Atc-30	d14	-0.608517	1.5622	0.828759	0.453499	0.60279	0.170406	Not_depleted	Not_depleted	2.17072	Not_depleted	N
	RVBD_0029	g-00176	Atc-30	d14	2.12954	2.09016	0.00174349	0.00489546	0.000139291	0.000520273	Not_depleted	Not_depleted	-0.0393771	Not_depleted	N
	RVBD_0029	g-00177	Atc-30	d14	-0.249378	1.1219	0.877698	0.281792	0.690606	0.0767743	Not_depleted	Not_depleted	1.37128	Not_depleted	N
	RVBD_0029	g-00172	Atc-300	d14	0.308789	-1.23872	0.81753	0.360028	0.577757	0.13172	Not_depleted	Not_depleted	-1.54751	Not_depleted	N
	RVBD_0029	g-00173	Atc-300	d14	-0.646089	-0.255792	0.525367	0.826465	0.232586	0.62601	Not_depleted	Not_depleted	0.390297	Not_depleted	N
	RVBD_0029	g-00174	Atc-300	d14	1.33099	-0.500031	0.521968	0.766185	0.229946	0.529392	Not_depleted	Not_depleted	-1.83102	Not_depleted	N
	RVBD_0029	g-00175	Atc-300	d14	-1.27375	1.04297	0.579759	0.630316	0.280354	0.354748	Not_depleted	Not_depleted	2.31672	Not_depleted	N
	RVBD_0029	g-00176	Atc-300	d14	1.69683	1.95962	0.0169084	0.00856483	0.0021005	0.00110234	Not_depleted	Not_depleted	0.262786	Not_depleted	N
	RVBD_0029	g-00177	Atc-300	d14	-0.303145	-0.927451	0.845705	0.407588	0.627958	0.162266	Not_depleted	Not_depleted	-0.624306	Not_depleted	N
	RVBD_0029	g-00172	Atc-3	d5	0.220942	0.312992	0.962125	0.795067	0.397904	0.13478	Not_depleted	Not_depleted	0.0920497	Not_depleted	N
	RVBD_0029	g-00173	Atc-3	d5	0.0723071	0.100481	0.995781	0.954074	0.75806	0.451143	Not_depleted	Not_depleted	0.0281735	Not_depleted	N
	RVBD_0029	g-00174	Atc-3	d5	0.309909	-0.159593	0.962125	0.966174	0.398238	0.510642	Not_depleted	Not_depleted	-0.469502	Not_depleted	N
	RVBD_0029	g-00175	Atc-3	d5	0.287049	0.0684536	0.970732	1	0.475473	0.860653	Not_depleted	Not_depleted	-0.218596	Not_depleted	N
	RVBD_0029	g-00176	Atc-3	d5	0.106398	0.2514	0.987802	0.751055	0.650742	0.0995578	Not_depleted	Not_depleted	0.145002	Not_depleted	N
	RVBD_0029	g-00177	Atc-3	d5	0.16506	-0.154019	0.971737	0.928065	0.499657	0.349069	Not_depleted	Not_depleted	-0.319079	Not_depleted	N
	RVBD_0029	g-00172	Atc-30	d5	0.285116	0.484155	0.761418	0.179873	0.277878	0.0205673	Not_depleted	Not_depleted	0.199039	Not_depleted	N
	RVBD_0029	g-00173	Atc-30	d5	-0.197691	-0.119899	0.838053	0.774613	0.389156	0.380773	Not_depleted	Not_depleted	0.0777916	Not_depleted	N
	RVBD_0029	g-00174	Atc-30	d5	0.216438	-0.419565	0.910211	0.394969	0.555777	0.0775011	Not_depleted	Not_depleted	-0.636003	Not_depleted	N
	RVBD_0029	g-00175	Atc-30	d5	0.346513	0.572968	0.838053	0.436169	0.386056	0.0946527	Not_depleted	Not_depleted	0.226455	Not_depleted	N
	RVBD_0029	g-00176	Atc-30	d5	-0.125137	0.190743	0.920503	0.626333	0.594426	0.216122	Not_depleted	Not_depleted	0.31588	Not_depleted	N
	RVBD_0029	g-00177	Atc-30	d5	0.3574	0.0938689	0.617681	0.877953	0.142701	0.577924	Not_depleted	Not_depleted	-0.263531	Not_depleted	N
	RVBD_0029	g-00172	Atc-300	d5	0.230736	0.459494	0.832412	0.1978	0.377959	0.0264016	Not_depleted	Not_depleted	0.228758	Not_depleted	N
	RVBD_0029	g-00173	Atc-300	d5	-0.0503232	0.0118201	0.977044	0.990691	0.824782	0.927463	Not_depleted	Not_depleted	0.0621433	Not_depleted	N
	RVBD_0029	g-00174	Atc-300	d5	-0.0995592	0.11405	0.969094	0.894546	0.783329	0.632727	Not_depleted	Not_depleted	0.213609	Not_depleted	N
	RVBD_0029	g-00175	Atc-300	d5	-0.220811	0.407128	0.910065	0.625068	0.564516	0.232892	Not_depleted	Not_depleted	0.627939	Not_depleted	N
	RVBD_0029	g-00176	Atc-300	d5	-0.207312	0.207099	0.831252	0.556238	0.376588	0.177418	Not_depleted	Not_depleted	0.414411	Not_depleted	N
	RVBD_0029	g-00177	Atc-300	d5	0.275964	0.136519	0.753126	0.781901	0.258545	0.413985	Not_depleted	Not_depleted	-0.139446	Not_depleted	N
	RVBD_0030	g-00178	Atc-3	d10	0.485964	0.496438	0.874034	0.613345	0.287717	0.0916365	Not_depleted	Not_depleted	0.0104742	Not_depleted	N
	RVBD_0030	g-00179	Atc-3	d10	-0.364485	-0.498272	0.908868	0.76672	0.375227	0.200154	Not_depleted	Not_depleted	-0.133787	Not_depleted	N
	RVBD_0030	g-00180	Atc-3	d10	-0.505148	0.624178	0.799924	0.444022	0.14984	0.0323128	Not_depleted	Not_depleted	1.12933	Not_depleted	N
	RVBD_0030	g-00178	Atc-30	d10	0.0336672	0.707519	0.989248	0.0854063	0.94311	0.0163529	Not_depleted	Not_depleted	0.673852	Not_depleted	N
	RVBD_0030	g-00179	Atc-30	d10	0.746514	0.0734355	0.309204	0.942986	0.0686717	0.851978	Not_depleted	Not_depleted	-0.673079	Not_depleted	N
	RVBD_0030	g-00180	Atc-30	d10	-0.211382	-0.0936166	0.833587	0.892661	0.546364	0.746999	Not_depleted	Not_depleted	0.117766	Not_depleted	N
	RVBD_0030	g-00178	Atc-300	d10	0.374631	0.239282	0.745929	0.664019	0.412391	0.419574	Not_depleted	Not_depleted	-0.13535	Not_depleted	N
	RVBD_0030	g-00179	Atc-300	d10	0.244554	0.344094	0.832526	0.625582	0.550449	0.376124	Not_depleted	Not_depleted	0.0995408	Not_depleted	N
	RVBD_0030	g-00180	Atc-300	d10	0.0173276	-0.322	0.995236	0.515712	0.961747	0.267024	Not_depleted	Not_depleted	-0.339327	Not_depleted	N
	RVBD_0030	g-00178	Atc-3	d14	0.504586	-0.0282462	0.929193	1	0.437023	0.959347	Not_depleted	Not_depleted	-0.532832	Not_depleted	N
	RVBD_0030	g-00179	Atc-3	d14	-0.0639843	-0.166806	0.998776	0.96278	0.919895	0.729098	Not_depleted	Not_depleted	-0.102822	Not_depleted	N
	RVBD_0030	g-00180	Atc-3	d14	-0.660778	1.3743	0.842466	0.259286	0.213845	0.00592821	Not_depleted	Not_depleted	2.03508	Not_depleted	N
	RVBD_0030	g-00178	Atc-30	d14	0.430095	0.555703	0.773016	0.633496	0.507419	0.32611	Not_depleted	Not_depleted	0.125608	Not_depleted	N
	RVBD_0030	g-00179	Atc-30	d14	1.39269	0.645486	0.151413	0.495476	0.0305495	0.199398	Not_depleted	Not_depleted	-0.747207	Not_depleted	N
	RVBD_0030	g-00180	Atc-30	d14	-0.230253	-0.132624	0.864024	0.941355	0.6633	0.811141	Not_depleted	Not_depleted	0.0976293	Not_depleted	N
	RVBD_0030	g-00178	Atc-300	d14	0.4161	0.256369	0.781507	0.839484	0.521297	0.645869	Not_depleted	Not_depleted	-0.159731	Not_depleted	N
	RVBD_0030	g-00179	Atc-300	d14	0.923355	0.752689	0.406119	0.365369	0.147877	0.134897	Not_depleted	Not_depleted	-0.170666	Not_depleted	N
	RVBD_0030	g-00180	Atc-300	d14	-0.030829	9.99177e-05	0.988811	1	0.95392	0.990637	Not_depleted	Not_depleted	0.0309289	Not_depleted	N
	RVBD_0030	g-00178	Atc-3	d5	0.0900096	0.13422	0.985082	0.917483	0.628447	0.308885	Not_depleted	Not_depleted	0.0442107	Not_depleted	N
	RVBD_0030	g-00179	Atc-3	d5	-0.0814913	0.0346039	0.990916	1	0.674702	0.8462	Not_depleted	Not_depleted	0.116095	Not_depleted	N
	RVBD_0030	g-00180	Atc-3	d5	0.286364	0.0896425	0.903216	0.967352	0.164437	0.523671	Not_depleted	Not_depleted	-0.196722	Not_depleted	N
	RVBD_0030	g-00178	Atc-30	d5	-0.151548	0.136663	0.843305	0.714042	0.402534	0.305903	Not_depleted	Not_depleted	0.288211	Not_depleted	N
	RVBD_0030	g-00179	Atc-30	d5	-0.0399806	0.211573	0.983366	0.646018	0.841577	0.232394	Not_depleted	Not_depleted	0.251554	Not_depleted	N
	RVBD_0030	g-00180	Atc-30	d5	-0.202625	-0.00183744	0.797352	1	0.323161	0.988317	Not_depleted	Not_depleted	0.200788	Not_depleted	N
	RVBD_0030	g-00178	Atc-300	d5	0.0342196	-0.150229	0.983433	0.648113	0.858537	0.25174	Not_depleted	Not_depleted	-0.184449	Not_depleted	N
	RVBD_0030	g-00179	Atc-300	d5	0.113061	0.249188	0.907352	0.531948	0.551231	0.160676	Not_depleted	Not_depleted	0.136127	Not_depleted	N
	RVBD_0030	g-00180	Atc-300	d5	0.135241	-0.222752	0.892888	0.451803	0.512462	0.112622	Not_depleted	Not_depleted	-0.357993	Not_depleted	N
	RVBD_0031	g-00181	Atc-3	d10	-0.613291	0.487314	0.816312	0.738835	0.169137	0.170089	Not_depleted	Not_depleted	1.1006	Not_depleted	N
	RVBD_0031	g-00182	Atc-3	d10	0.417223	0.133535	0.879263	0.952927	0.297421	0.674184	Not_depleted	Not_depleted	-0.283688	Not_depleted	N
	RVBD_0031	g-00181	Atc-30	d10	0.27063	1.60834	0.831881	8.87479e-05	0.541883	7.15585e-06	Not_depleted	Not_depleted	1.33771	Not_depleted	N
	RVBD_0031	g-00182	Atc-30	d10	0.384343	0.308039	0.693339	0.610432	0.337022	0.33304	Not_depleted	Not_depleted	-0.0763043	Not_depleted	N
	RVBD_0031	g-00181	Atc-300	d10	0.0645338	0.895008	0.974157	0.0583822	0.885486	0.011615	Not_depleted	Not_depleted	0.830474	Not_depleted	N
	RVBD_0031	g-00182	Atc-300	d10	0.0533914	0.186903	0.975692	0.770315	0.894583	0.559417	Not_depleted	Not_depleted	0.133512	Not_depleted	N
	RVBD_0031	g-00181	Atc-3	d14	-1.37313	-0.842047	0.698884	0.828417	0.0707008	0.284696	Not_depleted	Not_depleted	0.531084	Not_depleted	N
	RVBD_0031	g-00182	Atc-3	d14	-0.0867088	-0.0659572	0.995808	0.988456	0.87711	0.88529	Not_depleted	Not_depleted	0.0207516	Not_depleted	N
	RVBD_0031	g-00181	Atc-30	d14	-0.237503	0.638322	0.908935	0.71832	0.750821	0.429943	Not_depleted	Not_depleted	0.875824	Not_depleted	N
	RVBD_0031	g-00182	Atc-30	d14	0.00501139	0.446915	1	0.650394	0.993139	0.345524	Not_depleted	Not_depleted	0.441903	Not_depleted	N
	RVBD_0031	g-00181	Atc-300	d14	-0.272688	-0.671722	0.885606	0.701832	0.715126	0.438946	Not_depleted	Not_depleted	-0.399034	Not_depleted	N
	RVBD_0031	g-00182	Atc-300	d14	-0.264762	0.173274	0.849698	0.873291	0.636569	0.710712	Not_depleted	Not_depleted	0.438036	Not_depleted	N
	RVBD_0031	g-00181	Atc-3	d5	-0.197002	-0.0952738	0.969404	0.984945	0.425953	0.618022	Not_depleted	Not_depleted	0.101728	Not_depleted	N
	RVBD_0031	g-00182	Atc-3	d5	0.254227	0.0516902	0.915459	0.990692	0.191596	0.69091	Not_depleted	Not_depleted	-0.202537	Not_depleted	N
	RVBD_0031	g-00181	Atc-30	d5	0.372104	0.13182	0.613349	0.840793	0.139443	0.493256	Not_depleted	Not_depleted	-0.240285	Not_depleted	N
	RVBD_0031	g-00182	Atc-30	d5	0.35615	0.204218	0.463269	0.458639	0.066049	0.105565	Not_depleted	Not_depleted	-0.151931	Not_depleted	N
	RVBD_0031	g-00181	Atc-300	d5	-0.0634196	0.363571	0.971264	0.294676	0.793442	0.0506525	Not_depleted	Not_depleted	0.42699	Not_depleted	N
	RVBD_0031	g-00182	Atc-300	d5	0.148776	0.0516525	0.866204	0.917304	0.444548	0.693062	Not_depleted	Not_depleted	-0.0971238	Not_depleted	N
	RVBD_0032	g-00183	Atc-3	d10	1.16927	0.045888	0.563915	0.99579	0.0272759	0.912037	Not_depleted	Not_depleted	-1.12339	Not_depleted	N
	RVBD_0032	g-00184	Atc-3	d10	0.933475	0.558549	0.561269	0.744071	0.0269145	0.176087	Not_depleted	Not_depleted	-0.374926	Not_depleted	N
	RVBD_0032	g-00185	Atc-3	d10	-0.0202318	-0.28136	1	0.921965	0.973006	0.544575	Not_depleted	Not_depleted	-0.261128	Not_depleted	N
	RVBD_0032	g-00186	Atc-3	d10	0.11259	0.332184	0.989579	0.809899	0.803618	0.268042	Not_depleted	Not_depleted	0.219594	Not_depleted	N
	RVBD_0032	g-00187	Atc-3	d10	0.393994	0.544461	0.912457	0.73915	0.387742	0.170538	Not_depleted	Not_depleted	0.150467	Not_depleted	N
	RVBD_0032	g-00188	Atc-3	d10	-0.801658	0.0907978	0.891703	0.987561	0.332411	0.854671	Not_depleted	Not_depleted	0.892456	Not_depleted	N
	RVBD_0032	g-00183	Atc-30	d10	0.519026	0.115194	0.681042	0.90618	0.324977	0.772952	Not_depleted	Not_depleted	-0.403832	Not_depleted	N
	RVBD_0032	g-00184	Atc-30	d10	1.17982	0.712801	0.0511391	0.273675	0.00534153	0.0845556	Not_depleted	Not_depleted	-0.467017	Not_depleted	N
	RVBD_0032	g-00185	Atc-30	d10	-0.19476	-0.521729	0.911887	0.532717	0.711953	0.258266	Not_depleted	Not_depleted	-0.326968	Not_depleted	N
	RVBD_0032	g-00186	Atc-30	d10	-0.281637	-0.244077	0.827545	0.683908	0.534562	0.418532	Not_depleted	Not_depleted	0.0375598	Not_depleted	N
	RVBD_0032	g-00187	Atc-30	d10	0.0702632	0.285751	0.969589	0.727258	0.876886	0.475001	Not_depleted	Not_depleted	0.215488	Not_depleted	N
	RVBD_0032	g-00188	Atc-30	d10	-1.78302	-0.561067	0.203444	0.532908	0.0354225	0.258532	Not_depleted	Not_depleted	1.22195	Not_depleted	N
	RVBD_0032	g-00183	Atc-300	d10	1.01318	-0.213339	0.262713	0.785017	0.0551918	0.58093	Not_depleted	Not_depleted	-1.22652	Not_depleted	N
	RVBD_0032	g-00184	Atc-300	d10	1.20926	0.487144	0.0413317	0.479831	0.00431027	0.237809	Not_depleted	Not_depleted	-0.722112	Not_depleted	N
	RVBD_0032	g-00185	Atc-300	d10	0.310886	-0.445263	0.834989	0.588322	0.556726	0.336509	Not_depleted	Not_depleted	-0.756149	Not_depleted	N
	RVBD_0032	g-00186	Atc-300	d10	0.0771951	-0.109069	0.967298	0.870824	0.86475	0.72148	Not_depleted	Not_depleted	-0.186264	Not_depleted	N
	RVBD_0032	g-00187	Atc-300	d10	-0.30385	0.535706	0.80799	0.4004	0.506883	0.17792	Not_depleted	Not_depleted	0.839556	Not_depleted	N
	RVBD_0032	g-00188	Atc-300	d10	-0.811112	-0.773908	0.675494	0.32109	0.325843	0.124132	Not_depleted	Not_depleted	0.0372037	Not_depleted	N
	RVBD_0032	g-00183	Atc-3	d14	1.79905	-0.45669	0.474615	0.904541	0.0143172	0.461564	Not_depleted	Not_depleted	-2.25574	Not_depleted	N
	RVBD_0032	g-00184	Atc-3	d14	0.120481	0.469691	0.995841	0.870516	0.878456	0.374247	Not_depleted	Not_depleted	0.34921	Not_depleted	N
	RVBD_0032	g-00185	Atc-3	d14	-0.651858	-0.44596	0.91738	0.927261	0.390093	0.537188	Not_depleted	Not_depleted	0.205897	Not_depleted	N
	RVBD_0032	g-00186	Atc-3	d14	-0.469711	0.182083	0.938163	0.972187	0.458938	0.771593	Not_depleted	Not_depleted	0.651793	Not_depleted	N
	RVBD_0032	g-00187	Atc-3	d14	-0.317281	0.177393	0.978537	0.969705	0.702118	0.761145	Not_depleted	Not_depleted	0.494674	Not_depleted	N
	RVBD_0032	g-00188	Atc-3	d14	0.0971277	0.324515	0.999982	0.96448	0.937654	0.741491	Not_depleted	Not_depleted	0.227387	Not_depleted	N
	RVBD_0032	g-00183	Atc-30	d14	1.42528	-0.950383	0.213769	0.44035	0.0503433	0.161738	Not_depleted	Not_depleted	-2.37566	Not_depleted	N
	RVBD_0032	g-00184	Atc-30	d14	1.01468	0.679463	0.487306	0.51651	0.194893	0.21708	Not_depleted	Not_depleted	-0.335218	Not_depleted	N
	RVBD_0032	g-00185	Atc-30	d14	-0.65193	-0.906598	0.69199	0.558766	0.391023	0.252739	Not_depleted	Not_depleted	-0.254668	Not_depleted	N
	RVBD_0032	g-00186	Atc-30	d14	-0.633232	-0.742355	0.628879	0.589559	0.318321	0.280496	Not_depleted	Not_depleted	-0.109123	Not_depleted	N
	RVBD_0032	g-00187	Atc-30	d14	-0.182139	-0.240083	0.942153	0.896992	0.826995	0.70977	Not_depleted	Not_depleted	-0.057944	Not_depleted	N
	RVBD_0032	g-00188	Atc-30	d14	-2.95424	-0.374214	0.127666	0.913767	0.0238728	0.741893	Not_depleted	Not_depleted	2.58002	Not_depleted	N
	RVBD_0032	g-00183	Atc-300	d14	1.66491	-0.532001	0.118027	0.697662	0.0230246	0.433261	Not_depleted	Not_depleted	-2.19691	Not_depleted	N
	RVBD_0032	g-00184	Atc-300	d14	0.42874	0.438879	0.82055	0.688715	0.582154	0.422701	Not_depleted	Not_depleted	0.0101394	Not_depleted	N
	RVBD_0032	g-00185	Atc-300	d14	-0.0549916	-2.0611	0.985112	0.0636025	0.942271	0.0118383	Not_depleted	Not_depleted	-2.00611	Not_depleted	N
	RVBD_0032	g-00186	Atc-300	d14	-0.864467	-0.314976	0.447517	0.841384	0.17437	0.651171	Not_depleted	Not_depleted	0.54949	Not_depleted	N
	RVBD_0032	g-00187	Atc-300	d14	-0.172387	-0.697999	0.939428	0.546884	0.836733	0.272303	Not_depleted	Not_depleted	-0.525612	Not_depleted	N
	RVBD_0032	g-00188	Atc-300	d14	-2.32721	-1.82892	0.247679	0.315236	0.0660162	0.107678	Not_depleted	Not_depleted	0.498292	Not_depleted	N
	RVBD_0032	g-00183	Atc-3	d5	0.000805863	-0.0457899	1	1	0.998344	0.792482	Not_depleted	Not_depleted	-0.0465957	Not_depleted	N
	RVBD_0032	g-00184	Atc-3	d5	0.0239199	0.178459	1	0.909111	0.913308	0.286453	Not_depleted	Not_depleted	0.154539	Not_depleted	N
	RVBD_0032	g-00185	Atc-3	d5	-0.421788	-0.123919	0.856839	0.961895	0.119937	0.478519	Not_depleted	Not_depleted	0.297869	Not_depleted	N
	RVBD_0032	g-00186	Atc-3	d5	0.238005	-0.0197865	0.948447	1	0.284817	0.899913	Not_depleted	Not_depleted	-0.257791	Not_depleted	N
	RVBD_0032	g-00187	Atc-3	d5	0.246905	0.157677	0.952314	0.959962	0.333082	0.471252	Not_depleted	Not_depleted	-0.0892287	Not_depleted	N
	RVBD_0032	g-00188	Atc-3	d5	0.132143	-0.0390402	1	1	0.802405	0.907104	Not_depleted	Not_depleted	-0.171183	Not_depleted	N
	RVBD_0032	g-00183	Atc-30	d5	-0.128017	-0.0621002	0.942243	0.936894	0.674482	0.739125	Not_depleted	Not_depleted	0.0659168	Not_depleted	N
	RVBD_0032	g-00184	Atc-30	d5	0.326509	0.246539	0.535851	0.529967	0.0947975	0.145104	Not_depleted	Not_depleted	-0.0799703	Not_depleted	N
	RVBD_0032	g-00185	Atc-30	d5	-0.281124	-0.150557	0.779489	0.779055	0.297741	0.388142	Not_depleted	Not_depleted	0.130567	Not_depleted	N
	RVBD_0032	g-00186	Atc-30	d5	0.0491447	-0.13911	0.981137	0.802403	0.829345	0.426628	Not_depleted	Not_depleted	-0.188254	Not_depleted	N
	RVBD_0032	g-00187	Atc-30	d5	0.266881	0.0353697	0.776238	0.979004	0.294992	0.87698	Not_depleted	Not_depleted	-0.231511	Not_depleted	N
	RVBD_0032	g-00188	Atc-30	d5	0.340285	-0.205038	0.893234	0.839448	0.50936	0.491825	Not_depleted	Not_depleted	-0.545323	Not_depleted	N
	RVBD_0032	g-00183	Atc-300	d5	0.0230846	0.211775	0.998285	0.63945	0.939219	0.244975	Not_depleted	Not_depleted	0.188691	Not_depleted	N
	RVBD_0032	g-00184	Atc-300	d5	-0.0979882	0.281898	0.928925	0.413085	0.618342	0.0935304	Not_depleted	Not_depleted	0.379887	Not_depleted	N
	RVBD_0032	g-00185	Atc-300	d5	0.0291762	-0.253484	0.997441	0.509717	0.928893	0.146649	Not_depleted	Not_depleted	-0.282661	Not_depleted	N
	RVBD_0032	g-00186	Atc-300	d5	-0.298725	-0.0592901	0.675653	0.931331	0.181527	0.73305	Not_depleted	Not_depleted	0.239435	Not_depleted	N
	RVBD_0032	g-00187	Atc-300	d5	0.347516	0.0617989	0.665831	0.948227	0.174949	0.779528	Not_depleted	Not_depleted	-0.285717	Not_depleted	N
	RVBD_0032	g-00188	Atc-300	d5	1.01998	-0.226219	0.384243	0.80721	0.0461139	0.457167	Not_depleted	Not_depleted	-1.2462	Not_depleted	N
	RVBD_0033	g-00189	Atc-3	d10	-0.661155	-0.0968097	0.926512	0.991004	0.442568	0.880228	Not_depleted	Not_depleted	0.564345	Not_depleted	N
	RVBD_0033	g-00190	Atc-3	d10	0.0850988	0.345434	1	0.953065	0.911774	0.675242	Not_depleted	Not_depleted	0.260336	Not_depleted	N
	RVBD_0033	g-00191	Atc-3	d10	-0.545099	0.566274	0.878081	0.766682	0.295149	0.199199	Not_depleted	Not_depleted	1.11137	Not_depleted	N
	RVBD_0033	g-00192	Atc-3	d10	-0.279262	0.1577	0.950213	0.94499	0.55986	0.634454	Not_depleted	Not_depleted	0.436962	Not_depleted	N
	RVBD_0033	g-00189	Atc-30	d10	0.185507	0.231257	0.954045	0.874761	0.830504	0.714691	Not_depleted	Not_depleted	0.0457497	Not_depleted	N
	RVBD_0033	g-00190	Atc-30	d10	0.126962	0.0257906	0.966884	1	0.866335	0.991672	Not_depleted	Not_depleted	-0.101171	Not_depleted	N
	RVBD_0033	g-00191	Atc-30	d10	-0.229064	1.0537	0.88992	0.0890211	0.662229	0.0172656	Not_depleted	Not_depleted	1.28277	Not_depleted	N
	RVBD_0033	g-00192	Atc-30	d10	0.569255	0.381335	0.590329	0.522321	0.232965	0.248967	Not_depleted	Not_depleted	-0.18792	Not_depleted	N
	RVBD_0033	g-00189	Atc-300	d10	0.349123	0.418031	0.899592	0.73276	0.683025	0.507302	Not_depleted	Not_depleted	0.0689074	Not_depleted	N
	RVBD_0033	g-00190	Atc-300	d10	-0.808569	-0.213508	0.627719	0.912408	0.277446	0.796047	Not_depleted	Not_depleted	0.595061	Not_depleted	N
	RVBD_0033	g-00191	Atc-300	d10	-0.0644799	0.513716	0.978233	0.486771	0.902372	0.243576	Not_depleted	Not_depleted	0.578196	Not_depleted	N
	RVBD_0033	g-00192	Atc-300	d10	0.170086	0.286411	0.915967	0.634785	0.721714	0.386869	Not_depleted	Not_depleted	0.116326	Not_depleted	N
	RVBD_0033	g-00189	Atc-3	d14	0.172777	0.315823	0.995841	0.973081	0.878286	0.776466	Not_depleted	Not_depleted	0.143046	Not_depleted	N
	RVBD_0033	g-00190	Atc-3	d14	-2.46603	2.3699	0.714536	0.742753	0.0792609	0.165358	Not_depleted	Not_depleted	4.83593	Not_depleted	N
	RVBD_0033	g-00191	Atc-3	d14	-1.63968	0.597771	0.628101	0.876622	0.0466311	0.397633	Not_depleted	Not_depleted	2.23745	Not_depleted	N
	RVBD_0033	g-00192	Atc-3	d14	-0.418741	0.355416	0.956849	0.92788	0.536588	0.542505	Not_depleted	Not_depleted	0.774157	Not_depleted	N
	RVBD_0033	g-00189	Atc-30	d14	0.101905	1.82087	0.980441	0.366398	0.928662	0.11744	Not_depleted	Not_depleted	1.71897	Not_depleted	N
	RVBD_0033	g-00190	Atc-30	d14	-0.456065	3.07002	0.901046	0.28378	0.734843	0.0776737	Not_depleted	Not_depleted	3.52608	Not_depleted	N
	RVBD_0033	g-00191	Atc-30	d14	-1.9078	0.899594	0.120231	0.519959	0.0218518	0.219772	Not_depleted	Not_depleted	2.80739	Not_depleted	N
	RVBD_0033	g-00192	Atc-30	d14	0.484554	0.0185194	0.749838	0.993559	0.472829	0.964675	Not_depleted	Not_depleted	-0.466034	Not_depleted	N
	RVBD_0033	g-00189	Atc-300	d14	1.63169	0.176805	0.414748	0.948675	0.152783	0.864791	Not_depleted	Not_depleted	-1.45489	Not_depleted	N
	RVBD_0033	g-00190	Atc-300	d14	-1.82908	2.19446	0.460727	0.466011	0.183533	0.20415	Not_depleted	Not_depleted	4.02354	Not_depleted	N
	RVBD_0033	g-00191	Atc-300	d14	-1.49459	0.209044	0.253999	0.902061	0.0686392	0.766355	Not_depleted	Not_depleted	1.70364	Not_depleted	N
	RVBD_0033	g-00192	Atc-300	d14	-0.0314994	0.246994	0.992541	0.856489	0.963986	0.677305	Not_depleted	Not_depleted	0.278493	Not_depleted	N
	RVBD_0033	g-00189	Atc-3	d5	-0.00674198	0.0388351	1	1	0.988277	0.925362	Not_depleted	Not_depleted	0.0455771	Not_depleted	N
	RVBD_0033	g-00190	Atc-3	d5	-0.202208	-1.07368	0.987802	0.485415	0.647358	0.0208463	Not_depleted	Not_depleted	-0.871473	Not_depleted	N
	RVBD_0033	g-00191	Atc-3	d5	0.272281	0.0862264	0.928789	0.989734	0.238328	0.674716	Not_depleted	Not_depleted	-0.186055	Not_depleted	N
	RVBD_0033	g-00192	Atc-3	d5	-0.215011	0.0995003	0.94936	0.973362	0.301514	0.554511	Not_depleted	Not_depleted	0.314511	Not_depleted	N
	RVBD_0033	g-00189	Atc-30	d5	0.0338492	-0.0768474	0.997474	0.962679	0.924113	0.821244	Not_depleted	Not_depleted	-0.110697	Not_depleted	N
	RVBD_0033	g-00190	Atc-30	d5	0.0728878	-0.467942	0.98934	0.711442	0.873618	0.303122	Not_depleted	Not_depleted	-0.540829	Not_depleted	N
	RVBD_0033	g-00191	Atc-30	d5	0.0839019	0.0945816	0.955381	0.904249	0.726606	0.642342	Not_depleted	Not_depleted	0.0106797	Not_depleted	N
	RVBD_0033	g-00192	Atc-30	d5	-0.103709	-0.100756	0.930437	0.870104	0.623299	0.556064	Not_depleted	Not_depleted	0.00295268	Not_depleted	N
	RVBD_0033	g-00189	Atc-300	d5	-0.15475	-0.211298	0.94039	0.84368	0.65213	0.527085	Not_depleted	Not_depleted	-0.0565485	Not_depleted	N
	RVBD_0033	g-00190	Atc-300	d5	0.063565	-0.333258	0.989404	0.815995	0.894651	0.472112	Not_depleted	Not_depleted	-0.396823	Not_depleted	N
	RVBD_0033	g-00191	Atc-300	d5	0.272601	-0.19824	0.740073	0.704798	0.245383	0.305894	Not_depleted	Not_depleted	-0.470842	Not_depleted	N
	RVBD_0033	g-00192	Atc-300	d5	-0.147315	0.0994583	0.879972	0.854613	0.474826	0.544766	Not_depleted	Not_depleted	0.246773	Not_depleted	N
	RVBD_0034	g-00193	Atc-3	d10	-0.318786	0.299012	0.938971	0.836355	0.503	0.312088	Not_depleted	Not_depleted	0.617798	Not_depleted	N
	RVBD_0034	g-00194	Atc-3	d10	0.969803	0.498234	0.585171	0.679174	0.0309611	0.125474	Not_depleted	Not_depleted	-0.471569	Not_depleted	N
	RVBD_0034	g-00195	Atc-3	d10	-0.0536104	0.216581	0.999548	0.921526	0.889625	0.543714	Not_depleted	Not_depleted	0.270192	Not_depleted	N
	RVBD_0034	g-00196	Atc-3	d10	0.235493	-0.114112	0.95584	0.951507	0.583117	0.662048	Not_depleted	Not_depleted	-0.349605	Not_depleted	N
	RVBD_0034	g-00197	Atc-3	d10	0.404986	0.587795	0.889421	0.57257	0.326913	0.0706069	Not_depleted	Not_depleted	0.182809	Not_depleted	N
	RVBD_0034	g-00198	Atc-3	d10	0.763237	-0.303275	0.66639	0.863195	0.0572732	0.360462	Not_depleted	Not_depleted	-1.06651	Not_depleted	N
	RVBD_0034	g-00193	Atc-30	d10	-0.357471	0.572466	0.779392	0.199224	0.453319	0.0524752	Not_depleted	Not_depleted	0.929937	Not_depleted	N
	RVBD_0034	g-00194	Atc-30	d10	0.730369	0.982789	0.38851	0.0189727	0.1033	0.00264971	Not_depleted	Not_depleted	0.25242	Not_depleted	N
	RVBD_0034	g-00195	Atc-30	d10	0.0569477	0.61851	0.971168	0.269962	0.883279	0.0828099	Not_depleted	Not_depleted	0.561562	Not_depleted	N
	RVBD_0034	g-00196	Atc-30	d10	0.54998	0.127276	0.551085	0.826305	0.200734	0.626809	Not_depleted	Not_depleted	-0.422704	Not_depleted	N
	RVBD_0034	g-00197	Atc-30	d10	-0.0576679	0.214877	0.97301	0.751785	0.888871	0.508564	Not_depleted	Not_depleted	0.272545	Not_depleted	N
	RVBD_0034	g-00198	Atc-30	d10	0.374144	-1.44448	0.704708	0.000201296	0.350541	1.73244e-05	Not_depleted	Depleted	-1.81862	Depleted	N
	RVBD_0034	g-00193	Atc-300	d10	0.339559	0.208424	0.789016	0.713379	0.475209	0.481508	Not_depleted	Not_depleted	-0.131135	Not_depleted	N
	RVBD_0034	g-00194	Atc-300	d10	0.77906	0.0686596	0.335406	0.932633	0.0821902	0.83307	Not_depleted	Not_depleted	-0.7104	Not_depleted	N
	RVBD_0034	g-00195	Atc-300	d10	0.00258842	0.142952	1	0.853186	0.995983	0.68964	Not_depleted	Not_depleted	0.140364	Not_depleted	N
	RVBD_0034	g-00196	Atc-300	d10	-0.113559	0.199973	0.941954	0.685298	0.792714	0.445062	Not_depleted	Not_depleted	0.313531	Not_depleted	N
	RVBD_0034	g-00197	Atc-300	d10	-0.632039	0.162196	0.431288	0.808025	0.127459	0.616714	Not_depleted	Not_depleted	0.794235	Not_depleted	N
	RVBD_0034	g-00198	Atc-300	d10	0.321585	-1.79049	0.750493	1.9453e-06	0.421954	1.32077e-07	Not_depleted	Depleted	-2.11208	Depleted	N
	RVBD_0034	g-00193	Atc-3	d14	-1.2614	0.119888	0.624451	0.975745	0.0452715	0.805032	Not_depleted	Not_depleted	1.38129	Not_depleted	N
	RVBD_0034	g-00194	Atc-3	d14	0.890435	-0.441604	0.842102	0.909617	0.21309	0.478947	Not_depleted	Not_depleted	-1.33204	Not_depleted	N
	RVBD_0034	g-00195	Atc-3	d14	-0.635497	-0.52463	0.865251	0.871859	0.254278	0.377472	Not_depleted	Not_depleted	0.110867	Not_depleted	N
	RVBD_0034	g-00196	Atc-3	d14	0.821713	-0.0270144	0.79874	1	0.156067	0.957488	Not_depleted	Not_depleted	-0.848727	Not_depleted	N
	RVBD_0034	g-00197	Atc-3	d14	0.135408	-0.123354	0.989804	0.977166	0.814777	0.823754	Not_depleted	Not_depleted	-0.258762	Not_depleted	N
	RVBD_0034	g-00198	Atc-3	d14	0.435753	-0.164671	0.939894	0.966013	0.46557	0.7481	Not_depleted	Not_depleted	-0.600424	Not_depleted	N
	RVBD_0034	g-00193	Atc-30	d14	-1.47296	0.793483	0.112708	0.363684	0.0201401	0.115533	Not_depleted	Not_depleted	2.26644	Not_depleted	N
	RVBD_0034	g-00194	Atc-30	d14	0.384262	0.520699	0.821559	0.708487	0.589518	0.416634	Not_depleted	Not_depleted	0.136438	Not_depleted	N
	RVBD_0034	g-00195	Atc-30	d14	-0.899832	-0.0286648	0.349088	0.997453	0.107901	0.976382	Not_depleted	Not_depleted	0.871167	Not_depleted	N
	RVBD_0034	g-00196	Atc-30	d14	0.385535	-0.0435485	0.770422	0.987417	0.504059	0.94595	Not_depleted	Not_depleted	-0.429083	Not_depleted	N
	RVBD_0034	g-00197	Atc-30	d14	0.424613	-0.892872	0.742965	0.406734	0.461737	0.13916	Not_depleted	Not_depleted	-1.31748	Not_depleted	N
	RVBD_0034	g-00198	Atc-30	d14	0.321607	-1.24675	0.822267	0.129867	0.590816	0.0257081	Not_depleted	Not_depleted	-1.56836	Not_depleted	N
	RVBD_0034	g-00193	Atc-300	d14	-0.457392	0.853788	0.741292	0.281793	0.462156	0.0905301	Not_depleted	Not_depleted	1.31118	Not_depleted	N
	RVBD_0034	g-00194	Atc-300	d14	-0.0443392	-0.24343	0.988554	0.882179	0.951257	0.726841	Not_depleted	Not_depleted	-0.199091	Not_depleted	N
	RVBD_0034	g-00195	Atc-300	d14	-1.02716	-0.761137	0.250389	0.510789	0.0672012	0.240509	Not_depleted	Not_depleted	0.266024	Not_depleted	N
	RVBD_0034	g-00196	Atc-300	d14	-0.676976	0.19664	0.53697	0.867068	0.242433	0.697826	Not_depleted	Not_depleted	0.873616	Not_depleted	N
	RVBD_0034	g-00197	Atc-300	d14	-0.76267	-0.754248	0.466654	0.473594	0.188276	0.210035	Not_depleted	Not_depleted	0.00842229	Not_depleted	N
	RVBD_0034	g-00198	Atc-300	d14	-1.0642	-3.34212	0.274275	1.19437e-06	0.0773612	5.08774e-08	Not_depleted	Depleted	-2.27792	Depleted	N
	RVBD_0034	g-00193	Atc-3	d5	-0.174419	-0.195042	0.970732	0.878906	0.463269	0.222687	Not_depleted	Not_depleted	-0.0206227	Not_depleted	N
	RVBD_0034	g-00194	Atc-3	d5	0.0417828	-0.15832	1	0.942802	0.861052	0.393292	Not_depleted	Not_depleted	-0.200102	Not_depleted	N
	RVBD_0034	g-00195	Atc-3	d5	0.161988	0.130043	0.970732	0.953037	0.434814	0.433922	Not_depleted	Not_depleted	-0.0319452	Not_depleted	N
	RVBD_0034	g-00196	Atc-3	d5	-0.436851	-0.0995997	0.787236	0.953191	0.0727484	0.435826	Not_depleted	Not_depleted	0.337251	Not_depleted	N
	RVBD_0034	g-00197	Atc-3	d5	0.178239	-0.0524178	0.970732	0.997618	0.45723	0.73944	Not_depleted	Not_depleted	-0.230657	Not_depleted	N
	RVBD_0034	g-00198	Atc-3	d5	0.0426133	-0.142355	1	0.920842	0.851927	0.322052	Not_depleted	Not_depleted	-0.184968	Not_depleted	N
	RVBD_0034	g-00193	Atc-30	d5	-0.174789	-0.133164	0.874744	0.794548	0.465923	0.414266	Not_depleted	Not_depleted	0.0416244	Not_depleted	N
	RVBD_0034	g-00194	Atc-30	d5	-0.214156	0.100444	0.818819	0.882163	0.352855	0.587412	Not_depleted	Not_depleted	0.3146	Not_depleted	N
	RVBD_0034	g-00195	Atc-30	d5	-0.0384436	0.258569	0.986472	0.495675	0.851253	0.125985	Not_depleted	Not_depleted	0.297013	Not_depleted	N
	RVBD_0034	g-00196	Atc-30	d5	-0.104226	0.129385	0.941534	0.722639	0.669018	0.316793	Not_depleted	Not_depleted	0.233611	Not_depleted	N
	RVBD_0034	g-00197	Atc-30	d5	0.0494443	0.0446014	0.983366	0.950474	0.840431	0.782997	Not_depleted	Not_depleted	-0.00484282	Not_depleted	N
	RVBD_0034	g-00198	Atc-30	d5	-0.182899	-0.211922	0.84122	0.526503	0.395745	0.143011	Not_depleted	Not_depleted	-0.029023	Not_depleted	N
	RVBD_0034	g-00193	Atc-300	d5	0.263594	0.0822927	0.76495	0.882514	0.27395	0.605827	Not_depleted	Not_depleted	-0.181301	Not_depleted	N
	RVBD_0034	g-00194	Atc-300	d5	-0.174793	0.0129185	0.869472	0.994726	0.450173	0.942034	Not_depleted	Not_depleted	0.187711	Not_depleted	N
	RVBD_0034	g-00195	Atc-300	d5	-0.0826315	0.174151	0.948599	0.702537	0.687461	0.303661	Not_depleted	Not_depleted	0.256782	Not_depleted	N
	RVBD_0034	g-00196	Atc-300	d5	-0.300032	0.0286961	0.712835	0.964451	0.216769	0.831092	Not_depleted	Not_depleted	0.328728	Not_depleted	N
	RVBD_0034	g-00197	Atc-300	d5	-0.279578	0.0570418	0.737399	0.922601	0.242349	0.708413	Not_depleted	Not_depleted	0.33662	Not_depleted	N
	RVBD_0034	g-00198	Atc-300	d5	-0.118263	-0.397275	0.914836	0.0685449	0.578973	0.00590049	Not_depleted	Not_depleted	-0.279012	Not_depleted	N
	RVBD_0035	g-00199	Atc-3	d10	0.210785	-0.174317	0.95597	0.930414	0.584285	0.57685	Not_depleted	Not_depleted	-0.385101	Not_depleted	N
	RVBD_0035	g-00200	Atc-3	d10	-0.0441233	-0.947373	1	0.545117	0.920268	0.06017	Not_depleted	Not_depleted	-0.90325	Not_depleted	N
	RVBD_0035	g-00201	Atc-3	d10	-1.03079	-0.520603	0.606388	0.810084	0.0362916	0.269199	Not_depleted	Not_depleted	0.510185	Not_depleted	N
	RVBD_0035	g-00202	Atc-3	d10	0.298923	0.0982977	0.934742	0.975893	0.481311	0.78984	Not_depleted	Not_depleted	-0.200625	Not_depleted	N
	RVBD_0035	g-00203	Atc-3	d10	0.268458	0.545581	0.970053	0.86253	0.668583	0.35683	Not_depleted	Not_depleted	0.277122	Not_depleted	N
	RVBD_0035	g-00204	Atc-3	d10	0.531665	0.0272106	0.851271	1	0.234612	0.956655	Not_depleted	Not_depleted	-0.504454	Not_depleted	N
	RVBD_0035	g-00199	Atc-30	d10	0.539174	-0.121067	0.491577	0.866167	0.159909	0.696593	Not_depleted	Not_depleted	-0.660241	Not_depleted	N
	RVBD_0035	g-00200	Atc-30	d10	-0.23525	-1.22484	0.850724	0.0829394	0.583925	0.0157652	Not_depleted	Not_depleted	-0.989593	Not_depleted	N
	RVBD_0035	g-00201	Atc-30	d10	-1.44313	-0.991238	0.039025	0.158001	0.00377569	0.0374982	Not_depleted	Not_depleted	0.451888	Not_depleted	N
	RVBD_0035	g-00202	Atc-30	d10	-0.0428851	0.306796	0.982936	0.673542	0.922362	0.404021	Not_depleted	Not_depleted	0.349681	Not_depleted	N
	RVBD_0035	g-00203	Atc-30	d10	0.356889	0.331648	0.843829	0.796551	0.567785	0.577418	Not_depleted	Not_depleted	-0.0252416	Not_depleted	N
	RVBD_0035	g-00204	Atc-30	d10	0.305046	0.7564	0.804084	0.296093	0.496306	0.0950339	Not_depleted	Not_depleted	0.451354	Not_depleted	N
	RVBD_0035	g-00199	Atc-300	d10	-0.126783	0.342019	0.923628	0.518123	0.742027	0.269827	Not_depleted	Not_depleted	0.468801	Not_depleted	N
	RVBD_0035	g-00200	Atc-300	d10	-0.32087	-1.14271	0.776525	0.102364	0.456089	0.0241339	Not_depleted	Not_depleted	-0.821837	Not_depleted	N
	RVBD_0035	g-00201	Atc-300	d10	-1.77177	-1.43159	0.00573287	0.0178832	0.000416147	0.00284113	Depleted	Not_depleted	0.340178	Not_depleted	N
	RVBD_0035	g-00202	Atc-300	d10	0.313969	0.186454	0.779227	0.805947	0.459748	0.612885	Not_depleted	Not_depleted	-0.127514	Not_depleted	N
	RVBD_0035	g-00203	Atc-300	d10	0.0708915	-0.228116	0.980058	0.859024	0.908956	0.698578	Not_depleted	Not_depleted	-0.299008	Not_depleted	N
	RVBD_0035	g-00204	Atc-300	d10	0.54801	0.203518	0.565269	0.833019	0.219708	0.654986	Not_depleted	Not_depleted	-0.344492	Not_depleted	N
	RVBD_0035	g-00199	Atc-3	d14	0.186485	-0.277933	0.987671	0.945137	0.777513	0.620905	Not_depleted	Not_depleted	-0.464417	Not_depleted	N
	RVBD_0035	g-00200	Atc-3	d14	-0.119466	-0.981903	0.994397	0.728551	0.858209	0.148886	Not_depleted	Not_depleted	-0.862437	Not_depleted	N
	RVBD_0035	g-00201	Atc-3	d14	-1.36535	-0.773321	0.746426	0.872269	0.105252	0.383008	Not_depleted	Not_depleted	0.592027	Not_depleted	N
	RVBD_0035	g-00202	Atc-3	d14	0.36788	0.392497	0.963546	0.899672	0.591558	0.45097	Not_depleted	Not_depleted	0.024617	Not_depleted	N
	RVBD_0035	g-00203	Atc-3	d14	1.3209	1.453	0.816783	0.729399	0.175454	0.149319	Not_depleted	Not_depleted	0.132105	Not_depleted	N
	RVBD_0035	g-00204	Atc-3	d14	-0.116729	-0.265642	0.995252	0.958339	0.872652	0.682257	Not_depleted	Not_depleted	-0.148913	Not_depleted	N
	RVBD_0035	g-00199	Atc-30	d14	0.477095	0.535647	0.747755	0.660868	0.468718	0.35786	Not_depleted	Not_depleted	0.058552	Not_depleted	N
	RVBD_0035	g-00200	Atc-30	d14	-1.01394	-1.77558	0.392611	0.103812	0.130893	0.0191848	Not_depleted	Not_depleted	-0.761646	Not_depleted	N
	RVBD_0035	g-00201	Atc-30	d14	-3.36972	-3.44283	0.00243732	0.0123496	0.000204788	0.00148908	Depleted	Not_depleted	-0.0731112	Not_depleted	N
	RVBD_0035	g-00202	Atc-30	d14	-0.285602	0.334159	0.870717	0.792721	0.676787	0.534605	Not_depleted	Not_depleted	0.619761	Not_depleted	N
	RVBD_0035	g-00203	Atc-30	d14	-0.356985	1.64411	0.887838	0.359766	0.711205	0.113484	Not_depleted	Not_depleted	2.00109	Not_depleted	N
	RVBD_0035	g-00204	Atc-30	d14	0.498592	0.783623	0.76157	0.550341	0.491157	0.245429	Not_depleted	Not_depleted	0.28503	Not_depleted	N
	RVBD_0035	g-00199	Atc-300	d14	0.703571	0.272162	0.585684	0.831878	0.286077	0.635095	Not_depleted	Not_depleted	-0.431409	Not_depleted	N
	RVBD_0035	g-00200	Atc-300	d14	-0.757066	-1.11633	0.554611	0.363237	0.258237	0.133531	Not_depleted	Not_depleted	-0.359259	Not_depleted	N
	RVBD_0035	g-00201	Atc-300	d14	-1.80641	-2.06414	0.158232	0.161114	0.0344374	0.0400639	Not_depleted	Not_depleted	-0.25773	Not_depleted	N
	RVBD_0035	g-00202	Atc-300	d14	0.18918	-0.426108	0.915995	0.709707	0.783491	0.449621	Not_depleted	Not_depleted	-0.615289	Not_depleted	N
	RVBD_0035	g-00203	Atc-300	d14	-0.598356	0.612268	0.790687	0.776552	0.535533	0.545267	Not_depleted	Not_depleted	1.21062	Not_depleted	N
	RVBD_0035	g-00204	Atc-300	d14	0.407402	0.84881	0.814789	0.472296	0.573489	0.208899	Not_depleted	Not_depleted	0.441408	Not_depleted	N
	RVBD_0035	g-00199	Atc-3	d5	0.230266	0.132644	0.917336	0.943105	0.197789	0.394205	Not_depleted	Not_depleted	-0.0976224	Not_depleted	N
	RVBD_0035	g-00200	Atc-3	d5	0.369194	-0.132687	0.913841	0.973942	0.186312	0.557858	Not_depleted	Not_depleted	-0.501882	Not_depleted	N
	RVBD_0035	g-00201	Atc-3	d5	-0.547117	0.126461	0.796131	0.982511	0.0764433	0.598687	Not_depleted	Not_depleted	0.673578	Not_depleted	N
	RVBD_0035	g-00202	Atc-3	d5	-0.0182085	-0.184713	1	0.907291	0.946971	0.283486	Not_depleted	Not_depleted	-0.166504	Not_depleted	N
	RVBD_0035	g-00203	Atc-3	d5	-0.0338191	0.321559	1	0.75942	0.924834	0.105722	Not_depleted	Not_depleted	0.355378	Not_depleted	N
	RVBD_0035	g-00204	Atc-3	d5	0.0284159	-0.0723878	1	0.997618	0.929443	0.733735	Not_depleted	Not_depleted	-0.100804	Not_depleted	N
	RVBD_0035	g-00199	Atc-30	d5	0.172344	0.171414	0.808458	0.678507	0.336864	0.269159	Not_depleted	Not_depleted	-0.000929841	Not_depleted	N
	RVBD_0035	g-00200	Atc-30	d5	0.0276042	-0.446611	0.99789	0.306355	0.93407	0.0491105	Not_depleted	Not_depleted	-0.474215	Not_depleted	N
	RVBD_0035	g-00201	Atc-30	d5	-0.0603438	-0.618459	0.986686	0.0883632	0.853789	0.00751275	Not_depleted	Not_depleted	-0.558115	Not_depleted	N
	RVBD_0035	g-00202	Atc-30	d5	-0.159864	-0.109855	0.892103	0.859236	0.506546	0.532923	Not_depleted	Not_depleted	0.0500083	Not_depleted	N
	RVBD_0035	g-00203	Atc-30	d5	0.0571011	0.194086	0.988171	0.740054	0.867419	0.336869	Not_depleted	Not_depleted	0.136985	Not_depleted	N
	RVBD_0035	g-00204	Atc-30	d5	-0.0827793	0.384774	0.958651	0.321422	0.741058	0.0537613	Not_depleted	Not_depleted	0.467553	Not_depleted	N
	RVBD_0035	g-00199	Atc-300	d5	0.129441	0.0429019	0.879972	0.947107	0.474531	0.776247	Not_depleted	Not_depleted	-0.0865393	Not_depleted	N
	RVBD_0035	g-00200	Atc-300	d5	-0.0774798	-0.0416325	0.964053	0.971644	0.765607	0.854732	Not_depleted	Not_depleted	0.0358473	Not_depleted	N
	RVBD_0035	g-00201	Atc-300	d5	-0.0813986	-0.343617	0.971334	0.492554	0.79385	0.135364	Not_depleted	Not_depleted	-0.262219	Not_depleted	N
	RVBD_0035	g-00202	Atc-300	d5	-0.292085	0.1499	0.72146	0.76499	0.224297	0.387084	Not_depleted	Not_depleted	0.441985	Not_depleted	N
	RVBD_0035	g-00203	Atc-300	d5	0.0195107	0.371907	1	0.322261	0.963001	0.0590811	Not_depleted	Not_depleted	0.352396	Not_depleted	N
	RVBD_0035	g-00204	Atc-300	d5	-0.0889518	-0.0243168	0.95635	0.98738	0.721602	0.913632	Not_depleted	Not_depleted	0.064635	Not_depleted	N
	RVBD_0036c	g-00205	Atc-3	d10	-0.463134	0.742362	0.927393	0.577792	0.451116	0.0744597	Not_depleted	Not_depleted	1.2055	Not_depleted	N
	RVBD_0036c	g-00206	Atc-3	d10	0.0529964	1.16707	0.998978	0.400668	0.885834	0.0236855	Not_depleted	Not_depleted	1.11407	Not_depleted	N
	RVBD_0036c	g-00207	Atc-3	d10	-0.347646	-0.696272	0.935324	0.603469	0.491502	0.0856948	Not_depleted	Not_depleted	-0.348626	Not_depleted	N
	RVBD_0036c	g-00208	Atc-3	d10	0.184644	0.185194	0.970749	0.95222	0.676309	0.665425	Not_depleted	Not_depleted	0.000549553	Not_depleted	N
	RVBD_0036c	g-00209	Atc-3	d10	0.307601	-0.0913723	0.9305	0.98449	0.469193	0.84112	Not_depleted	Not_depleted	-0.398973	Not_depleted	N
	RVBD_0036c	g-00210	Atc-3	d10	-0.261592	-0.25506	0.944263	0.893448	0.530739	0.443873	Not_depleted	Not_depleted	0.00653268	Not_depleted	N
	RVBD_0036c	g-00205	Atc-30	d10	0.577068	0.349439	0.700674	0.671939	0.346286	0.402399	Not_depleted	Not_depleted	-0.227628	Not_depleted	N
	RVBD_0036c	g-00206	Atc-30	d10	-0.345469	0.594013	0.706298	0.51862	0.35321	0.24556	Not_depleted	Not_depleted	0.939482	Not_depleted	N
	RVBD_0036c	g-00207	Atc-30	d10	-0.0630099	-0.900443	0.977085	0.1228	0.901838	0.0265003	Not_depleted	Not_depleted	-0.837433	Not_depleted	N
	RVBD_0036c	g-00208	Atc-30	d10	0.708524	0.246844	0.396784	0.786755	0.107552	0.563704	Not_depleted	Not_depleted	-0.46168	Not_depleted	N
	RVBD_0036c	g-00209	Atc-30	d10	0.238846	0.200891	0.845541	0.840028	0.573164	0.648914	Not_depleted	Not_depleted	-0.037955	Not_depleted	N
	RVBD_0036c	g-00210	Atc-30	d10	0.475197	0.846668	0.613548	0.0657668	0.254343	0.0117689	Not_depleted	Not_depleted	0.371472	Not_depleted	N
	RVBD_0036c	g-00205	Atc-300	d10	-0.0257516	0.495693	0.997004	0.474812	0.968271	0.234083	Not_depleted	Not_depleted	0.521444	Not_depleted	N
	RVBD_0036c	g-00206	Atc-300	d10	0.195475	0.0422917	0.857886	0.978583	0.597105	0.934048	Not_depleted	Not_depleted	-0.153183	Not_depleted	N
	RVBD_0036c	g-00207	Atc-300	d10	0.462215	-0.461135	0.7057	0.499682	0.360764	0.254119	Not_depleted	Not_depleted	-0.92335	Not_depleted	N
	RVBD_0036c	g-00208	Atc-300	d10	0.451053	1.09616	0.655419	0.056403	0.30436	0.0111306	Not_depleted	Not_depleted	0.645103	Not_depleted	N
	RVBD_0036c	g-00209	Atc-300	d10	0.367705	-0.149126	0.726568	0.880286	0.385724	0.737829	Not_depleted	Not_depleted	-0.51683	Not_depleted	N
	RVBD_0036c	g-00210	Atc-300	d10	-0.053507	0.385376	0.977715	0.496564	0.899028	0.251736	Not_depleted	Not_depleted	0.438883	Not_depleted	N
	RVBD_0036c	g-00205	Atc-3	d14	-0.284232	0.356025	0.986892	0.929585	0.767689	0.551583	Not_depleted	Not_depleted	0.640257	Not_depleted	N
	RVBD_0036c	g-00206	Atc-3	d14	-0.419638	1.29059	0.947098	0.566665	0.498156	0.0541199	Not_depleted	Not_depleted	1.71023	Not_depleted	N
	RVBD_0036c	g-00207	Atc-3	d14	0.542159	-0.448314	0.94309	0.927815	0.47623	0.540426	Not_depleted	Not_depleted	-0.990473	Not_depleted	N
	RVBD_0036c	g-00208	Atc-3	d14	-1.4203	0.744624	0.617946	0.833587	0.0432531	0.293667	Not_depleted	Not_depleted	2.16492	Not_depleted	N
	RVBD_0036c	g-00209	Atc-3	d14	0.591143	0.412657	0.887899	0.93401	0.307714	0.576742	Not_depleted	Not_depleted	-0.178486	Not_depleted	N
	RVBD_0036c	g-00210	Atc-3	d14	-0.21381	-0.878236	0.98689	0.627082	0.75788	0.0751653	Not_depleted	Not_depleted	-0.664427	Not_depleted	N
	RVBD_0036c	g-00205	Atc-30	d14	0.577263	0.216692	0.799242	0.904091	0.548354	0.721552	Not_depleted	Not_depleted	-0.36057	Not_depleted	N
	RVBD_0036c	g-00206	Atc-30	d14	-0.532123	0.421119	0.691396	0.792842	0.390349	0.535281	Not_depleted	Not_depleted	0.953242	Not_depleted	N
	RVBD_0036c	g-00207	Atc-30	d14	0.329306	-1.26904	0.865204	0.366398	0.664946	0.117391	Not_depleted	Not_depleted	-1.59835	Not_depleted	N
	RVBD_0036c	g-00208	Atc-30	d14	1.051	0.444142	0.389943	0.796047	0.129478	0.54041	Not_depleted	Not_depleted	-0.606859	Not_depleted	N
	RVBD_0036c	g-00209	Atc-30	d14	0.61931	0.589703	0.595218	0.72533	0.284906	0.438653	Not_depleted	Not_depleted	-0.0296077	Not_depleted	N
	RVBD_0036c	g-00210	Atc-30	d14	1.10334	0.619502	0.361753	0.528315	0.114803	0.226071	Not_depleted	Not_depleted	-0.483842	Not_depleted	N
	RVBD_0036c	g-00205	Atc-300	d14	1.32029	-0.0673611	0.448199	0.976224	0.174849	0.929633	Not_depleted	Not_depleted	-1.38765	Not_depleted	N
	RVBD_0036c	g-00206	Atc-300	d14	0.188835	0.419553	0.90676	0.771651	0.759549	0.537298	Not_depleted	Not_depleted	0.230718	Not_depleted	N
	RVBD_0036c	g-00207	Atc-300	d14	0.63287	0.348629	0.697412	0.833844	0.405667	0.637765	Not_depleted	Not_depleted	-0.284241	Not_depleted	N
	RVBD_0036c	g-00208	Atc-300	d14	0.293438	0.0617229	0.865935	0.973961	0.670699	0.923032	Not_depleted	Not_depleted	-0.231715	Not_depleted	N
	RVBD_0036c	g-00209	Atc-300	d14	1.09856	0.115371	0.231753	0.950404	0.0596255	0.868153	Not_depleted	Not_depleted	-0.983187	Not_depleted	N
	RVBD_0036c	g-00210	Atc-300	d14	0.0273761	0.488669	0.993934	0.615836	0.969045	0.338568	Not_depleted	Not_depleted	0.461293	Not_depleted	N
	RVBD_0036c	g-00205	Atc-3	d5	0.363401	0.21133	0.952314	0.91851	0.324518	0.315237	Not_depleted	Not_depleted	-0.152071	Not_depleted	N
	RVBD_0036c	g-00206	Atc-3	d5	0.0481575	0.196861	1	0.881517	0.845763	0.229134	Not_depleted	Not_depleted	0.148704	Not_depleted	N
	RVBD_0036c	g-00207	Atc-3	d5	-0.0250036	-0.060197	1	1	0.903219	0.826093	Not_depleted	Not_depleted	-0.0351935	Not_depleted	N
	RVBD_0036c	g-00208	Atc-3	d5	-0.0658636	0.25432	0.995781	0.804271	0.755567	0.141095	Not_depleted	Not_depleted	0.320183	Not_depleted	N
	RVBD_0036c	g-00209	Atc-3	d5	-0.257426	-0.0218653	0.924873	1	0.212791	0.950362	Not_depleted	Not_depleted	0.235561	Not_depleted	N
	RVBD_0036c	g-00210	Atc-3	d5	0.433448	0.12638	0.785766	0.928423	0.0696918	0.351818	Not_depleted	Not_depleted	-0.307067	Not_depleted	N
	RVBD_0036c	g-00205	Atc-30	d5	0.142434	0.336358	0.950521	0.468358	0.704926	0.110605	Not_depleted	Not_depleted	0.193924	Not_depleted	N
	RVBD_0036c	g-00206	Atc-30	d5	0.218839	0.116113	0.827486	0.832545	0.367571	0.478293	Not_depleted	Not_depleted	-0.102726	Not_depleted	N
	RVBD_0036c	g-00207	Atc-30	d5	0.12176	-0.179922	0.914533	0.848737	0.572052	0.508704	Not_depleted	Not_depleted	-0.301682	Not_depleted	N
	RVBD_0036c	g-00208	Atc-30	d5	0.186087	-0.00704898	0.842891	1	0.401334	0.980841	Not_depleted	Not_depleted	-0.193135	Not_depleted	N
	RVBD_0036c	g-00209	Atc-30	d5	-0.4009	0.0911978	0.425912	0.950115	0.053188	0.781761	Not_depleted	Not_depleted	0.492098	Not_depleted	N
	RVBD_0036c	g-00210	Atc-30	d5	0.300949	0.184121	0.698827	0.572239	0.209117	0.175234	Not_depleted	Not_depleted	-0.116828	Not_depleted	N
	RVBD_0036c	g-00205	Atc-300	d5	-0.142907	0.468272	0.950808	0.194382	0.694377	0.0256349	Not_depleted	Not_depleted	0.611179	Not_depleted	N
	RVBD_0036c	g-00206	Atc-300	d5	-0.158455	-0.0709676	0.890459	0.903164	0.505767	0.654898	Not_depleted	Not_depleted	0.0874879	Not_depleted	N
	RVBD_0036c	g-00207	Atc-300	d5	0.0914161	-0.191136	0.946938	0.823085	0.676319	0.483919	Not_depleted	Not_depleted	-0.282552	Not_depleted	N
	RVBD_0036c	g-00208	Atc-300	d5	0.197628	0.384521	0.831615	0.197523	0.377352	0.0263324	Not_depleted	Not_depleted	0.186893	Not_depleted	N
	RVBD_0036c	g-00209	Atc-300	d5	-0.151367	1.00977	0.874722	0.031206	0.464318	0.00219063	Not_depleted	Not_depleted	1.16114	Not_depleted	N
	RVBD_0036c	g-00210	Atc-300	d5	0.373529	0.0458721	0.577929	0.936447	0.11745	0.744662	Not_depleted	Not_depleted	-0.327657	Not_depleted	N
	RVBD_0037c	g-00211	Atc-3	d10	0.206342	-0.638046	0.97254	0.679008	0.687102	0.125162	Not_depleted	Not_depleted	-0.844388	Not_depleted	N
	RVBD_0037c	g-00212	Atc-3	d10	-0.13381	-0.433496	0.981455	0.786863	0.747709	0.228131	Not_depleted	Not_depleted	-0.299686	Not_depleted	N
	RVBD_0037c	g-00213	Atc-3	d10	0.646538	-0.704834	0.800175	0.611645	0.151457	0.0906195	Not_depleted	Not_depleted	-1.35137	Not_depleted	N
	RVBD_0037c	g-00214	Atc-3	d10	-0.247233	-0.367136	0.979091	0.869314	0.723523	0.375748	Not_depleted	Not_depleted	-0.119903	Not_depleted	N
	RVBD_0037c	g-00215	Atc-3	d10	-1.02588	-0.555836	0.531406	0.649195	0.0224923	0.108867	Not_depleted	Not_depleted	0.470048	Not_depleted	N
	RVBD_0037c	g-00216	Atc-3	d10	0.303373	-0.497705	0.938971	0.688145	0.50233	0.130983	Not_depleted	Not_depleted	-0.801078	Not_depleted	N
	RVBD_0037c	g-00211	Atc-30	d10	0.851688	-0.944036	0.367523	0.114072	0.0934863	0.0238596	Not_depleted	Not_depleted	-1.79572	Not_depleted	N
	RVBD_0037c	g-00212	Atc-30	d10	0.418051	-0.601967	0.669272	0.295108	0.311012	0.0944868	Not_depleted	Not_depleted	-1.02002	Not_depleted	N
	RVBD_0037c	g-00213	Atc-30	d10	0.505597	-0.108971	0.622049	0.914864	0.26076	0.793319	Not_depleted	Not_depleted	-0.614568	Not_depleted	N
	RVBD_0037c	g-00214	Atc-30	d10	0.654537	-0.791941	0.702094	0.210209	0.348022	0.0567417	Not_depleted	Not_depleted	-1.44648	Not_depleted	N
	RVBD_0037c	g-00215	Atc-30	d10	-0.70711	-0.732056	0.409645	0.151335	0.114226	0.0353109	Not_depleted	Not_depleted	-0.0249453	Not_depleted	N
	RVBD_0037c	g-00216	Atc-30	d10	0.280296	-0.146352	0.827894	0.844561	0.535399	0.657226	Not_depleted	Not_depleted	-0.426648	Not_depleted	N
	RVBD_0037c	g-00211	Atc-300	d10	0.324189	-0.759203	0.817329	0.214917	0.523949	0.0684939	Not_depleted	Not_depleted	-1.08339	Not_depleted	N
	RVBD_0037c	g-00212	Atc-300	d10	0.157438	-0.427034	0.90671	0.479607	0.702832	0.237635	Not_depleted	Not_depleted	-0.584472	Not_depleted	N
	RVBD_0037c	g-00213	Atc-300	d10	0.503261	-0.778955	0.614127	0.201191	0.263737	0.06213	Not_depleted	Not_depleted	-1.28222	Not_depleted	N
	RVBD_0037c	g-00214	Atc-300	d10	-0.151381	-0.75262	0.954762	0.222403	0.829239	0.0720011	Not_depleted	Not_depleted	-0.601239	Not_depleted	N
	RVBD_0037c	g-00215	Atc-300	d10	-1.12198	-0.870713	0.096994	0.0615654	0.0127408	0.0123949	Not_depleted	Not_depleted	0.251264	Not_depleted	N
	RVBD_0037c	g-00216	Atc-300	d10	-0.553381	-0.323242	0.57125	0.576712	0.224939	0.324827	Not_depleted	Not_depleted	0.230138	Not_depleted	N
	RVBD_0037c	g-00211	Atc-3	d14	0.546811	-0.804453	0.921653	0.785743	0.414675	0.218858	Not_depleted	Not_depleted	-1.35126	Not_depleted	N
	RVBD_0037c	g-00212	Atc-3	d14	-0.887179	-0.280032	0.796975	0.955241	0.151814	0.668661	Not_depleted	Not_depleted	0.607147	Not_depleted	N
	RVBD_0037c	g-00213	Atc-3	d14	0.727433	-0.166183	0.893993	0.975515	0.322226	0.802036	Not_depleted	Not_depleted	-0.893616	Not_depleted	N
	RVBD_0037c	g-00214	Atc-3	d14	-0.051192	-1.77551	1	0.370112	0.962668	0.0153795	Not_depleted	Not_depleted	-1.72432	Not_depleted	N
	RVBD_0037c	g-00215	Atc-3	d14	-1.62526	-2.33828	0.3818	0.0913402	0.0056547	0.000645447	Not_depleted	Not_depleted	-0.713029	Not_depleted	N
	RVBD_0037c	g-00216	Atc-3	d14	-0.218214	-0.488741	0.986038	0.889997	0.749708	0.425224	Not_depleted	Not_depleted	-0.270527	Not_depleted	N
	RVBD_0037c	g-00211	Atc-30	d14	0.430574	-1.35477	0.781339	0.238951	0.520102	0.0598009	Not_depleted	Not_depleted	-1.78534	Not_depleted	N
	RVBD_0037c	g-00212	Atc-30	d14	-0.198012	-1.11323	0.907121	0.377986	0.746996	0.123413	Not_depleted	Not_depleted	-0.915213	Not_depleted	N
	RVBD_0037c	g-00213	Atc-30	d14	0.378349	-0.245079	0.830383	0.913137	0.605444	0.740346	Not_depleted	Not_depleted	-0.623428	Not_depleted	N
	RVBD_0037c	g-00214	Atc-30	d14	-1.04347	-2.02744	0.648263	0.0729173	0.340638	0.0122446	Not_depleted	Not_depleted	-0.983972	Not_depleted	N
	RVBD_0037c	g-00215	Atc-30	d14	-1.98562	-2.78845	0.00829653	0.00277624	0.000830518	0.000272	Depleted	Depleted	-0.802827	Not_depleted	N
	RVBD_0037c	g-00216	Atc-30	d14	-0.800637	0.267104	0.544697	0.874302	0.242244	0.66802	Not_depleted	Not_depleted	1.06774	Not_depleted	N
	RVBD_0037c	g-00211	Atc-300	d14	0.671548	-1.12407	0.616727	0.331798	0.316084	0.116157	Not_depleted	Not_depleted	-1.79561	Not_depleted	N
	RVBD_0037c	g-00212	Atc-300	d14	-1.0218	-0.522825	0.321044	0.722856	0.0995255	0.468445	Not_depleted	Not_depleted	0.49897	Not_depleted	N
	RVBD_0037c	g-00213	Atc-300	d14	0.289129	-0.686363	0.876568	0.621384	0.694189	0.345373	Not_depleted	Not_depleted	-0.975492	Not_depleted	N
	RVBD_0037c	g-00214	Atc-300	d14	-1.01829	-2.11061	0.652225	0.0531183	0.352664	0.00947107	Not_depleted	Not_depleted	-1.09233	Not_depleted	N
	RVBD_0037c	g-00215	Atc-300	d14	-2.5844	-1.90335	0.000303834	0.0543163	2.07082e-05	0.00972008	Depleted	Not_depleted	0.681049	Not_depleted	N
	RVBD_0037c	g-00216	Atc-300	d14	-2.47037	-0.0955992	0.00582787	0.96339	0.000607207	0.896202	Depleted	Not_depleted	2.37477	Not_depleted	N
	RVBD_0037c	g-00211	Atc-3	d5	0.0180745	-0.161479	1	0.953191	0.938037	0.440819	Not_depleted	Not_depleted	-0.179554	Not_depleted	N
	RVBD_0037c	g-00212	Atc-3	d5	-0.373153	-0.029979	0.696889	1	0.0354715	0.866695	Not_depleted	Not_depleted	0.343174	Not_depleted	N
	RVBD_0037c	g-00213	Atc-3	d5	0.080797	-0.224719	0.99527	0.877046	0.72494	0.220218	Not_depleted	Not_depleted	-0.305516	Not_depleted	N
	RVBD_0037c	g-00214	Atc-3	d5	-0.226772	-0.147367	0.962873	0.964065	0.400114	0.487966	Not_depleted	Not_depleted	0.0794053	Not_depleted	N
	RVBD_0037c	g-00215	Atc-3	d5	-0.181036	-0.388233	0.960967	0.474297	0.385216	0.0191933	Not_depleted	Not_depleted	-0.207196	Not_depleted	N
	RVBD_0037c	g-00216	Atc-3	d5	0.0705597	0.0888566	0.995781	0.979689	0.76006	0.585068	Not_depleted	Not_depleted	0.0182969	Not_depleted	N
	RVBD_0037c	g-00211	Atc-30	d5	-0.265274	0.041673	0.660046	0.968481	0.174293	0.842106	Not_depleted	Not_depleted	0.306947	Not_depleted	N
	RVBD_0037c	g-00212	Atc-30	d5	-0.547574	0.0517005	0.0610989	0.943202	0.00196368	0.756128	Not_depleted	Not_depleted	0.599275	Not_depleted	N
	RVBD_0037c	g-00213	Atc-30	d5	-0.161148	-0.144321	0.88363	0.807835	0.483288	0.434126	Not_depleted	Not_depleted	0.0168265	Not_depleted	N
	RVBD_0037c	g-00214	Atc-30	d5	-0.32474	-0.271992	0.716999	0.608912	0.227563	0.199248	Not_depleted	Not_depleted	0.0527483	Not_depleted	N
	RVBD_0037c	g-00215	Atc-30	d5	-0.533396	0.0216065	0.184422	0.987971	0.0108701	0.914564	Not_depleted	Not_depleted	0.555003	Not_depleted	N
	RVBD_0037c	g-00216	Atc-30	d5	-0.301643	-0.201863	0.679643	0.629135	0.191939	0.217898	Not_depleted	Not_depleted	0.0997793	Not_depleted	N
	RVBD_0037c	g-00211	Atc-300	d5	-0.45691	0.221765	0.257571	0.692235	0.0205555	0.292859	Not_depleted	Not_depleted	0.678675	Not_depleted	N
	RVBD_0037c	g-00212	Atc-300	d5	-0.321434	-0.0258486	0.469078	0.97892	0.0696167	0.886258	Not_depleted	Not_depleted	0.295585	Not_depleted	N
	RVBD_0037c	g-00213	Atc-300	d5	-0.39269	-0.115962	0.512756	0.848427	0.0869228	0.534296	Not_depleted	Not_depleted	0.276728	Not_depleted	N
	RVBD_0037c	g-00214	Atc-300	d5	-0.745111	-0.365064	0.122139	0.391675	0.00600982	0.0849882	Not_depleted	Not_depleted	0.380047	Not_depleted	N
	RVBD_0037c	g-00215	Atc-300	d5	0.0072287	-0.229581	1	0.53263	0.987042	0.161576	Not_depleted	Not_depleted	-0.236809	Not_depleted	N
	RVBD_0037c	g-00216	Atc-300	d5	-0.0771426	-0.0893726	0.960469	0.869981	0.737274	0.580699	Not_depleted	Not_depleted	-0.01223	Not_depleted	N
	RVBD_0038	g-00217	Atc-3	d10	0.574641	0.24947	0.841834	0.933352	0.213025	0.589896	Not_depleted	Not_depleted	-0.325171	Not_depleted	N
	RVBD_0038	g-00218	Atc-3	d10	0.339791	0.289017	0.934742	0.879186	0.483046	0.404513	Not_depleted	Not_depleted	-0.0507738	Not_depleted	N
	RVBD_0038	g-00219	Atc-3	d10	0.212624	0.0541905	0.957848	0.989246	0.591629	0.866588	Not_depleted	Not_depleted	-0.158433	Not_depleted	N
	RVBD_0038	g-00220	Atc-3	d10	0.703486	0.0792222	0.830541	0.985996	0.194126	0.846251	Not_depleted	Not_depleted	-0.624264	Not_depleted	N
	RVBD_0038	g-00221	Atc-3	d10	0.551357	0.338924	0.8183	0.882132	0.170641	0.414614	Not_depleted	Not_depleted	-0.212433	Not_depleted	N
	RVBD_0038	g-00222	Atc-3	d10	-0.122611	0.22475	0.991177	0.952362	0.822526	0.668286	Not_depleted	Not_depleted	0.347361	Not_depleted	N
	RVBD_0038	g-00217	Atc-30	d10	-0.0719025	0.33367	0.969589	0.72516	0.876341	0.472035	Not_depleted	Not_depleted	0.405573	Not_depleted	N
	RVBD_0038	g-00218	Atc-30	d10	0.120515	0.779137	0.945468	0.117327	0.804895	0.0247904	Not_depleted	Not_depleted	0.658621	Not_depleted	N
	RVBD_0038	g-00219	Atc-30	d10	0.569429	0.687269	0.475457	0.147361	0.149782	0.0340828	Not_depleted	Not_depleted	0.11784	Not_depleted	N
	RVBD_0038	g-00220	Atc-30	d10	0.526614	0.0417753	0.686395	0.972951	0.330428	0.919876	Not_depleted	Not_depleted	-0.484839	Not_depleted	N
	RVBD_0038	g-00221	Atc-30	d10	1.01576	0.615332	0.0944319	0.37707	0.0119692	0.138431	Not_depleted	Not_depleted	-0.400433	Not_depleted	N
	RVBD_0038	g-00222	Atc-30	d10	1.0582	-0.0408226	0.245064	0.982601	0.0474341	0.942829	Not_depleted	Not_depleted	-1.09902	Not_depleted	N
	RVBD_0038	g-00217	Atc-300	d10	0.409643	0.990318	0.715789	0.130499	0.373663	0.0334898	Not_depleted	Not_depleted	0.580675	Not_depleted	N
	RVBD_0038	g-00218	Atc-300	d10	0.260258	0.975319	0.854939	0.0293552	0.591303	0.00506919	Not_depleted	Not_depleted	0.715061	Not_depleted	N
	RVBD_0038	g-00219	Atc-300	d10	0.210591	1.12828	0.857045	0.00422567	0.594838	0.000549745	Not_depleted	Not_depleted	0.917684	Not_depleted	N
	RVBD_0038	g-00220	Atc-300	d10	-0.652333	0.000256764	0.579141	1	0.231571	0.998922	Not_depleted	Not_depleted	0.65259	Not_depleted	N
	RVBD_0038	g-00221	Atc-300	d10	0.690612	0.8322	0.346127	0.162029	0.0863748	0.0455254	Not_depleted	Not_depleted	0.141588	Not_depleted	N
	RVBD_0038	g-00222	Atc-300	d10	0.772755	0.283453	0.465123	0.78919	0.146784	0.587485	Not_depleted	Not_depleted	-0.489302	Not_depleted	N
	RVBD_0038	g-00217	Atc-3	d14	1.18458	0.803097	0.820336	0.774091	0.180067	0.207873	Not_depleted	Not_depleted	-0.381482	Not_depleted	N
	RVBD_0038	g-00218	Atc-3	d14	0.419887	0.26247	0.963119	0.936441	0.574721	0.590386	Not_depleted	Not_depleted	-0.157417	Not_depleted	N
	RVBD_0038	g-00219	Atc-3	d14	0.191352	0.168792	0.985118	0.962206	0.743008	0.726569	Not_depleted	Not_depleted	-0.0225595	Not_depleted	N
	RVBD_0038	g-00220	Atc-3	d14	0.210236	-0.323788	0.98689	0.929585	0.762903	0.552835	Not_depleted	Not_depleted	-0.534024	Not_depleted	N
	RVBD_0038	g-00221	Atc-3	d14	0.580228	0.82654	0.920551	0.774091	0.401088	0.207416	Not_depleted	Not_depleted	0.246312	Not_depleted	N
	RVBD_0038	g-00222	Atc-3	d14	0.0217819	0.630447	1	0.90088	0.985706	0.452774	Not_depleted	Not_depleted	0.608665	Not_depleted	N
	RVBD_0038	g-00217	Atc-30	d14	0.660537	-0.0422082	0.736598	0.994112	0.450936	0.966414	Not_depleted	Not_depleted	-0.702746	Not_depleted	N
	RVBD_0038	g-00218	Atc-30	d14	-0.0556738	0.0889519	0.983477	0.956009	0.941626	0.854615	Not_depleted	Not_depleted	0.144626	Not_depleted	N
	RVBD_0038	g-00219	Atc-30	d14	0.436927	0.782213	0.736873	0.370254	0.451297	0.119609	Not_depleted	Not_depleted	0.345286	Not_depleted	N
	RVBD_0038	g-00220	Atc-30	d14	-0.391284	-0.67209	0.815045	0.566988	0.575945	0.259662	Not_depleted	Not_depleted	-0.280807	Not_depleted	N
	RVBD_0038	g-00221	Atc-30	d14	0.772155	1.09156	0.572734	0.352834	0.264699	0.109503	Not_depleted	Not_depleted	0.319409	Not_depleted	N
	RVBD_0038	g-00222	Atc-30	d14	1.14759	-0.786422	0.563591	0.693071	0.25671	0.397508	Not_depleted	Not_depleted	-1.93401	Not_depleted	N
	RVBD_0038	g-00217	Atc-300	d14	1.54908	0.739907	0.284101	0.535528	0.0820098	0.26248	Not_depleted	Not_depleted	-0.80917	Not_depleted	N
	RVBD_0038	g-00218	Atc-300	d14	0.308683	0.828218	0.871058	0.309731	0.679816	0.104635	Not_depleted	Not_depleted	0.519535	Not_depleted	N
	RVBD_0038	g-00219	Atc-300	d14	0.197467	0.409174	0.894692	0.681586	0.733383	0.412919	Not_depleted	Not_depleted	0.211707	Not_depleted	N
	RVBD_0038	g-00220	Atc-300	d14	-1.57486	-0.0701568	0.13411	0.971878	0.0273572	0.916538	Not_depleted	Not_depleted	1.5047	Not_depleted	N
	RVBD_0038	g-00221	Atc-300	d14	0.327376	0.900611	0.8493	0.440178	0.635309	0.185228	Not_depleted	Not_depleted	0.573235	Not_depleted	N
	RVBD_0038	g-00222	Atc-300	d14	0.879299	2.34968	0.677835	0.049611	0.382229	0.00871631	Not_depleted	Not_depleted	1.47039	Not_depleted	N
	RVBD_0038	g-00217	Atc-3	d5	0.25866	-0.0692472	0.95983	0.995649	0.378624	0.72298	Not_depleted	Not_depleted	-0.327908	Not_depleted	N
	RVBD_0038	g-00218	Atc-3	d5	0.0327718	-0.0086042	1	1	0.860411	0.947706	Not_depleted	Not_depleted	-0.041376	Not_depleted	N
	RVBD_0038	g-00219	Atc-3	d5	0.0620162	0.115771	0.997925	0.914626	0.789092	0.300458	Not_depleted	Not_depleted	0.0537551	Not_depleted	N
	RVBD_0038	g-00220	Atc-3	d5	0.0656087	-0.261455	1	0.842145	0.80878	0.179672	Not_depleted	Not_depleted	-0.327064	Not_depleted	N
	RVBD_0038	g-00221	Atc-3	d5	0.114857	-0.00668843	0.986436	1	0.634301	0.982121	Not_depleted	Not_depleted	-0.121545	Not_depleted	N
	RVBD_0038	g-00222	Atc-3	d5	-0.0971771	0.0550441	0.995337	1	0.736996	0.833419	Not_depleted	Not_depleted	0.152221	Not_depleted	N
	RVBD_0038	g-00217	Atc-30	d5	-0.0940372	0.559262	0.957863	0.0473734	0.735322	0.00335646	Not_depleted	Not_depleted	0.653299	Not_depleted	N
	RVBD_0038	g-00218	Atc-30	d5	-0.237945	0.0494909	0.680745	0.946616	0.193133	0.768423	Not_depleted	Not_depleted	0.287436	Not_depleted	N
	RVBD_0038	g-00219	Atc-30	d5	-0.0549167	0.20367	0.977565	0.36871	0.816436	0.0689788	Not_depleted	Not_depleted	0.258587	Not_depleted	N
	RVBD_0038	g-00220	Atc-30	d5	-0.11854	-0.187974	0.932609	0.74003	0.633512	0.336626	Not_depleted	Not_depleted	-0.069434	Not_depleted	N
	RVBD_0038	g-00221	Atc-30	d5	-0.0198598	0.135815	0.99789	0.785495	0.934239	0.398278	Not_depleted	Not_depleted	0.155675	Not_depleted	N
	RVBD_0038	g-00222	Atc-30	d5	-0.458756	-0.08472	0.574042	0.934518	0.116337	0.73041	Not_depleted	Not_depleted	0.374036	Not_depleted	N
	RVBD_0038	g-00217	Atc-300	d5	0.331175	0.0700905	0.754452	0.925458	0.25956	0.71762	Not_depleted	Not_depleted	-0.261085	Not_depleted	N
	RVBD_0038	g-00218	Atc-300	d5	-0.202711	0.030455	0.760941	0.973429	0.268649	0.863213	Not_depleted	Not_depleted	0.233166	Not_depleted	N
	RVBD_0038	g-00219	Atc-300	d5	0.0414942	0.237364	0.983494	0.226717	0.858969	0.0325008	Not_depleted	Not_depleted	0.19587	Not_depleted	N
	RVBD_0038	g-00220	Atc-300	d5	-0.346594	-0.125358	0.657823	0.839486	0.168946	0.517926	Not_depleted	Not_depleted	0.221236	Not_depleted	N
	RVBD_0038	g-00221	Atc-300	d5	-0.203198	0.257463	0.839556	0.446278	0.392263	0.109794	Not_depleted	Not_depleted	0.460662	Not_depleted	N
	RVBD_0038	g-00222	Atc-300	d5	-0.537166	-0.0494557	0.454242	0.970189	0.0647422	0.851409	Not_depleted	Not_depleted	0.48771	Not_depleted	N
	RVBD_0039c	g-00223	Atc-3	d10	1.2174	-0.731872	0.647868	0.652533	0.0494615	0.110648	Not_depleted	Not_depleted	-1.94927	Not_depleted	N
	RVBD_0039c	g-00224	Atc-3	d10	0.461123	-0.302968	0.853494	0.882132	0.238444	0.412905	Not_depleted	Not_depleted	-0.764091	Not_depleted	N
	RVBD_0039c	g-00225	Atc-3	d10	0.423397	0.598932	0.904304	0.659661	0.360679	0.115266	Not_depleted	Not_depleted	0.175535	Not_depleted	N
	RVBD_0039c	g-00226	Atc-3	d10	-0.115422	-0.913139	0.994306	0.574453	0.848847	0.0713106	Not_depleted	Not_depleted	-0.797717	Not_depleted	N
	RVBD_0039c	g-00227	Atc-3	d10	0.22852	0.216071	0.958232	0.948726	0.594513	0.650624	Not_depleted	Not_depleted	-0.0124496	Not_depleted	N
	RVBD_0039c	g-00223	Atc-30	d10	0.764551	-0.615906	0.568793	0.436775	0.215026	0.17883	Not_depleted	Not_depleted	-1.38046	Not_depleted	N
	RVBD_0039c	g-00224	Atc-30	d10	1.01927	0.0770179	0.0796761	0.934401	0.00943396	0.833256	Not_depleted	Not_depleted	-0.94225	Not_depleted	N
	RVBD_0039c	g-00225	Atc-30	d10	0.641429	0.114111	0.500977	0.902034	0.165889	0.764928	Not_depleted	Not_depleted	-0.527318	Not_depleted	N
	RVBD_0039c	g-00226	Atc-30	d10	-0.0948723	-0.32854	0.969021	0.754788	0.873868	0.514303	Not_depleted	Not_depleted	-0.233668	Not_depleted	N
	RVBD_0039c	g-00227	Atc-30	d10	0.0824764	0.452261	0.962031	0.615531	0.850154	0.338561	Not_depleted	Not_depleted	0.369784	Not_depleted	N
	RVBD_0039c	g-00223	Atc-300	d10	0.455761	-1.11293	0.779215	0.074481	0.459354	0.0158862	Not_depleted	Not_depleted	-1.56869	Not_depleted	N
	RVBD_0039c	g-00224	Atc-300	d10	0.556184	-0.408514	0.477366	0.517372	0.154648	0.269188	Not_depleted	Not_depleted	-0.964698	Not_depleted	N
	RVBD_0039c	g-00225	Atc-300	d10	0.793193	0.207816	0.347094	0.786173	0.0868225	0.58245	Not_depleted	Not_depleted	-0.585377	Not_depleted	N
	RVBD_0039c	g-00226	Atc-300	d10	-0.80336	-0.769581	0.512078	0.326684	0.178936	0.127588	Not_depleted	Not_depleted	0.0337789	Not_depleted	N
	RVBD_0039c	g-00227	Atc-300	d10	0.0427966	0.193249	0.983585	0.850361	0.921886	0.684991	Not_depleted	Not_depleted	0.150452	Not_depleted	N
	RVBD_0039c	g-00223	Atc-3	d14	0.1214	-0.736065	0.995252	0.828417	0.869236	0.284975	Not_depleted	Not_depleted	-0.857465	Not_depleted	N
	RVBD_0039c	g-00224	Atc-3	d14	0.0528728	-0.512435	0.998876	0.862412	0.921798	0.350682	Not_depleted	Not_depleted	-0.565308	Not_depleted	N
	RVBD_0039c	g-00225	Atc-3	d14	-0.287874	1.09601	0.975233	0.725004	0.679	0.14636	Not_depleted	Not_depleted	1.38389	Not_depleted	N
	RVBD_0039c	g-00226	Atc-3	d14	0.370795	-0.186889	0.976226	0.971345	0.684658	0.768894	Not_depleted	Not_depleted	-0.557684	Not_depleted	N
	RVBD_0039c	g-00227	Atc-3	d14	0.504922	0.05169	0.942315	0.997701	0.470044	0.940977	Not_depleted	Not_depleted	-0.453232	Not_depleted	N
	RVBD_0039c	g-00223	Atc-30	d14	0.0587412	-1.6819	0.982959	0.141124	0.937156	0.0286482	Not_depleted	Not_depleted	-1.74064	Not_depleted	N
	RVBD_0039c	g-00224	Atc-30	d14	0.872679	-0.00143149	0.341703	1	0.103769	0.990544	Not_depleted	Not_depleted	-0.87411	Not_depleted	N
	RVBD_0039c	g-00225	Atc-30	d14	-0.520749	0.314737	0.739445	0.878345	0.455315	0.675996	Not_depleted	Not_depleted	0.835486	Not_depleted	N
	RVBD_0039c	g-00226	Atc-30	d14	0.232498	-0.3353	0.930548	0.854691	0.799113	0.632269	Not_depleted	Not_depleted	-0.567798	Not_depleted	N
	RVBD_0039c	g-00227	Atc-30	d14	0.945037	-0.951328	0.465063	0.504556	0.178032	0.206906	Not_depleted	Not_depleted	-1.89636	Not_depleted	N
	RVBD_0039c	g-00223	Atc-300	d14	-0.0286175	-1.06333	0.994379	0.403173	0.97026	0.159259	Not_depleted	Not_depleted	-1.03472	Not_depleted	N
	RVBD_0039c	g-00224	Atc-300	d14	0.161364	-1.11174	0.907684	0.224846	0.762611	0.0642795	Not_depleted	Not_depleted	-1.2731	Not_depleted	N
	RVBD_0039c	g-00225	Atc-300	d14	-0.0269739	0.578148	0.993934	0.710684	0.969245	0.451848	Not_depleted	Not_depleted	0.605122	Not_depleted	N
	RVBD_0039c	g-00226	Atc-300	d14	-0.414298	-0.31489	0.857988	0.843419	0.653318	0.654104	Not_depleted	Not_depleted	0.0994086	Not_depleted	N
	RVBD_0039c	g-00227	Atc-300	d14	0.1375	-0.935263	0.943487	0.480642	0.844967	0.215163	Not_depleted	Not_depleted	-1.07276	Not_depleted	N
	RVBD_0039c	g-00223	Atc-3	d5	-0.249454	-0.00530179	0.95983	1	0.376405	0.984259	Not_depleted	Not_depleted	0.244152	Not_depleted	N
	RVBD_0039c	g-00224	Atc-3	d5	-0.0696878	0.36443	0.996619	0.690421	0.764985	0.0706051	Not_depleted	Not_depleted	0.434118	Not_depleted	N
	RVBD_0039c	g-00225	Atc-3	d5	0.276343	0.179002	0.919462	0.887944	0.20101	0.242952	Not_depleted	Not_depleted	-0.0973409	Not_depleted	N
	RVBD_0039c	g-00226	Atc-3	d5	0.320042	0.386944	0.952314	0.822466	0.34765	0.158094	Not_depleted	Not_depleted	0.0669024	Not_depleted	N
	RVBD_0039c	g-00227	Atc-3	d5	-0.270178	0.320284	0.948447	0.757112	0.287444	0.104274	Not_depleted	Not_depleted	0.590462	Not_depleted	N
	RVBD_0039c	g-00223	Atc-30	d5	-0.0682186	-0.356405	0.974527	0.514888	0.804691	0.137652	Not_depleted	Not_depleted	-0.288187	Not_depleted	N
	RVBD_0039c	g-00224	Atc-30	d5	0.235563	0.421763	0.796655	0.257877	0.320446	0.0365753	Not_depleted	Not_depleted	0.1862	Not_depleted	N
	RVBD_0039c	g-00225	Atc-30	d5	-0.302608	0.232873	0.636705	0.495675	0.155831	0.125849	Not_depleted	Not_depleted	0.535481	Not_depleted	N
	RVBD_0039c	g-00226	Atc-30	d5	0.271154	0.447486	0.857315	0.453728	0.429552	0.102871	Not_depleted	Not_depleted	0.176332	Not_depleted	N
	RVBD_0039c	g-00227	Atc-30	d5	-0.552753	0.164767	0.335846	0.789008	0.0321177	0.403483	Not_depleted	Not_depleted	0.71752	Not_depleted	N
	RVBD_0039c	g-00223	Atc-300	d5	-0.286582	-0.135903	0.790246	0.865188	0.307549	0.568838	Not_depleted	Not_depleted	0.150679	Not_depleted	N
	RVBD_0039c	g-00224	Atc-300	d5	0.169612	0.294332	0.878806	0.511666	0.472025	0.147655	Not_depleted	Not_depleted	0.12472	Not_depleted	N
	RVBD_0039c	g-00225	Atc-300	d5	-0.289471	0.152065	0.666718	0.713911	0.175678	0.317762	Not_depleted	Not_depleted	0.441537	Not_depleted	N
	RVBD_0039c	g-00226	Atc-300	d5	0.245323	0.42681	0.879972	0.464015	0.477327	0.119557	Not_depleted	Not_depleted	0.181487	Not_depleted	N
	RVBD_0039c	g-00227	Atc-300	d5	-0.335697	0.251564	0.680093	0.58717	0.187518	0.201784	Not_depleted	Not_depleted	0.587261	Not_depleted	N
	RVBD_0040c	g-00228	Atc-3	d10	-0.365014	-0.967872	0.907251	0.276156	0.372862	0.00955183	Not_depleted	Not_depleted	-0.602858	Not_depleted	N
	RVBD_0040c	g-00229	Atc-3	d10	0.0167201	-0.318836	1	0.912704	0.972504	0.513639	Not_depleted	Not_depleted	-0.335556	Not_depleted	N
	RVBD_0040c	g-00230	Atc-3	d10	0.352316	0.0667067	0.947854	0.98701	0.545303	0.852082	Not_depleted	Not_depleted	-0.28561	Not_depleted	N
	RVBD_0040c	g-00231	Atc-3	d10	0.647328	0.230413	0.734067	0.941625	0.0872843	0.620983	Not_depleted	Not_depleted	-0.416915	Not_depleted	N
	RVBD_0040c	g-00232	Atc-3	d10	-0.27353	0.0825524	0.945357	0.976138	0.536335	0.796685	Not_depleted	Not_depleted	0.356083	Not_depleted	N
	RVBD_0040c	g-00233	Atc-3	d10	0.115008	0.0685302	0.981994	0.98322	0.753374	0.828902	Not_depleted	Not_depleted	-0.0464775	Not_depleted	N
	RVBD_0040c	g-00228	Atc-30	d10	0.538941	-0.461275	0.532212	0.480486	0.186673	0.21305	Not_depleted	Not_depleted	-1.00022	Not_depleted	N
	RVBD_0040c	g-00229	Atc-30	d10	-0.0305927	0.546199	0.990713	0.536038	0.948572	0.261377	Not_depleted	Not_depleted	0.576791	Not_depleted	N
	RVBD_0040c	g-00230	Atc-30	d10	0.562521	-0.508169	0.688878	0.414813	0.332492	0.163682	Not_depleted	Not_depleted	-1.07069	Not_depleted	N
	RVBD_0040c	g-00231	Atc-30	d10	0.19254	-0.177818	0.865363	0.871259	0.610561	0.707966	Not_depleted	Not_depleted	-0.370358	Not_depleted	N
	RVBD_0040c	g-00232	Atc-30	d10	-0.396812	-0.455741	0.719497	0.407216	0.36863	0.158472	Not_depleted	Not_depleted	-0.0589294	Not_depleted	N
	RVBD_0040c	g-00233	Atc-30	d10	0.297041	0.121814	0.75562	0.869588	0.416927	0.703416	Not_depleted	Not_depleted	-0.175226	Not_depleted	N
	RVBD_0040c	g-00228	Atc-300	d10	-0.378281	-0.843672	0.701443	0.0993903	0.356271	0.0231994	Not_depleted	Not_depleted	-0.465392	Not_depleted	N
	RVBD_0040c	g-00229	Atc-300	d10	-0.362929	0.428048	0.755388	0.627569	0.427906	0.378626	Not_depleted	Not_depleted	0.790977	Not_depleted	N
	RVBD_0040c	g-00230	Atc-300	d10	0.228231	-0.0163786	0.904439	0.992385	0.697706	0.965602	Not_depleted	Not_depleted	-0.244609	Not_depleted	N
	RVBD_0040c	g-00231	Atc-300	d10	0.394137	0.086596	0.648494	0.943782	0.297057	0.853078	Not_depleted	Not_depleted	-0.307541	Not_depleted	N
	RVBD_0040c	g-00232	Atc-300	d10	-0.441811	-0.263799	0.666103	0.65832	0.315882	0.413145	Not_depleted	Not_depleted	0.178012	Not_depleted	N
	RVBD_0040c	g-00233	Atc-300	d10	-0.375953	-0.124961	0.656842	0.860845	0.305649	0.701693	Not_depleted	Not_depleted	0.250992	Not_depleted	N
	RVBD_0040c	g-00228	Atc-3	d14	-0.377691	0.264139	0.956165	0.953737	0.526753	0.656554	Not_depleted	Not_depleted	0.641829	Not_depleted	N
	RVBD_0040c	g-00229	Atc-3	d14	-0.678664	-0.532201	0.927169	0.872269	0.429777	0.384188	Not_depleted	Not_depleted	0.146464	Not_depleted	N
	RVBD_0040c	g-00230	Atc-3	d14	-0.0746734	-0.497069	0.999982	0.877031	0.935249	0.39832	Not_depleted	Not_depleted	-0.422395	Not_depleted	N
	RVBD_0040c	g-00231	Atc-3	d14	0.580192	0.205759	0.901427	0.966013	0.342771	0.749113	Not_depleted	Not_depleted	-0.374434	Not_depleted	N
	RVBD_0040c	g-00232	Atc-3	d14	-1.21381	-0.61969	0.7667	0.837027	0.119922	0.301877	Not_depleted	Not_depleted	0.594123	Not_depleted	N
	RVBD_0040c	g-00233	Atc-3	d14	0.739434	-0.612564	0.832243	0.721009	0.195049	0.138209	Not_depleted	Not_depleted	-1.352	Not_depleted	N
	RVBD_0040c	g-00228	Atc-30	d14	1.04423	-0.0507806	0.294873	0.9895	0.0820147	0.95178	Not_depleted	Not_depleted	-1.09502	Not_depleted	N
	RVBD_0040c	g-00229	Atc-30	d14	-0.749501	1.09413	0.686098	0.303919	0.383638	0.0862771	Not_depleted	Not_depleted	1.84363	Not_depleted	N
	RVBD_0040c	g-00230	Atc-30	d14	1.08999	0.0849708	0.517212	0.964588	0.219594	0.878622	Not_depleted	Not_depleted	-1.00502	Not_depleted	N
	RVBD_0040c	g-00231	Atc-30	d14	0.884969	0.55726	0.422714	0.6971	0.149018	0.402303	Not_depleted	Not_depleted	-0.327709	Not_depleted	N
	RVBD_0040c	g-00232	Atc-30	d14	-0.87552	-0.725852	0.566165	0.575486	0.258822	0.267456	Not_depleted	Not_depleted	0.149669	Not_depleted	N
	RVBD_0040c	g-00233	Atc-30	d14	0.778266	-0.565571	0.457909	0.501008	0.17277	0.204293	Not_depleted	Not_depleted	-1.34384	Not_depleted	N
[truncated: 204,984+ more rows]

## Sheet: Fig 1c
Figure 1c	List of essential genes identified in the DS-parent and the number of conditions each essential gene met across timepoints and Atc concentrations
	strain	bacterial strains used in this study
	target.gene	Gene targeted by each gRNA. RVBD_number is equivalent to rv_number
	day	Sampling timepoint
	atc.conc	Atc concentrations added to cultures
	total guide per gene	Total number of guide per gene used in this study
	number of depleted gRNA	Number of depleted gRNA per gene per condition
	Essentiality	Essential calls on target genes
	strain	target.gene	day	atc.conc	total guide per gene	number of depleted gRNA	Essentiality
	6206	RVBD_0001	d5	Atc-30	6	5	Essential
	6206	RVBD_0001	d5	Atc-300	6	4	Essential
	6206	RVBD_0001	d10	Atc-30	6	5	Essential
	6206	RVBD_0001	d10	Atc-300	6	5	Essential
	6206	RVBD_0001	d14	Atc-30	6	6	Essential
	6206	RVBD_0001	d14	Atc-300	6	5	Essential
	6206	RVBD_0002	d14	Atc-300	6	2	Essential
	6206	RVBD_0003	d10	Atc-300	6	2	Essential
	6206	RVBD_0005	d10	Atc-30	6	4	Essential
	6206	RVBD_0005	d10	Atc-300	6	2	Essential
	6206	RVBD_0005	d14	Atc-30	6	6	Essential
	6206	RVBD_0005	d14	Atc-300	6	5	Essential
	6206	RVBD_0006	d14	Atc-30	6	4	Essential
	6206	RVBD_0006	d14	Atc-300	6	5	Essential
	6206	RVBD_0013	d10	Atc-30	6	6	Essential
	6206	RVBD_0013	d10	Atc-300	6	6	Essential
	6206	RVBD_0013	d14	Atc-30	6	6	Essential
	6206	RVBD_0013	d14	Atc-300	6	5	Essential
	6206	RVBD_0014c	d14	Atc-30	6	3	Essential
	6206	RVBD_0014c	d14	Atc-300	6	2	Essential
	6206	RVBD_0015c	d14	Atc-30	6	3	Essential
	6206	RVBD_0015c	d14	Atc-300	6	2	Essential
	6206	RVBD_0018c	d10	Atc-30	6	3	Essential
	6206	RVBD_0018c	d10	Atc-300	6	3	Essential
	6206	RVBD_0018c	d14	Atc-30	6	3	Essential
	6206	RVBD_0018c	d14	Atc-300	6	3	Essential
	6206	RVBD_0020c	d14	Atc-30	6	2	Essential
	6206	RVBD_0020c	d14	Atc-300	6	2	Essential
	6206	RVBD_0024	d14	Atc-30	6	2	Essential
	6206	RVBD_0024	d14	Atc-300	6	2	Essential
	6206	RVBD_0037c	d14	Atc-300	6	2	Essential
	6206	RVBD_0041	d10	Atc-30	6	4	Essential
	6206	RVBD_0041	d10	Atc-300	6	4	Essential
	6206	RVBD_0041	d14	Atc-30	6	4	Essential
	6206	RVBD_0041	d14	Atc-300	6	5	Essential
	6206	RVBD_0042c	d5	Atc-300	6	3	Essential
	6206	RVBD_0042c	d14	Atc-30	6	2	Essential
	6206	RVBD_0046c	d5	Atc-30	6	2	Essential
	6206	RVBD_0046c	d5	Atc-300	6	2	Essential
	6206	RVBD_0046c	d10	Atc-30	6	4	Essential
	6206	RVBD_0046c	d10	Atc-300	6	4	Essential
	6206	RVBD_0046c	d14	Atc-30	6	4	Essential
	6206	RVBD_0046c	d14	Atc-300	6	4	Essential
	6206	RVBD_0047c	d10	Atc-30	6	2	Essential
	6206	RVBD_0047c	d10	Atc-300	6	3	Essential
	6206	RVBD_0047c	d14	Atc-30	6	3	Essential
	6206	RVBD_0047c	d14	Atc-300	6	4	Essential
	6206	RVBD_0051	d14	Atc-300	6	2	Essential
	6206	RVBD_0053	d10	Atc-30	6	3	Essential
	6206	RVBD_0053	d10	Atc-300	6	3	Essential
	6206	RVBD_0053	d14	Atc-30	6	3	Essential
	6206	RVBD_0053	d14	Atc-300	6	4	Essential
	6206	RVBD_0054	d14	Atc-30	2	2	Essential
	6206	RVBD_0054	d14	Atc-300	2	2	Essential
	6206	RVBD_0057	d5	Atc-30	6	3	Essential
	6206	RVBD_0057	d5	Atc-300	6	3	Essential
	6206	RVBD_0057	d10	Atc-30	6	4	Essential
	6206	RVBD_0057	d10	Atc-300	6	4	Essential
	6206	RVBD_0057	d14	Atc-30	6	5	Essential
	6206	RVBD_0057	d14	Atc-300	6	4	Essential
	6206	RVBD_0058	d5	Atc-30	6	3	Essential
	6206	RVBD_0058	d5	Atc-300	6	3	Essential
	6206	RVBD_0058	d10	Atc-30	6	4	Essential
	6206	RVBD_0058	d10	Atc-300	6	5	Essential
	6206	RVBD_0058	d14	Atc-30	6	4	Essential
	6206	RVBD_0058	d14	Atc-300	6	4	Essential
	6206	RVBD_0060	d5	Atc-30	6	5	Essential
	6206	RVBD_0060	d5	Atc-300	6	5	Essential
	6206	RVBD_0060	d10	Atc-30	6	5	Essential
	6206	RVBD_0060	d10	Atc-300	6	5	Essential
	6206	RVBD_0060	d14	Atc-30	6	5	Essential
	6206	RVBD_0060	d14	Atc-300	6	5	Essential
	6206	RVBD_0102	d14	Atc-30	6	3	Essential
	6206	RVBD_0102	d14	Atc-300	6	4	Essential
	6206	RVBD_0123	d5	Atc-30	6	5	Essential
	6206	RVBD_0123	d5	Atc-300	6	5	Essential
	6206	RVBD_0123	d10	Atc-30	6	6	Essential
	6206	RVBD_0123	d10	Atc-300	6	5	Essential
	6206	RVBD_0123	d14	Atc-30	6	4	Essential
	6206	RVBD_0123	d14	Atc-300	6	6	Essential
	6206	RVBD_0189c	d10	Atc-30	6	2	Essential
	6206	RVBD_0189c	d10	Atc-300	6	2	Essential
	6206	RVBD_0189c	d14	Atc-30	6	4	Essential
	6206	RVBD_0189c	d14	Atc-300	6	5	Essential
	6206	RVBD_0205	d14	Atc-30	6	2	Essential
	6206	RVBD_0206c	d10	Atc-30	6	5	Essential
	6206	RVBD_0206c	d10	Atc-300	6	5	Essential
	6206	RVBD_0206c	d14	Atc-30	6	5	Essential
	6206	RVBD_0206c	d14	Atc-300	6	6	Essential
	6206	RVBD_0207c	d10	Atc-30	6	3	Essential
	6206	RVBD_0207c	d10	Atc-300	6	3	Essential
	6206	RVBD_0207c	d14	Atc-30	6	3	Essential
	6206	RVBD_0207c	d14	Atc-300	6	3	Essential
	6206	RVBD_0211	d10	Atc-30	6	4	Essential
	6206	RVBD_0211	d10	Atc-300	6	5	Essential
	6206	RVBD_0211	d14	Atc-30	6	2	Essential
	6206	RVBD_0211	d14	Atc-300	6	3	Essential
	6206	RVBD_0216	d14	Atc-30	6	2	Essential
	6206	RVBD_0216	d14	Atc-300	6	2	Essential
	6206	RVBD_0225	d10	Atc-30	6	2	Essential
	6206	RVBD_0225	d10	Atc-300	6	3	Essential
	6206	RVBD_0225	d14	Atc-30	6	4	Essential
	6206	RVBD_0225	d14	Atc-300	6	4	Essential
	6206	RVBD_0227c	d14	Atc-30	6	4	Essential
	6206	RVBD_0227c	d14	Atc-300	6	4	Essential
	6206	RVBD_0236A	d10	Atc-30	3	2	Essential
	6206	RVBD_0236A	d14	Atc-30	3	3	Essential
	6206	RVBD_0236c	d14	Atc-30	6	4	Essential
	6206	RVBD_0238	d10	Atc-30	6	2	Essential
	6206	RVBD_0238	d14	Atc-300	6	2	Essential
	6206	RVBD_0282	d10	Atc-30	6	4	Essential
	6206	RVBD_0282	d10	Atc-300	6	3	Essential
	6206	RVBD_0282	d14	Atc-30	6	4	Essential
	6206	RVBD_0282	d14	Atc-300	6	4	Essential
	6206	RVBD_0283	d10	Atc-30	6	3	Essential
	6206	RVBD_0283	d10	Atc-300	6	5	Essential
	6206	RVBD_0283	d14	Atc-30	6	4	Essential
	6206	RVBD_0283	d14	Atc-300	6	4	Essential
	6206	RVBD_0284	d10	Atc-30	6	4	Essential
	6206	RVBD_0284	d10	Atc-300	6	2	Essential
	6206	RVBD_0284	d14	Atc-30	6	5	Essential
	6206	RVBD_0284	d14	Atc-300	6	6	Essential
	6206	RVBD_0286	d10	Atc-30	6	3	Essential
	6206	RVBD_0286	d10	Atc-300	6	4	Essential
	6206	RVBD_0286	d14	Atc-30	6	3	Essential
	6206	RVBD_0286	d14	Atc-300	6	4	Essential
	6206	RVBD_0287	d14	Atc-30	5	2	Essential
	6206	RVBD_0287	d14	Atc-300	5	2	Essential
	6206	RVBD_0289	d10	Atc-30	6	3	Essential
	6206	RVBD_0289	d10	Atc-300	6	2	Essential
	6206	RVBD_0289	d14	Atc-30	6	3	Essential
	6206	RVBD_0289	d14	Atc-300	6	3	Essential
	6206	RVBD_0290	d10	Atc-30	6	3	Essential
	6206	RVBD_0290	d10	Atc-300	6	3	Essential
	6206	RVBD_0290	d14	Atc-30	6	4	Essential
	6206	RVBD_0290	d14	Atc-300	6	4	Essential
	6206	RVBD_0291	d14	Atc-30	6	2	Essential
	6206	RVBD_0291	d14	Atc-300	6	2	Essential
	6206	RVBD_0292	d14	Atc-300	6	2	Essential
	6206	RVBD_0294	d14	Atc-300	6	2	Essential
	6206	RVBD_0337c	d10	Atc-30	6	3	Essential
	6206	RVBD_0337c	d10	Atc-300	6	3	Essential
	6206	RVBD_0337c	d14	Atc-30	6	4	Essential
	6206	RVBD_0337c	d14	Atc-300	6	4	Essential
	6206	RVBD_0338c	d14	Atc-30	6	4	Essential
	6206	RVBD_0338c	d14	Atc-300	6	4	Essential
	6206	RVBD_0347	d5	Atc-30	6	4	Essential
	6206	RVBD_0347	d5	Atc-300	6	5	Essential
	6206	RVBD_0347	d10	Atc-30	6	6	Essential
	6206	RVBD_0347	d10	Atc-300	6	6	Essential
	6206	RVBD_0347	d14	Atc-30	6	6	Essential
	6206	RVBD_0347	d14	Atc-300	6	5	Essential
	6206	RVBD_0350	d10	Atc-30	6	2	Essential
	6206	RVBD_0350	d10	Atc-300	6	5	Essential
	6206	RVBD_0350	d14	Atc-30	6	4	Essential
	6206	RVBD_0350	d14	Atc-300	6	5	Essential
	6206	RVBD_0357c	d10	Atc-30	6	3	Essential
	6206	RVBD_0357c	d10	Atc-300	6	5	Essential
	6206	RVBD_0357c	d14	Atc-30	6	4	Essential
	6206	RVBD_0357c	d14	Atc-300	6	5	Essential
	6206	RVBD_0364	d10	Atc-30	6	3	Essential
	6206	RVBD_0364	d10	Atc-300	6	4	Essential
	6206	RVBD_0364	d14	Atc-30	6	4	Essential
	6206	RVBD_0364	d14	Atc-300	6	6	Essential
	6206	RVBD_0382c	d14	Atc-30	5	2	Essential
	6206	RVBD_0382c	d14	Atc-300	5	2	Essential
	6206	RVBD_0383c	d10	Atc-30	6	4	Essential
	6206	RVBD_0383c	d10	Atc-300	6	4	Essential
	6206	RVBD_0383c	d14	Atc-30	6	4	Essential
	6206	RVBD_0383c	d14	Atc-300	6	5	Essential
	6206	RVBD_0404	d14	Atc-30	6	2	Essential
	6206	RVBD_0405	d14	Atc-30	6	3	Essential
	6206	RVBD_0409	d14	Atc-300	6	2	Essential
	6206	RVBD_0415	d10	Atc-30	6	3	Essential
	6206	RVBD_0415	d10	Atc-300	6	3	Essential
	6206	RVBD_0415	d14	Atc-30	6	5	Essential
	6206	RVBD_0415	d14	Atc-300	6	5	Essential
	6206	RVBD_0417	d14	Atc-30	6	2	Essential
	6206	RVBD_0417	d14	Atc-300	6	4	Essential
	6206	RVBD_0423c	d10	Atc-30	6	2	Essential
	6206	RVBD_0423c	d10	Atc-300	6	3	Essential
	6206	RVBD_0423c	d14	Atc-30	6	4	Essential
	6206	RVBD_0423c	d14	Atc-300	6	4	Essential
	6206	RVBD_0430	d10	Atc-30	5	2	Essential
	6206	RVBD_0430	d14	Atc-300	5	2	Essential
	6206	RVBD_0431	d10	Atc-30	6	3	Essential
	6206	RVBD_0431	d10	Atc-300	6	2	Essential
	6206	RVBD_0431	d14	Atc-30	6	3	Essential
	6206	RVBD_0431	d14	Atc-300	6	5	Essential
	6206	RVBD_0440	d10	Atc-30	6	2	Essential
	6206	RVBD_0440	d10	Atc-300	6	5	Essential
	6206	RVBD_0440	d14	Atc-30	6	4	Essential
	6206	RVBD_0440	d14	Atc-300	6	5	Essential
	6206	RVBD_0453	d14	Atc-300	6	2	Essential
	6206	RVBD_0455c	d5	Atc-30	6	2	Essential
	6206	RVBD_0455c	d5	Atc-300	6	3	Essential
	6206	RVBD_0455c	d10	Atc-30	6	4	Essential
	6206	RVBD_0455c	d10	Atc-300	6	4	Essential
	6206	RVBD_0455c	d14	Atc-30	6	6	Essential
	6206	RVBD_0455c	d14	Atc-300	6	4	Essential
	6206	RVBD_0467	d14	Atc-300	6	2	Essential
	6206	RVBD_0479c	d14	Atc-300	6	2	Essential
	6206	RVBD_0481c	d14	Atc-30	6	2	Essential
	6206	RVBD_0481c	d14	Atc-300	6	2	Essential
	6206	RVBD_0482	d14	Atc-30	6	3	Essential
	6206	RVBD_0482	d14	Atc-300	6	5	Essential
	6206	RVBD_0489	d10	Atc-300	6	3	Essential
	6206	RVBD_0489	d14	Atc-30	6	3	Essential
	6206	RVBD_0489	d14	Atc-300	6	4	Essential
	6206	RVBD_0500	d14	Atc-30	6	4	Essential
	6206	RVBD_0500	d14	Atc-300	6	4	Essential
	6206	RVBD_0509	d5	Atc-30	6	2	Essential
	6206	RVBD_0509	d5	Atc-300	6	2	Essential
	6206	RVBD_0509	d10	Atc-30	6	6	Essential
	6206	RVBD_0509	d10	Atc-300	6	6	Essential
	6206	RVBD_0509	d14	Atc-30	6	5	Essential
	6206	RVBD_0509	d14	Atc-300	6	6	Essential
	6206	RVBD_0510	d5	Atc-30	6	3	Essential
	6206	RVBD_0510	d5	Atc-300	6	3	Essential
	6206	RVBD_0510	d10	Atc-30	6	4	Essential
	6206	RVBD_0510	d10	Atc-300	6	4	Essential
	6206	RVBD_0510	d14	Atc-30	6	3	Essential
	6206	RVBD_0510	d14	Atc-300	6	4	Essential
	6206	RVBD_0511	d5	Atc-30	6	5	Essential
	6206	RVBD_0511	d5	Atc-300	6	5	Essential
	6206	RVBD_0511	d10	Atc-30	6	5	Essential
	6206	RVBD_0511	d10	Atc-300	6	5	Essential
	6206	RVBD_0511	d14	Atc-30	6	6	Essential
	6206	RVBD_0511	d14	Atc-300	6	6	Essential
	6206	RVBD_0512	d14	Atc-30	6	2	Essential
	6206	RVBD_0512	d14	Atc-300	6	3	Essential
	6206	RVBD_0524	d10	Atc-30	6	5	Essential
	6206	RVBD_0524	d10	Atc-300	6	5	Essential
	6206	RVBD_0524	d14	Atc-30	6	5	Essential
	6206	RVBD_0524	d14	Atc-300	6	5	Essential
	6206	RVBD_0525	d14	Atc-300	6	2	Essential
	6206	RVBD_0526	d10	Atc-30	6	5	Essential
	6206	RVBD_0526	d10	Atc-300	6	6	Essential
	6206	RVBD_0526	d14	Atc-30	6	4	Essential
	6206	RVBD_0526	d14	Atc-300	6	4	Essential
	6206	RVBD_0527	d14	Atc-30	6	4	Essential
	6206	RVBD_0527	d14	Atc-300	6	4	Essential
	6206	RVBD_0528	d10	Atc-30	6	2	Essential
	6206	RVBD_0528	d10	Atc-300	6	3	Essential
	6206	RVBD_0528	d14	Atc-30	6	4	Essential
	6206	RVBD_0528	d14	Atc-300	6	4	Essential
	6206	RVBD_0529	d10	Atc-30	6	3	Essential
	6206	RVBD_0529	d10	Atc-300	6	2	Essential
	6206	RVBD_0529	d14	Atc-30	6	4	Essential
	6206	RVBD_0529	d14	Atc-300	6	4	Essential
	6206	RVBD_0543c	d10	Atc-300	6	2	Essential
	6206	RVBD_0543c	d14	Atc-30	6	6	Essential
	6206	RVBD_0543c	d14	Atc-300	6	5	Essential
	6206	RVBD_0555	d14	Atc-30	6	2	Essential
	6206	RVBD_0562	d14	Atc-30	6	2	Essential
	6206	RVBD_0562	d14	Atc-300	6	4	Essential
	6206	RVBD_0591	d14	Atc-300	6	2	Essential
	6206	RVBD_0635	d10	Atc-30	5	4	Essential
	6206	RVBD_0635	d10	Atc-300	5	3	Essential
	6206	RVBD_0635	d14	Atc-30	5	4	Essential
	6206	RVBD_0635	d14	Atc-300	5	3	Essential
	6206	RVBD_0636	d10	Atc-30	4	3	Essential
	6206	RVBD_0636	d10	Atc-300	4	3	Essential
	6206	RVBD_0636	d14	Atc-30	4	2	Essential
	6206	RVBD_0636	d14	Atc-300	4	3	Essential
	6206	RVBD_0638	d5	Atc-30	6	2	Essential
	6206	RVBD_0638	d5	Atc-300	6	2	Essential
	6206	RVBD_0638	d10	Atc-30	6	3	Essential
	6206	RVBD_0638	d10	Atc-300	6	5	Essential
	6206	RVBD_0638	d14	Atc-30	6	4	Essential
	6206	RVBD_0638	d14	Atc-300	6	4	Essential
	6206	RVBD_0640	d5	Atc-30	5	2	Essential
	6206	RVBD_0640	d5	Atc-300	5	2	Essential
	6206	RVBD_0640	d10	Atc-30	5	4	Essential
	6206	RVBD_0640	d10	Atc-300	5	5	Essential
	6206	RVBD_0640	d14	Atc-30	5	4	Essential
	6206	RVBD_0640	d14	Atc-300	5	5	Essential
	6206	RVBD_0641	d5	Atc-300	6	2	Essential
	6206	RVBD_0641	d10	Atc-30	6	3	Essential
	6206	RVBD_0641	d10	Atc-300	6	3	Essential
	6206	RVBD_0641	d14	Atc-30	6	3	Essential
	6206	RVBD_0641	d14	Atc-300	6	3	Essential
	6206	RVBD_0642c	d10	Atc-30	6	2	Essential
	6206	RVBD_0642c	d14	Atc-30	6	2	Essential
	6206	RVBD_0642c	d14	Atc-300	6	2	Essential
	6206	RVBD_0647c	d10	Atc-30	6	3	Essential
	6206	RVBD_0647c	d10	Atc-300	6	3	Essential
	6206	RVBD_0647c	d14	Atc-30	6	3	Essential
	6206	RVBD_0647c	d14	Atc-300	6	4	Essential
	6206	RVBD_0651	d14	Atc-30	2	2	Essential
	6206	RVBD_0651	d14	Atc-300	2	2	Essential
	6206	RVBD_0652	d10	Atc-30	6	4	Essential
	6206	RVBD_0652	d10	Atc-300	6	5	Essential
	6206	RVBD_0652	d14	Atc-30	6	5	Essential
	6206	RVBD_0652	d14	Atc-300	6	5	Essential
	6206	RVBD_0667	d14	Atc-30	6	4	Essential
	6206	RVBD_0667	d14	Atc-300	6	2	Essential
	6206	RVBD_0668	d10	Atc-30	6	3	Essential
	6206	RVBD_0668	d10	Atc-300	6	4	Essential
	6206	RVBD_0668	d14	Atc-30	6	4	Essential
	6206	RVBD_0668	d14	Atc-300	6	4	Essential
	6206	RVBD_0682	d5	Atc-30	6	3	Essential
	6206	RVBD_0682	d5	Atc-300	6	2	Essential
	6206	RVBD_0682	d10	Atc-30	6	4	Essential
	6206	RVBD_0682	d10	Atc-300	6	5	Essential
	6206	RVBD_0682	d14	Atc-30	6	5	Essential
	6206	RVBD_0682	d14	Atc-300	6	6	Essential
	6206	RVBD_0683	d10	Atc-30	5	2	Essential
	6206	RVBD_0683	d10	Atc-300	5	2	Essential
	6206	RVBD_0683	d14	Atc-30	5	2	Essential
	6206	RVBD_0683	d14	Atc-300	5	2	Essential
	6206	RVBD_0684	d5	Atc-30	6	2	Essential
	6206	RVBD_0684	d5	Atc-300	6	2	Essential
	6206	RVBD_0684	d10	Atc-30	6	5	Essential
	6206	RVBD_0684	d10	Atc-300	6	5	Essential
	6206	RVBD_0684	d14	Atc-30	6	4	Essential
	6206	RVBD_0684	d14	Atc-300	6	4	Essential
	6206	RVBD_0685	d10	Atc-30	6	4	Essential
	6206	RVBD_0685	d10	Atc-300	6	5	Essential
	6206	RVBD_0685	d14	Atc-30	6	4	Essential
	6206	RVBD_0685	d14	Atc-300	6	5	Essential
	6206	RVBD_0700	d5	Atc-300	4	2	Essential
	6206	RVBD_0700	d10	Atc-30	4	4	Essential
	6206	RVBD_0700	d10	Atc-300	4	4	Essential
	6206	RVBD_0700	d14	Atc-30	4	4	Essential
	6206	RVBD_0700	d14	Atc-300	4	4	Essential
	6206	RVBD_0701	d10	Atc-30	6	3	Essential
	6206	RVBD_0701	d10	Atc-300	6	4	Essential
	6206	RVBD_0701	d14	Atc-30	6	3	Essential
	6206	RVBD_0701	d14	Atc-300	6	4	Essential
	6206	RVBD_0702	d10	Atc-30	6	6	Essential
	6206	RVBD_0702	d10	Atc-300	6	6	Essential
	6206	RVBD_0702	d14	Atc-30	6	5	Essential
	6206	RVBD_0702	d14	Atc-300	6	6	Essential
	6206	RVBD_0703	d10	Atc-30	5	4	Essential
	6206	RVBD_0703	d10	Atc-300	5	4	Essential
	6206	RVBD_0703	d14	Atc-30	5	3	Essential
	6206	RVBD_0703	d14	Atc-300	5	3	Essential
	6206	RVBD_0704	d10	Atc-30	6	6	Essential
	6206	RVBD_0704	d10	Atc-300	6	6	Essential
	6206	RVBD_0704	d14	Atc-30	6	5	Essential
	6206	RVBD_0704	d14	Atc-300	6	5	Essential
	6206	RVBD_0705	d10	Atc-30	4	4	Essential
	6206	RVBD_0705	d10	Atc-300	4	4	Essential
	6206	RVBD_0705	d14	Atc-30	4	4	Essential
	6206	RVBD_0705	d14	Atc-300	4	4	Essential
	6206	RVBD_0706	d10	Atc-30	6	4	Essential
	6206	RVBD_0706	d10	Atc-300	6	5	Essential
	6206	RVBD_0706	d14	Atc-30	6	4	Essential
	6206	RVBD_0706	d14	Atc-300	6	4	Essential
	6206	RVBD_0707	d10	Atc-30	6	4	Essential
	6206	RVBD_0707	d10	Atc-300	6	4	Essential
	6206	RVBD_0707	d14	Atc-30	6	4	Essential
	6206	RVBD_0707	d14	Atc-300	6	4	Essential
	6206	RVBD_0708	d10	Atc-30	6	2	Essential
	6206	RVBD_0708	d10	Atc-300	6	2	Essential
	6206	RVBD_0708	d14	Atc-30	6	2	Essential
	6206	RVBD_0708	d14	Atc-300	6	3	Essential
	6206	RVBD_0709	d10	Atc-30	2	2	Essential
	6206	RVBD_0709	d10	Atc-300	2	2	Essential
	6206	RVBD_0709	d14	Atc-30	2	2	Essential
	6206	RVBD_0709	d14	Atc-300	2	2	Essential
	6206	RVBD_0710	d10	Atc-30	2	2	Essential
	6206	RVBD_0710	d10	Atc-300	2	2	Essential
	6206	RVBD_0710	d14	Atc-30	2	2	Essential
	6206	RVBD_0710	d14	Atc-300	2	2	Essential
	6206	RVBD_0714	d10	Atc-30	3	3	Essential
	6206	RVBD_0714	d10	Atc-300	3	3	Essential
	6206	RVBD_0714	d14	Atc-30	3	3	Essential
	6206	RVBD_0714	d14	Atc-300	3	2	Essential
	6206	RVBD_0716	d10	Atc-30	6	4	Essential
	6206	RVBD_0716	d10	Atc-300	6	5	Essential
	6206	RVBD_0716	d14	Atc-30	6	4	Essential
	6206	RVBD_0716	d14	Atc-300	6	4	Essential
	6206	RVBD_0717	d10	Atc-30	3	2	Essential
	6206	RVBD_0717	d10	Atc-300	3	2	Essential
	6206	RVBD_0717	d14	Atc-30	3	2	Essential
	6206	RVBD_0717	d14	Atc-300	3	2	Essential
	6206	RVBD_0718	d10	Atc-30	6	4	Essential
	6206	RVBD_0718	d10	Atc-300	6	5	Essential
	6206	RVBD_0718	d14	Atc-30	6	4	Essential
	6206	RVBD_0718	d14	Atc-300	6	6	Essential
	6206	RVBD_0719	d5	Atc-30	6	2	Essential
	6206	RVBD_0719	d5	Atc-300	6	3	Essential
	6206	RVBD_0719	d10	Atc-30	6	3	Essential
	6206	RVBD_0719	d10	Atc-300	6	3	Essential
	6206	RVBD_0719	d14	Atc-30	6	2	Essential
	6206	RVBD_0719	d14	Atc-300	6	2	Essential
	6206	RVBD_0720	d10	Atc-30	3	2	Essential
	6206	RVBD_0720	d10	Atc-300	3	2	Essential
	6206	RVBD_0720	d14	Atc-30	3	2	Essential
	6206	RVBD_0720	d14	Atc-300	3	2	Essential
	6206	RVBD_0721	d5	Atc-300	6	5	Essential
	6206	RVBD_0721	d10	Atc-30	6	5	Essential
	6206	RVBD_0721	d10	Atc-300	6	6	Essential
	6206	RVBD_0721	d14	Atc-30	6	4	Essential
	6206	RVBD_0721	d14	Atc-300	6	6	Essential
	6206	RVBD_0723	d10	Atc-30	5	3	Essential
	6206	RVBD_0723	d10	Atc-300	5	4	Essential
	6206	RVBD_0723	d14	Atc-30	5	4	Essential
	6206	RVBD_0723	d14	Atc-300	5	5	Essential
	6206	RVBD_0732	d10	Atc-30	6	2	Essential
	6206	RVBD_0732	d10	Atc-300	6	2	Essential
	6206	RVBD_0732	d14	Atc-30	6	2	Essential
	6206	RVBD_0732	d14	Atc-300	6	2	Essential
	6206	RVBD_0733	d10	Atc-30	6	2	Essential
	6206	RVBD_0733	d10	Atc-300	6	2	Essential
	6206	RVBD_0733	d14	Atc-30	6	3	Essential
	6206	RVBD_0733	d14	Atc-300	6	3	Essential
	6206	RVBD_0744c	d10	Atc-30	6	2	Essential
	6206	RVBD_0744c	d10	Atc-300	6	2	Essential
	6206	RVBD_0744c	d14	Atc-30	6	2	Essential
	6206	RVBD_0757	d10	Atc-30	6	3	Essential
	6206	RVBD_0757	d10	Atc-300	6	2	Essential
	6206	RVBD_0757	d14	Atc-30	6	4	Essential
	6206	RVBD_0757	d14	Atc-300	6	5	Essential
	6206	RVBD_0772	d10	Atc-30	6	4	Essential
	6206	RVBD_0772	d10	Atc-300	6	5	Essential
	6206	RVBD_0772	d14	Atc-30	6	6	Essential
	6206	RVBD_0772	d14	Atc-300	6	6	Essential
	6206	RVBD_0777	d10	Atc-30	6	3	Essential
	6206	RVBD_0777	d10	Atc-300	6	2	Essential
	6206	RVBD_0777	d14	Atc-30	6	4	Essential
	6206	RVBD_0777	d14	Atc-300	6	5	Essential
	6206	RVBD_0780	d14	Atc-300	6	2	Essential
	6206	RVBD_0787A	d14	Atc-300	3	2	Essential
	6206	RVBD_0788	d14	Atc-30	6	3	Essential
	6206	RVBD_0788	d14	Atc-300	6	3	Essential
	6206	RVBD_0803	d10	Atc-30	6	4	Essential
	6206	RVBD_0803	d10	Atc-300	6	4	Essential
	6206	RVBD_0803	d14	Atc-30	6	5	Essential
	6206	RVBD_0803	d14	Atc-300	6	5	Essential
	6206	RVBD_0808	d10	Atc-30	6	5	Essential
	6206	RVBD_0808	d10	Atc-300	6	4	Essential
	6206	RVBD_0808	d14	Atc-30	6	3	Essential
	6206	RVBD_0808	d14	Atc-300	6	4	Essential
	6206	RVBD_0809	d10	Atc-30	6	3	Essential
	6206	RVBD_0809	d14	Atc-30	6	4	Essential
	6206	RVBD_0809	d14	Atc-300	6	2	Essential
	6206	RVBD_0810c	d5	Atc-30	4	2	Essential
	6206	RVBD_0810c	d5	Atc-300	4	2	Essential
	6206	RVBD_0810c	d10	Atc-30	4	3	Essential
	6206	RVBD_0810c	d10	Atc-300	4	4	Essential
	6206	RVBD_0810c	d14	Atc-30	4	3	Essential
	6206	RVBD_0810c	d14	Atc-300	4	4	Essential
	6206	RVBD_0811c	d14	Atc-30	6	2	Essential
	6206	RVBD_0811c	d14	Atc-300	6	2	Essential
	6206	RVBD_0824c	d10	Atc-30	6	6	Essential
	6206	RVBD_0824c	d10	Atc-300	6	6	Essential
	6206	RVBD_0824c	d14	Atc-30	6	5	Essential
	6206	RVBD_0824c	d14	Atc-300	6	5	Essential
	6206	RVBD_0883c	d5	Atc-30	6	2	Essential
	6206	RVBD_0883c	d5	Atc-300	6	2	Essential
	6206	RVBD_0883c	d10	Atc-30	6	5	Essential
	6206	RVBD_0883c	d10	Atc-300	6	5	Essential
	6206	RVBD_0883c	d14	Atc-30	6	5	Essential
	6206	RVBD_0883c	d14	Atc-300	6	5	Essential
	6206	RVBD_0884c	d10	Atc-30	6	5	Essential
	6206	RVBD_0884c	d10	Atc-300	6	6	Essential
	6206	RVBD_0884c	d14	Atc-30	6	6	Essential
	6206	RVBD_0884c	d14	Atc-300	6	6	Essential
	6206	RVBD_0903c	d14	Atc-30	6	2	Essential
	6206	RVBD_0903c	d14	Atc-300	6	3	Essential
	6206	RVBD_0948c	d10	Atc-30	6	2	Essential
	6206	RVBD_0948c	d14	Atc-30	6	2	Essential
	6206	RVBD_0948c	d14	Atc-300	6	2	Essential
	6206	RVBD_0949	d14	Atc-30	6	2	Essential
	6206	RVBD_0951	d10	Atc-30	6	3	Essential
	6206	RVBD_0951	d10	Atc-300	6	2	Essential
	6206	RVBD_0951	d14	Atc-30	6	4	Essential
	6206	RVBD_0951	d14	Atc-300	6	5	Essential
	6206	RVBD_0952	d10	Atc-30	6	2	Essential
	6206	RVBD_0952	d10	Atc-300	6	2	Essential
	6206	RVBD_0952	d14	Atc-30	6	4	Essential
	6206	RVBD_0952	d14	Atc-300	6	3	Essential
	6206	RVBD_0956	d10	Atc-30	6	4	Essential
	6206	RVBD_0956	d10	Atc-300	6	6	Essential
	6206	RVBD_0956	d14	Atc-30	6	5	Essential
	6206	RVBD_0956	d14	Atc-300	6	5	Essential
	6206	RVBD_0957	d10	Atc-30	6	5	Essential
	6206	RVBD_0957	d10	Atc-300	6	5	Essential
	6206	RVBD_0957	d14	Atc-30	6	5	Essential
	6206	RVBD_0957	d14	Atc-300	6	6	Essential
	6206	RVBD_0993	d10	Atc-30	6	3	Essential
	6206	RVBD_0993	d10	Atc-300	6	3	Essential
	6206	RVBD_0993	d14	Atc-30	6	4	Essential
	6206	RVBD_0993	d14	Atc-300	6	5	Essential
	6206	RVBD_1007c	d10	Atc-30	6	5	Essential
	6206	RVBD_1007c	d10	Atc-300	6	4	Essential
	6206	RVBD_1007c	d14	Atc-30	6	5	Essential
	6206	RVBD_1007c	d14	Atc-300	6	5	Essential
	6206	RVBD_1011	d14	Atc-300	6	2	Essential
	6206	RVBD_1014c	d14	Atc-300	6	2	Essential
	6206	RVBD_1015c	d14	Atc-30	6	3	Essential
	6206	RVBD_1015c	d14	Atc-300	6	3	Essential
	6206	RVBD_1017c	d10	Atc-30	6	5	Essential
	6206	RVBD_1017c	d10	Atc-300	6	6	Essential
	6206	RVBD_1017c	d14	Atc-30	6	6	Essential
	6206	RVBD_1017c	d14	Atc-300	6	4	Essential
	6206	RVBD_1018c	d10	Atc-300	6	2	Essential
	6206	RVBD_1018c	d14	Atc-30	6	3	Essential
	6206	RVBD_1018c	d14	Atc-300	6	3	Essential
	6206	RVBD_1023	d14	Atc-30	6	3	Essential
	6206	RVBD_1023	d14	Atc-300	6	2	Essential
	6206	RVBD_1024	d14	Atc-30	6	3	Essential
	6206	RVBD_1024	d14	Atc-300	6	4	Essential
	6206	RVBD_1025	d14	Atc-30	6	2	Essential
	6206	RVBD_1093	d10	Atc-30	6	2	Essential
	6206	RVBD_1093	d10	Atc-300	6	2	Essential
	6206	RVBD_1093	d14	Atc-30	6	3	Essential
	6206	RVBD_1093	d14	Atc-300	6	5	Essential
	6206	RVBD_1094	d14	Atc-30	6	2	Essential
	6206	RVBD_1097c	d14	Atc-30	6	2	Essential
	6206	RVBD_1097c	d14	Atc-300	6	2	Essential
	6206	RVBD_1098c	d10	Atc-30	6	3	Essential
	6206	RVBD_1098c	d10	Atc-300	6	3	Essential
	6206	RVBD_1098c	d14	Atc-30	6	6	Essential
	6206	RVBD_1098c	d14	Atc-300	6	4	Essential
	6206	RVBD_1099c	d10	Atc-300	6	3	Essential
	6206	RVBD_1099c	d14	Atc-30	6	3	Essential
	6206	RVBD_1099c	d14	Atc-300	6	4	Essential
	6206	RVBD_1110	d10	Atc-30	6	5	Essential
	6206	RVBD_1110	d10	Atc-300	6	6	Essential
	6206	RVBD_1110	d14	Atc-30	6	6	Essential
	6206	RVBD_1110	d14	Atc-300	6	6	Essential
	6206	RVBD_1111c	d10	Atc-30	6	4	Essential
	6206	RVBD_1111c	d10	Atc-300	6	3	Essential
	6206	RVBD_1111c	d14	Atc-30	6	4	Essential
	6206	RVBD_1111c	d14	Atc-300	6	2	Essential
	6206	RVBD_1133c	d10	Atc-30	6	2	Essential
	6206	RVBD_1133c	d10	Atc-300	6	4	Essential
	6206	RVBD_1133c	d14	Atc-30	6	6	Essential
	6206	RVBD_1133c	d14	Atc-300	6	5	Essential
	6206	RVBD_1166	d14	Atc-30	6	2	Essential
	6206	RVBD_1177	d10	Atc-30	6	2	Essential
	6206	RVBD_1177	d10	Atc-300	6	2	Essential
	6206	RVBD_1177	d14	Atc-30	6	2	Essential
	6206	RVBD_1177	d14	Atc-300	6	2	Essential
	6206	RVBD_1211	d10	Atc-300	2	2	Essential
	6206	RVBD_1211	d14	Atc-30	2	2	Essential
	6206	RVBD_1211	d14	Atc-300	2	2	Essential
	6206	RVBD_1222	d10	Atc-300	6	2	Essential
	6206	RVBD_1222	d14	Atc-300	6	2	Essential
	6206	RVBD_1223	d14	Atc-30	6	3	Essential
	6206	RVBD_1223	d14	Atc-300	6	2	Essential
	6206	RVBD_1224	d14	Atc-30	6	3	Essential
	6206	RVBD_1224	d14	Atc-300	6	3	Essential
	6206	RVBD_1229c	d14	Atc-300	6	2	Essential
	6206	RVBD_1240	d10	Atc-30	6	2	Essential
	6206	RVBD_1240	d14	Atc-300	6	2	Essential
	6206	RVBD_1248c	d10	Atc-30	6	3	Essential
	6206	RVBD_1248c	d10	Atc-300	6	3	Essential
	6206	RVBD_1248c	d14	Atc-30	6	3	Essential
	6206	RVBD_1248c	d14	Atc-300	6	4	Essential
	6206	RVBD_1292	d10	Atc-30	6	5	Essential
	6206	RVBD_1292	d10	Atc-300	6	5	Essential
	6206	RVBD_1292	d14	Atc-30	6	6	Essential
	6206	RVBD_1292	d14	Atc-300	6	6	Essential
	6206	RVBD_1293	d10	Atc-30	6	4	Essential
	6206	RVBD_1293	d10	Atc-300	6	5	Essential
	6206	RVBD_1293	d14	Atc-30	6	5	Essential
	6206	RVBD_1293	d14	Atc-300	6	6	Essential
	6206	RVBD_1294	d10	Atc-30	6	3	Essential
	6206	RVBD_1294	d10	Atc-300	6	4	Essential
	6206	RVBD_1294	d14	Atc-30	6	3	Essential
	6206	RVBD_1294	d14	Atc-300	6	4	Essential
	6206	RVBD_1295	d10	Atc-30	6	5	Essential
	6206	RVBD_1295	d10	Atc-300	6	4	Essential
	6206	RVBD_1295	d14	Atc-30	6	5	Essential
	6206	RVBD_1295	d14	Atc-300	6	5	Essential
	6206	RVBD_1296	d10	Atc-30	6	2	Essential
	6206	RVBD_1296	d10	Atc-300	6	3	Essential
	6206	RVBD_1296	d14	Atc-30	6	3	Essential
	6206	RVBD_1296	d14	Atc-300	6	4	Essential
	6206	RVBD_1297	d5	Atc-300	6	2	Essential
	6206	RVBD_1297	d10	Atc-30	6	6	Essential
	6206	RVBD_1297	d10	Atc-300	6	6	Essential
	6206	RVBD_1297	d14	Atc-30	6	6	Essential
	6206	RVBD_1297	d14	Atc-300	6	6	Essential
	6206	RVBD_1298	d10	Atc-30	3	3	Essential
	6206	RVBD_1298	d10	Atc-300	3	2	Essential
	6206	RVBD_1298	d14	Atc-30	3	3	Essential
	6206	RVBD_1298	d14	Atc-300	3	3	Essential
	6206	RVBD_1299	d10	Atc-30	6	3	Essential
	6206	RVBD_1299	d10	Atc-300	6	3	Essential
	6206	RVBD_1299	d14	Atc-30	6	5	Essential
	6206	RVBD_1299	d14	Atc-300	6	5	Essential
	6206	RVBD_1302	d14	Atc-30	6	4	Essential
	6206	RVBD_1302	d14	Atc-300	6	4	Essential
	6206	RVBD_1303	d10	Atc-30	6	5	Essential
	6206	RVBD_1303	d10	Atc-300	6	5	Essential
	6206	RVBD_1303	d14	Atc-30	6	6	Essential
	6206	RVBD_1303	d14	Atc-300	6	6	Essential
	6206	RVBD_1304	d10	Atc-30	6	4	Essential
	6206	RVBD_1304	d10	Atc-300	6	6	Essential
	6206	RVBD_1304	d14	Atc-30	6	5	Essential
	6206	RVBD_1304	d14	Atc-300	6	6	Essential
	6206	RVBD_1306	d10	Atc-30	6	3	Essential
	6206	RVBD_1306	d10	Atc-300	6	3	Essential
	6206	RVBD_1306	d14	Atc-30	6	4	Essential
	6206	RVBD_1306	d14	Atc-300	6	5	Essential
	6206	RVBD_1307	d10	Atc-30	6	5	Essential
	6206	RVBD_1307	d10	Atc-300	6	5	Essential
	6206	RVBD_1307	d14	Atc-30	6	6	Essential
	6206	RVBD_1307	d14	Atc-300	6	5	Essential
	6206	RVBD_1308	d10	Atc-30	6	5	Essential
	6206	RVBD_1308	d10	Atc-300	6	5	Essential
	6206	RVBD_1308	d14	Atc-30	6	6	Essential
	6206	RVBD_1308	d14	Atc-300	6	6	Essential
	6206	RVBD_1309	d10	Atc-30	6	5	Essential
	6206	RVBD_1309	d10	Atc-300	6	5	Essential
	6206	RVBD_1309	d14	Atc-30	6	5	Essential
	6206	RVBD_1309	d14	Atc-300	6	6	Essential
	6206	RVBD_1310	d10	Atc-30	6	3	Essential
	6206	RVBD_1310	d10	Atc-300	6	6	Essential
	6206	RVBD_1310	d14	Atc-30	6	6	Essential
	6206	RVBD_1310	d14	Atc-300	6	6	Essential
	6206	RVBD_1311	d10	Atc-30	6	6	Essential
	6206	RVBD_1311	d10	Atc-300	6	6	Essential
	6206	RVBD_1311	d14	Atc-30	6	5	Essential
	6206	RVBD_1311	d14	Atc-300	6	6	Essential
	6206	RVBD_1315	d14	Atc-300	6	3	Essential
	6206	RVBD_1326c	d10	Atc-30	6	4	Essential
	6206	RVBD_1326c	d10	Atc-300	6	5	Essential
	6206	RVBD_1326c	d14	Atc-30	6	4	Essential
	6206	RVBD_1326c	d14	Atc-300	6	4	Essential
	6206	RVBD_1327c	d10	Atc-30	6	2	Essential
	6206	RVBD_1327c	d10	Atc-300	6	4	Essential
	6206	RVBD_1327c	d14	Atc-30	6	6	Essential
	6206	RVBD_1327c	d14	Atc-300	6	6	Essential
	6206	RVBD_1339	d10	Atc-30	6	2	Essential
	6206	RVBD_1339	d10	Atc-300	6	4	Essential
	6206	RVBD_1339	d14	Atc-30	6	3	Essential
	6206	RVBD_1339	d14	Atc-300	6	4	Essential
	6206	RVBD_1343c	d10	Atc-30	6	2	Essential
	6206	RVBD_1343c	d14	Atc-30	6	2	Essential
	6206	RVBD_1343c	d14	Atc-300	6	2	Essential
	6206	RVBD_1348	d10	Atc-30	6	5	Essential
	6206	RVBD_1348	d10	Atc-300	6	5	Essential
	6206	RVBD_1348	d14	Atc-30	6	6	Essential
	6206	RVBD_1348	d14	Atc-300	6	5	Essential
	6206	RVBD_1349	d14	Atc-300	6	2	Essential
	6206	RVBD_1378c	d10	Atc-300	6	2	Essential
	6206	RVBD_1379	d10	Atc-30	6	3	Essential
	6206	RVBD_1379	d10	Atc-300	6	4	Essential
	6206	RVBD_1379	d14	Atc-30	6	4	Essential
	6206	RVBD_1379	d14	Atc-300	6	4	Essential
	6206	RVBD_1380	d10	Atc-30	6	3	Essential
	6206	RVBD_1380	d10	Atc-300	6	4	Essential
	6206	RVBD_1380	d14	Atc-30	6	4	Essential
	6206	RVBD_1380	d14	Atc-300	6	4	Essential
	6206	RVBD_1381	d10	Atc-30	6	3	Essential
	6206	RVBD_1381	d10	Atc-300	6	2	Essential
	6206	RVBD_1381	d14	Atc-30	6	3	Essential
	6206	RVBD_1381	d14	Atc-300	6	2	Essential
	6206	RVBD_1382	d10	Atc-30	6	2	Essential
	6206	RVBD_1382	d10	Atc-300	6	3	Essential
	6206	RVBD_1382	d14	Atc-30	6	4	Essential
	6206	RVBD_1382	d14	Atc-300	6	4	Essential
	6206	RVBD_1383	d10	Atc-30	6	4	Essential
	6206	RVBD_1383	d10	Atc-300	6	4	Essential
	6206	RVBD_1383	d14	Atc-30	6	4	Essential
	6206	RVBD_1383	d14	Atc-300	6	4	Essential
	6206	RVBD_1384	d10	Atc-30	6	4	Essential
	6206	RVBD_1384	d10	Atc-300	6	4	Essential
	6206	RVBD_1384	d14	Atc-30	6	4	Essential
	6206	RVBD_1384	d14	Atc-300	6	6	Essential
	6206	RVBD_1385	d14	Atc-30	6	2	Essential
	6206	RVBD_1385	d14	Atc-300	6	2	Essential
	6206	RVBD_1388	d14	Atc-300	6	2	Essential
	6206	RVBD_1389	d10	Atc-30	6	5	Essential
	6206	RVBD_1389	d10	Atc-300	6	5	Essential
	6206	RVBD_1389	d14	Atc-30	6	6	Essential
	6206	RVBD_1389	d14	Atc-300	6	6	Essential
	6206	RVBD_1390	d10	Atc-30	5	3	Essential
	6206	RVBD_1390	d10	Atc-300	5	3	Essential
	6206	RVBD_1390	d14	Atc-30	5	4	Essential
	6206	RVBD_1390	d14	Atc-300	5	4	Essential
	6206	RVBD_1391	d10	Atc-30	6	4	Essential
	6206	RVBD_1391	d10	Atc-300	6	4	Essential
	6206	RVBD_1391	d14	Atc-30	6	4	Essential
	6206	RVBD_1391	d14	Atc-300	6	5	Essential
	6206	RVBD_1392	d10	Atc-30	6	3	Essential
	6206	RVBD_1392	d10	Atc-300	6	2	Essential
	6206	RVBD_1392	d14	Atc-30	6	6	Essential
	6206	RVBD_1392	d14	Atc-300	6	5	Essential
	6206	RVBD_1408	d14	Atc-30	6	4	Essential
	6206	RVBD_1408	d14	Atc-300	6	5	Essential
	6206	RVBD_1409	d14	Atc-300	6	2	Essential
	6206	RVBD_1415	d10	Atc-30	6	5	Essential
	6206	RVBD_1415	d10	Atc-300	6	6	Essential
	6206	RVBD_1415	d14	Atc-30	6	6	Essential
	6206	RVBD_1415	d14	Atc-300	6	6	Essential
	6206	RVBD_1422	d14	Atc-300	6	2	Essential
	6206	RVBD_1423	d14	Atc-30	6	3	Essential
	6206	RVBD_1423	d14	Atc-300	6	2	Essential
	6206	RVBD_1449c	d10	Atc-30	6	5	Essential
	6206	RVBD_1449c	d10	Atc-300	6	5	Essential
	6206	RVBD_1449c	d14	Atc-30	6	5	Essential
	6206	RVBD_1449c	d14	Atc-300	6	5	Essential
	6206	RVBD_1451	d5	Atc-300	6	2	Essential
	6206	RVBD_1451	d10	Atc-30	6	5	Essential
	6206	RVBD_1451	d10	Atc-300	6	4	Essential
	6206	RVBD_1451	d14	Atc-30	6	6	Essential
	6206	RVBD_1451	d14	Atc-300	6	6	Essential
	6206	RVBD_1456c	d10	Atc-30	6	2	Essential
	6206	RVBD_1456c	d14	Atc-30	6	3	Essential
	6206	RVBD_1456c	d14	Atc-300	6	3	Essential
	6206	RVBD_1460	d10	Atc-30	6	3	Essential
	6206	RVBD_1460	d10	Atc-300	6	2	Essential
	6206	RVBD_1460	d14	Atc-30	6	3	Essential
	6206	RVBD_1460	d14	Atc-300	6	3	Essential
	6206	RVBD_1461	d10	Atc-30	6	4	Essential
	6206	RVBD_1461	d10	Atc-300	6	4	Essential
	6206	RVBD_1461	d14	Atc-30	6	5	Essential
	6206	RVBD_1461	d14	Atc-300	6	4	Essential
	6206	RVBD_1462	d10	Atc-30	6	4	Essential
	6206	RVBD_1462	d10	Atc-300	6	4	Essential
	6206	RVBD_1462	d14	Atc-30	6	5	Essential
	6206	RVBD_1462	d14	Atc-300	6	5	Essential
	6206	RVBD_1463	d10	Atc-30	6	5	Essential
	6206	RVBD_1463	d10	Atc-300	6	6	Essential
	6206	RVBD_1463	d14	Atc-30	6	5	Essential
	6206	RVBD_1463	d14	Atc-300	6	6	Essential
	6206	RVBD_1475c	d14	Atc-30	6	2	Essential
	6206	RVBD_1475c	d14	Atc-300	6	2	Essential
	6206	RVBD_1476	d14	Atc-300	6	3	Essential
	6206	RVBD_1477	d10	Atc-30	6	3	Essential
	6206	RVBD_1477	d10	Atc-300	6	3	Essential
	6206	RVBD_1477	d14	Atc-30	6	2	Essential
	6206	RVBD_1477	d14	Atc-300	6	2	Essential
	6206	RVBD_1480	d14	Atc-30	6	2	Essential
	6206	RVBD_1480	d14	Atc-300	6	4	Essential
	6206	RVBD_1483	d10	Atc-30	6	5	Essential
	6206	RVBD_1483	d10	Atc-300	6	6	Essential
	6206	RVBD_1483	d14	Atc-30	6	6	Essential
	6206	RVBD_1483	d14	Atc-300	6	6	Essential
	6206	RVBD_1484	d10	Atc-30	6	4	Essential
	6206	RVBD_1484	d10	Atc-300	6	3	Essential
	6206	RVBD_1484	d14	Atc-30	6	5	Essential
	6206	RVBD_1484	d14	Atc-300	6	5	Essential
	6206	RVBD_1536	d10	Atc-30	6	4	Essential
	6206	RVBD_1536	d10	Atc-300	6	4	Essential
	6206	RVBD_1536	d14	Atc-30	6	4	Essential
	6206	RVBD_1536	d14	Atc-300	6	4	Essential
	6206	RVBD_1539	d10	Atc-30	6	2	Essential
	6206	RVBD_1539	d14	Atc-30	6	4	Essential
	6206	RVBD_1539	d14	Atc-300	6	4	Essential
	6206	RVBD_1547	d5	Atc-300	6	4	Essential
	6206	RVBD_1547	d10	Atc-30	6	5	Essential
	6206	RVBD_1547	d10	Atc-300	6	5	Essential
	6206	RVBD_1547	d14	Atc-30	6	5	Essential
	6206	RVBD_1547	d14	Atc-300	6	5	Essential
	6206	RVBD_1559	d10	Atc-30	6	2	Essential
	6206	RVBD_1559	d10	Atc-300	6	2	Essential
	6206	RVBD_1559	d14	Atc-30	6	4	Essential
	6206	RVBD_1559	d14	Atc-300	6	6	Essential
	6206	RVBD_1594	d14	Atc-30	6	2	Essential
	6206	RVBD_1594	d14	Atc-300	6	2	Essential
	6206	RVBD_1595	d14	Atc-300	6	3	Essential
	6206	RVBD_1596	d14	Atc-30	6	4	Essential
	6206	RVBD_1596	d14	Atc-300	6	2	Essential
	6206	RVBD_1599	d10	Atc-30	6	4	Essential
	6206	RVBD_1599	d10	Atc-300	6	4	Essential
	6206	RVBD_1599	d14	Atc-30	6	6	Essential
	6206	RVBD_1599	d14	Atc-300	6	6	Essential
	6206	RVBD_1600	d10	Atc-30	6	3	Essential
	6206	RVBD_1600	d10	Atc-300	6	3	Essential
	6206	RVBD_1600	d14	Atc-30	6	4	Essential
	6206	RVBD_1600	d14	Atc-300	6	5	Essential
	6206	RVBD_1601	d10	Atc-30	6	2	Essential
	6206	RVBD_1601	d10	Atc-300	6	3	Essential
	6206	RVBD_1601	d14	Atc-30	6	2	Essential
	6206	RVBD_1601	d14	Atc-300	6	4	Essential
	6206	RVBD_1602	d10	Atc-30	6	6	Essential
	6206	RVBD_1602	d10	Atc-300	6	5	Essential
	6206	RVBD_1602	d14	Atc-30	6	6	Essential
	6206	RVBD_1602	d14	Atc-300	6	6	Essential
	6206	RVBD_1603	d10	Atc-30	6	4	Essential
	6206	RVBD_1603	d10	Atc-300	6	4	Essential
	6206	RVBD_1603	d14	Atc-30	6	5	Essential
	6206	RVBD_1603	d14	Atc-300	6	3	Essential
	6206	RVBD_1604	d10	Atc-300	6	3	Essential
	6206	RVBD_1604	d14	Atc-30	6	3	Essential
	6206	RVBD_1604	d14	Atc-300	6	5	Essential
	6206	RVBD_1605	d10	Atc-30	6	3	Essential
	6206	RVBD_1605	d10	Atc-300	6	3	Essential
	6206	RVBD_1605	d14	Atc-30	6	5	Essential
	6206	RVBD_1605	d14	Atc-300	6	5	Essential
	6206	RVBD_1606	d14	Atc-30	6	2	Essential
	6206	RVBD_1606	d14	Atc-300	6	2	Essential
	6206	RVBD_1609	d10	Atc-30	6	2	Essential
	6206	RVBD_1609	d14	Atc-30	6	5	Essential
	6206	RVBD_1609	d14	Atc-300	6	6	Essential
	6206	RVBD_1610	d14	Atc-30	6	2	Essential
	6206	RVBD_1610	d14	Atc-300	6	2	Essential
	6206	RVBD_1611	d10	Atc-30	6	5	Essential
	6206	RVBD_1611	d10	Atc-300	6	4	Essential
	6206	RVBD_1611	d14	Atc-30	6	5	Essential
	6206	RVBD_1611	d14	Atc-300	6	5	Essential
	6206	RVBD_1612	d10	Atc-30	6	3	Essential
	6206	RVBD_1612	d14	Atc-30	6	5	Essential
	6206	RVBD_1612	d14	Atc-300	6	6	Essential
	6206	RVBD_1613	d10	Atc-30	6	2	Essential
	6206	RVBD_1613	d14	Atc-30	6	6	Essential
	6206	RVBD_1613	d14	Atc-300	6	6	Essential
	6206	RVBD_1630	d10	Atc-30	6	4	Essential
	6206	RVBD_1630	d10	Atc-300	6	4	Essential
	6206	RVBD_1630	d14	Atc-30	6	3	Essential
	6206	RVBD_1630	d14	Atc-300	6	3	Essential
	6206	RVBD_1641	d5	Atc-30	6	2	Essential
	6206	RVBD_1641	d5	Atc-300	6	3	Essential
	6206	RVBD_1641	d10	Atc-30	6	5	Essential
	6206	RVBD_1641	d10	Atc-300	6	4	Essential
	6206	RVBD_1641	d14	Atc-30	6	5	Essential
	6206	RVBD_1641	d14	Atc-300	6	4	Essential
	6206	RVBD_1642	d10	Atc-30	4	3	Essential
	6206	RVBD_1642	d10	Atc-300	4	4	Essential
	6206	RVBD_1642	d14	Atc-30	4	3	Essential
	6206	RVBD_1642	d14	Atc-300	4	3	Essential
	6206	RVBD_1649	d10	Atc-30	6	6	Essential
	6206	RVBD_1649	d10	Atc-300	6	6	Essential
	6206	RVBD_1649	d14	Atc-30	6	6	Essential
	6206	RVBD_1649	d14	Atc-300	6	6	Essential
	6206	RVBD_1650	d10	Atc-30	6	6	Essential
	6206	RVBD_1650	d10	Atc-300	6	5	Essential
	6206	RVBD_1650	d14	Atc-30	6	5	Essential
	6206	RVBD_1650	d14	Atc-300	6	6	Essential
	6206	RVBD_1652	d14	Atc-30	6	4	Essential
	6206	RVBD_1652	d14	Atc-300	6	4	Essential
	6206	RVBD_1654	d10	Atc-30	6	2	Essential
	6206	RVBD_1654	d10	Atc-300	6	2	Essential
	6206	RVBD_1654	d14	Atc-30	6	2	Essential
	6206	RVBD_1654	d14	Atc-300	6	2	Essential
	6206	RVBD_1655	d10	Atc-30	6	2	Essential
	6206	RVBD_1655	d14	Atc-30	6	3	Essential
	6206	RVBD_1655	d14	Atc-300	6	3	Essential
	6206	RVBD_1658	d10	Atc-30	6	4	Essential
	6206	RVBD_1658	d10	Atc-300	6	4	Essential
	6206	RVBD_1658	d14	Atc-30	6	4	Essential
	6206	RVBD_1658	d14	Atc-300	6	4	Essential
	6206	RVBD_1659	d14	Atc-30	6	2	Essential
	6206	RVBD_1689	d10	Atc-30	6	4	Essential
	6206	RVBD_1689	d10	Atc-300	6	4	Essential
	6206	RVBD_1689	d14	Atc-30	6	5	Essential
	6206	RVBD_1689	d14	Atc-300	6	5	Essential
	6206	RVBD_1695	d14	Atc-30	6	2	Essential
	6206	RVBD_1695	d14	Atc-300	6	3	Essential
	6206	RVBD_1697	d14	Atc-300	6	2	Essential
	6206	RVBD_1699	d10	Atc-30	6	4	Essential
	6206	RVBD_1699	d10	Atc-300	6	5	Essential
	6206	RVBD_1699	d14	Atc-30	6	6	Essential
	6206	RVBD_1699	d14	Atc-300	6	6	Essential
	6206	RVBD_1710	d14	Atc-30	6	2	Essential
	6206	RVBD_1710	d14	Atc-300	6	2	Essential
	6206	RVBD_1712	d14	Atc-30	6	2	Essential
	6206	RVBD_1713	d14	Atc-30	6	5	Essential
	6206	RVBD_1713	d14	Atc-300	6	5	Essential
	6206	RVBD_1782	d10	Atc-30	6	5	Essential
	6206	RVBD_1782	d10	Atc-300	6	6	Essential
	6206	RVBD_1782	d14	Atc-30	6	4	Essential
	6206	RVBD_1782	d14	Atc-300	6	4	Essential
	6206	RVBD_1783	d10	Atc-30	6	5	Essential
	6206	RVBD_1783	d10	Atc-300	6	4	Essential
	6206	RVBD_1783	d14	Atc-30	6	4	Essential
	6206	RVBD_1783	d14	Atc-300	6	4	Essential
	6206	RVBD_1791	d10	Atc-30	4	2	Essential
	6206	RVBD_1791	d10	Atc-300	4	2	Essential
	6206	RVBD_1791	d14	Atc-30	4	2	Essential
	6206	RVBD_1791	d14	Atc-300	4	2	Essential
	6206	RVBD_1794	d10	Atc-30	6	2	Essential
	6206	RVBD_1794	d10	Atc-300	6	3	Essential
	6206	RVBD_1794	d14	Atc-30	6	3	Essential
	6206	RVBD_1794	d14	Atc-300	6	3	Essential
	6206	RVBD_1795	d10	Atc-30	6	5	Essential
	6206	RVBD_1795	d10	Atc-300	6	4	Essential
	6206	RVBD_1795	d14	Atc-30	6	3	Essential
	6206	RVBD_1795	d14	Atc-300	6	4	Essential
	6206	RVBD_1796	d10	Atc-300	6	3	Essential
	6206	RVBD_1796	d14	Atc-30	6	3	Essential
	6206	RVBD_1796	d14	Atc-300	6	4	Essential
	6206	RVBD_1797	d10	Atc-30	6	3	Essential
	6206	RVBD_1797	d10	Atc-300	6	4	Essential
	6206	RVBD_1797	d14	Atc-30	6	5	Essential
	6206	RVBD_1797	d14	Atc-300	6	6	Essential
	6206	RVBD_1798	d14	Atc-30	6	3	Essential
	6206	RVBD_1798	d14	Atc-300	6	2	Essential
	6206	RVBD_1827	d10	Atc-30	6	5	Essential
	6206	RVBD_1827	d10	Atc-300	6	5	Essential
	6206	RVBD_1827	d14	Atc-30	6	4	Essential
	6206	RVBD_1827	d14	Atc-300	6	5	Essential
	6206	RVBD_1830	d10	Atc-30	6	6	Essential
	6206	RVBD_1830	d10	Atc-300	6	6	Essential
	6206	RVBD_1830	d14	Atc-30	6	6	Essential
	6206	RVBD_1830	d14	Atc-300	6	6	Essential
	6206	RVBD_1831	d14	Atc-30	5	2	Essential
	6206	RVBD_1831	d14	Atc-300	5	4	Essential
	6206	RVBD_1832	d14	Atc-30	6	4	Essential
	6206	RVBD_1832	d14	Atc-300	6	2	Essential
	6206	RVBD_1837c	d10	Atc-300	6	2	Essential
	6206	RVBD_1837c	d14	Atc-30	6	3	Essential
	6206	RVBD_1837c	d14	Atc-300	6	3	Essential
	6206	RVBD_2008c	d10	Atc-30	6	3	Essential
	6206	RVBD_2008c	d10	Atc-300	6	4	Essential
	6206	RVBD_2008c	d14	Atc-30	6	3	Essential
	6206	RVBD_2008c	d14	Atc-300	6	4	Essential
	6206	RVBD_2048c	d14	Atc-30	6	4	Essential
	6206	RVBD_2048c	d14	Atc-300	6	2	Essential
	6206	RVBD_2050	d14	Atc-300	6	2	Essential
	6206	RVBD_2051c	d10	Atc-300	6	2	Essential
	6206	RVBD_2051c	d14	Atc-30	6	2	Essential
	6206	RVBD_2051c	d14	Atc-300	6	2	Essential
	6206	RVBD_2093c	d14	Atc-30	6	4	Essential
	6206	RVBD_2093c	d14	Atc-300	6	4	Essential
	6206	RVBD_2094c	d10	Atc-300	3	3	Essential
	6206	RVBD_2094c	d14	Atc-30	3	2	Essential
	6206	RVBD_2094c	d14	Atc-300	3	3	Essential
	6206	RVBD_2121c	d10	Atc-30	6	5	Essential
	6206	RVBD_2121c	d10	Atc-300	6	5	Essential
	6206	RVBD_2121c	d14	Atc-30	6	4	Essential
	6206	RVBD_2121c	d14	Atc-300	6	4	Essential
	6206	RVBD_2122c	d10	Atc-30	6	3	Essential
	6206	RVBD_2122c	d10	Atc-300	6	2	Essential
	6206	RVBD_2122c	d14	Atc-30	6	4	Essential
	6206	RVBD_2122c	d14	Atc-300	6	4	Essential
	6206	RVBD_2139	d10	Atc-30	6	2	Essential
	6206	RVBD_2139	d10	Atc-300	6	4	Essential
	6206	RVBD_2139	d14	Atc-30	6	6	Essential
	6206	RVBD_2139	d14	Atc-300	6	5	Essential
	6206	RVBD_2142A	d5	Atc-30	2	2	Essential
	6206	RVBD_2142A	d5	Atc-300	2	2	Essential
	6206	RVBD_2142A	d10	Atc-30	2	2	Essential
	6206	RVBD_2142A	d14	Atc-30	2	2	Essential
	6206	RVBD_2142A	d14	Atc-300	2	2	Essential
	6206	RVBD_2145c	d14	Atc-30	6	4	Essential
	6206	RVBD_2145c	d14	Atc-300	6	4	Essential
	6206	RVBD_2147c	d10	Atc-30	6	4	Essential
	6206	RVBD_2147c	d10	Atc-300	6	3	Essential
	6206	RVBD_2147c	d14	Atc-30	6	6	Essential
	6206	RVBD_2147c	d14	Atc-300	6	6	Essential
	6206	RVBD_2150c	d10	Atc-30	6	2	Essential
	6206	RVBD_2150c	d10	Atc-300	6	2	Essential
	6206	RVBD_2150c	d14	Atc-30	6	5	Essential
	6206	RVBD_2150c	d14	Atc-300	6	4	Essential
	6206	RVBD_2152c	d14	Atc-30	6	2	Essential
	6206	RVBD_2152c	d14	Atc-300	6	2	Essential
	6206	RVBD_2153c	d14	Atc-30	6	4	Essential
	6206	RVBD_2153c	d14	Atc-300	6	5	Essential
	6206	RVBD_2154c	d10	Atc-30	6	2	Essential
	6206	RVBD_2154c	d14	Atc-30	6	2	Essential
	6206	RVBD_2154c	d14	Atc-300	6	3	Essential
	6206	RVBD_2155c	d14	Atc-30	6	3	Essential
	6206	RVBD_2155c	d14	Atc-300	6	2	Essential
	6206	RVBD_2156c	d14	Atc-30	6	2	Essential
	6206	RVBD_2157c	d14	Atc-30	6	3	Essential
	6206	RVBD_2157c	d14	Atc-300	6	4	Essential
	6206	RVBD_2158c	d14	Atc-30	6	3	Essential
	6206	RVBD_2158c	d14	Atc-300	6	3	Essential
	6206	RVBD_2163c	d10	Atc-300	6	2	Essential
	6206	RVBD_2163c	d14	Atc-30	6	2	Essential
	6206	RVBD_2163c	d14	Atc-300	6	2	Essential
	6206	RVBD_2164c	d10	Atc-300	6	3	Essential
	6206	RVBD_2164c	d14	Atc-30	6	4	Essential
	6206	RVBD_2164c	d14	Atc-300	6	3	Essential
	6206	RVBD_2165c	d10	Atc-30	6	2	Essential
	6206	RVBD_2165c	d10	Atc-300	6	2	Essential
	6206	RVBD_2165c	d14	Atc-30	6	6	Essential
	6206	RVBD_2165c	d14	Atc-300	6	3	Essential
	6206	RVBD_2166c	d14	Atc-30	6	4	Essential
	6206	RVBD_2166c	d14	Atc-300	6	4	Essential
	6206	RVBD_2172c	d14	Atc-30	6	2	Essential
	6206	RVBD_2172c	d14	Atc-300	6	4	Essential
	6206	RVBD_2178c	d10	Atc-30	6	6	Essential
	6206	RVBD_2178c	d10	Atc-300	6	6	Essential
	6206	RVBD_2178c	d14	Atc-30	6	6	Essential
	6206	RVBD_2178c	d14	Atc-300	6	5	Essential
	6206	RVBD_2182c	d10	Atc-30	6	5	Essential
	6206	RVBD_2182c	d10	Atc-300	6	5	Essential
	6206	RVBD_2182c	d14	Atc-30	6	6	Essential
	6206	RVBD_2182c	d14	Atc-300	6	6	Essential
	6206	RVBD_2191;RVBD_2192c	d14	Atc-30	6	2	Essential
	6206	RVBD_2191;RVBD_2192c	d14	Atc-300	6	2	Essential
	6206	RVBD_2192c	d10	Atc-30	6	2	Essential
	6206	RVBD_2192c	d10	Atc-300	6	3	Essential
	6206	RVBD_2192c	d14	Atc-30	6	5	Essential
	6206	RVBD_2192c	d14	Atc-300	6	5	Essential
	6206	RVBD_2193	d10	Atc-30	6	5	Essential
	6206	RVBD_2193	d10	Atc-300	6	5	Essential
	6206	RVBD_2193	d14	Atc-30	6	5	Essential
	6206	RVBD_2193	d14	Atc-300	6	6	Essential
	6206	RVBD_2194	d10	Atc-30	6	6	Essential
	6206	RVBD_2194	d10	Atc-300	6	5	Essential
	6206	RVBD_2194	d14	Atc-30	6	4	Essential
	6206	RVBD_2194	d14	Atc-300	6	5	Essential
	6206	RVBD_2195	d10	Atc-30	6	2	Essential
	6206	RVBD_2195	d10	Atc-300	6	2	Essential
	6206	RVBD_2195	d14	Atc-30	6	2	Essential
	6206	RVBD_2195	d14	Atc-300	6	4	Essential
	6206	RVBD_2196	d10	Atc-30	6	5	Essential
	6206	RVBD_2196	d10	Atc-300	6	5	Essential
	6206	RVBD_2196	d14	Atc-30	6	5	Essential
	6206	RVBD_2196	d14	Atc-300	6	6	Essential
	6206	RVBD_2199c	d10	Atc-30	6	4	Essential
	6206	RVBD_2199c	d10	Atc-300	6	5	Essential
	6206	RVBD_2199c	d14	Atc-30	6	5	Essential
	6206	RVBD_2199c	d14	Atc-300	6	5	Essential
	6206	RVBD_2200c	d10	Atc-300	6	2	Essential
	6206	RVBD_2200c	d14	Atc-300	6	2	Essential
	6206	RVBD_2202c	d10	Atc-300	6	2	Essential
	6206	RVBD_2202c	d14	Atc-30	6	3	Essential
	6206	RVBD_2202c	d14	Atc-300	6	4	Essential
	6206	RVBD_2204c	d14	Atc-300	3	2	Essential
	6206	RVBD_2210c	d10	Atc-30	6	3	Essential
	6206	RVBD_2210c	d10	Atc-300	6	4	Essential
	6206	RVBD_2210c	d14	Atc-30	6	3	Essential
	6206	RVBD_2210c	d14	Atc-300	6	5	Essential
	6206	RVBD_2215	d10	Atc-30	6	3	Essential
	6206	RVBD_2215	d10	Atc-300	6	2	Essential
	6206	RVBD_2215	d14	Atc-30	6	4	Essential
	6206	RVBD_2215	d14	Atc-300	6	3	Essential
	6206	RVBD_2218	d10	Atc-30	6	2	Essential
	6206	RVBD_2218	d14	Atc-30	6	2	Essential
	6206	RVBD_2218	d14	Atc-300	6	4	Essential
	6206	RVBD_2219	d10	Atc-30	6	2	Essential
	6206	RVBD_2219	d10	Atc-300	6	2	Essential
	6206	RVBD_2219	d14	Atc-30	6	2	Essential
	6206	RVBD_2219	d14	Atc-300	6	3	Essential
	6206	RVBD_2220	d14	Atc-30	6	3	Essential
	6206	RVBD_2220	d14	Atc-300	6	5	Essential
	6206	RVBD_2221c	d10	Atc-30	6	2	Essential
	6206	RVBD_2221c	d10	Atc-300	6	2	Essential
	6206	RVBD_2221c	d14	Atc-30	6	4	Essential
	6206	RVBD_2221c	d14	Atc-300	6	4	Essential
	6206	RVBD_2235	d14	Atc-30	6	2	Essential
	6206	RVBD_2242	d10	Atc-30	6	4	Essential
	6206	RVBD_2242	d10	Atc-300	6	4	Essential
	6206	RVBD_2242	d14	Atc-30	6	4	Essential
	6206	RVBD_2242	d14	Atc-300	6	4	Essential
	6206	RVBD_2243	d5	Atc-30	6	5	Essential
	6206	RVBD_2243	d5	Atc-300	6	4	Essential
	6206	RVBD_2243	d10	Atc-30	6	6	Essential
	6206	RVBD_2243	d10	Atc-300	6	6	Essential
	6206	RVBD_2243	d14	Atc-30	6	6	Essential
	6206	RVBD_2243	d14	Atc-300	6	6	Essential
	6206	RVBD_2244	d10	Atc-30	6	5	Essential
	6206	RVBD_2244	d10	Atc-300	6	5	Essential
	6206	RVBD_2244	d14	Atc-30	6	4	Essential
	6206	RVBD_2244	d14	Atc-300	6	5	Essential
	6206	RVBD_2245	d10	Atc-30	6	6	Essential
	6206	RVBD_2245	d10	Atc-300	6	5	Essential
	6206	RVBD_2245	d14	Atc-30	6	6	Essential
	6206	RVBD_2245	d14	Atc-300	6	5	Essential
	6206	RVBD_2246	d10	Atc-30	6	2	Essential
	6206	RVBD_2246	d10	Atc-300	6	4	Essential
	6206	RVBD_2246	d14	Atc-30	6	4	Essential
	6206	RVBD_2246	d14	Atc-300	6	5	Essential
	6206	RVBD_2247	d10	Atc-30	6	2	Essential
	6206	RVBD_2247	d10	Atc-300	6	3	Essential
	6206	RVBD_2247	d14	Atc-30	6	2	Essential
	6206	RVBD_2247	d14	Atc-300	6	3	Essential
	6206	RVBD_2309c	d10	Atc-30	6	2	Essential
	6206	RVBD_2309c	d10	Atc-300	6	2	Essential
	6206	RVBD_2309c	d14	Atc-30	6	3	Essential
	6206	RVBD_2309c	d14	Atc-300	6	4	Essential
	6206	RVBD_2343c	d5	Atc-30	6	3	Essential
	6206	RVBD_2343c	d5	Atc-300	6	4	Essential
	6206	RVBD_2343c	d10	Atc-30	6	6	Essential
	6206	RVBD_2343c	d10	Atc-300	6	6	Essential
	6206	RVBD_2343c	d14	Atc-30	6	6	Essential
	6206	RVBD_2343c	d14	Atc-300	6	6	Essential
	6206	RVBD_2350c	d14	Atc-300	6	2	Essential
	6206	RVBD_2357c	d10	Atc-30	6	5	Essential
	6206	RVBD_2357c	d10	Atc-300	6	5	Essential
	6206	RVBD_2357c	d14	Atc-30	6	5	Essential
	6206	RVBD_2357c	d14	Atc-300	6	4	Essential
	6206	RVBD_2358	d10	Atc-30	6	2	Essential
	6206	RVBD_2358	d14	Atc-30	6	2	Essential
	6206	RVBD_2358	d14	Atc-300	6	3	Essential
	6206	RVBD_2361c	d10	Atc-30	6	4	Essential
	6206	RVBD_2361c	d10	Atc-300	6	3	Essential
	6206	RVBD_2361c	d14	Atc-30	6	5	Essential
	6206	RVBD_2361c	d14	Atc-300	6	5	Essential
	6206	RVBD_2362c	d14	Atc-300	6	2	Essential
	6206	RVBD_2367c	d14	Atc-30	6	2	Essential
	6206	RVBD_2367c	d14	Atc-300	6	4	Essential
	6206	RVBD_2413c	d14	Atc-30	6	2	Essential
	6206	RVBD_2421c	d10	Atc-30	6	6	Essential
	6206	RVBD_2421c	d10	Atc-300	6	6	Essential
	6206	RVBD_2421c	d14	Atc-30	6	6	Essential
	6206	RVBD_2421c	d14	Atc-300	6	6	Essential
	6206	RVBD_2438c	d10	Atc-300	6	2	Essential
	6206	RVBD_2438c	d14	Atc-30	6	4	Essential
	6206	RVBD_2438c	d14	Atc-300	6	3	Essential
	6206	RVBD_2439c	d10	Atc-30	6	5	Essential
	6206	RVBD_2439c	d10	Atc-300	6	4	Essential
	6206	RVBD_2439c	d14	Atc-30	6	5	Essential
	6206	RVBD_2439c	d14	Atc-300	6	5	Essential
	6206	RVBD_2440c	d10	Atc-30	6	5	Essential
	6206	RVBD_2440c	d10	Atc-300	6	6	Essential
	6206	RVBD_2440c	d14	Atc-30	6	5	Essential
	6206	RVBD_2440c	d14	Atc-300	6	5	Essential
	6206	RVBD_2441c	d5	Atc-300	6	2	Essential
	6206	RVBD_2441c	d10	Atc-30	6	3	Essential
	6206	RVBD_2441c	d10	Atc-300	6	4	Essential
	6206	RVBD_2441c	d14	Atc-30	6	5	Essential
	6206	RVBD_2441c	d14	Atc-300	6	5	Essential
	6206	RVBD_2442c	d5	Atc-300	4	2	Essential
	6206	RVBD_2442c	d10	Atc-30	4	2	Essential
	6206	RVBD_2442c	d10	Atc-300	4	2	Essential
	6206	RVBD_2442c	d14	Atc-30	4	3	Essential
	6206	RVBD_2442c	d14	Atc-300	4	3	Essential
	6206	RVBD_2444c	d10	Atc-30	6	4	Essential
	6206	RVBD_2444c	d10	Atc-300	6	4	Essential
	6206	RVBD_2444c	d14	Atc-30	6	4	Essential
	6206	RVBD_2444c	d14	Atc-300	6	4	Essential
	6206	RVBD_2447c	d14	Atc-30	6	4	Essential
	6206	RVBD_2447c	d14	Atc-300	6	3	Essential
	6206	RVBD_2448c	d10	Atc-30	6	6	Essential
	6206	RVBD_2448c	d10	Atc-300	6	6	Essential
	6206	RVBD_2448c	d14	Atc-30	6	6	Essential
	6206	RVBD_2448c	d14	Atc-300	6	6	Essential
	6206	RVBD_2457c	d10	Atc-30	6	5	Essential
	6206	RVBD_2457c	d10	Atc-300	6	5	Essential
	6206	RVBD_2457c	d14	Atc-30	6	6	Essential
	6206	RVBD_2457c	d14	Atc-300	6	6	Essential
	6206	RVBD_2460c	d10	Atc-30	6	5	Essential
	6206	RVBD_2460c	d10	Atc-300	6	5	Essential
	6206	RVBD_2460c	d14	Atc-30	6	4	Essential
	6206	RVBD_2460c	d14	Atc-300	6	4	Essential
	6206	RVBD_2461c	d10	Atc-30	6	5	Essential
	6206	RVBD_2461c	d10	Atc-300	6	6	Essential
	6206	RVBD_2461c	d14	Atc-30	6	5	Essential
	6206	RVBD_2461c	d14	Atc-300	6	6	Essential
	6206	RVBD_2477c	d10	Atc-300	6	2	Essential
	6206	RVBD_2477c	d14	Atc-30	6	4	Essential
	6206	RVBD_2477c	d14	Atc-300	6	4	Essential
	6206	RVBD_2496c	d14	Atc-300	6	2	Essential
	6206	RVBD_2507	d14	Atc-30	6	2	Essential
	6206	RVBD_2516c	d5	Atc-30	6	2	Essential
	6206	RVBD_2516c	d5	Atc-300	6	3	Essential
	6206	RVBD_2516c	d10	Atc-30	6	5	Essential
	6206	RVBD_2516c	d10	Atc-300	6	6	Essential
	6206	RVBD_2516c	d14	Atc-30	6	3	Essential
	6206	RVBD_2516c	d14	Atc-300	6	4	Essential
	6206	RVBD_2520c	d14	Atc-30	4	4	Essential
	6206	RVBD_2520c	d14	Atc-300	4	3	Essential
	6206	RVBD_2524c	d10	Atc-30	6	6	Essential
	6206	RVBD_2524c	d10	Atc-300	6	5	Essential
	6206	RVBD_2524c	d14	Atc-30	6	5	Essential
	6206	RVBD_2524c	d14	Atc-300	6	3	Essential
	6206	RVBD_2533c	d14	Atc-30	6	2	Essential
	6206	RVBD_2533c	d14	Atc-300	6	2	Essential
	6206	RVBD_2534c	d10	Atc-30	6	2	Essential
	6206	RVBD_2534c	d10	Atc-300	6	2	Essential
	6206	RVBD_2534c	d14	Atc-30	6	4	Essential
	6206	RVBD_2534c	d14	Atc-300	6	3	Essential
	6206	RVBD_2535c	d14	Atc-300	6	2	Essential
	6206	RVBD_2537c	d14	Atc-30	6	3	Essential
	6206	RVBD_2537c	d14	Atc-300	6	3	Essential
	6206	RVBD_2538c	d10	Atc-30	6	4	Essential
	6206	RVBD_2538c	d10	Atc-300	6	5	Essential
	6206	RVBD_2538c	d14	Atc-30	6	6	Essential
	6206	RVBD_2538c	d14	Atc-300	6	5	Essential
	6206	RVBD_2539c	d10	Atc-30	6	4	Essential
	6206	RVBD_2539c	d10	Atc-300	6	4	Essential
	6206	RVBD_2539c	d14	Atc-30	6	4	Essential
	6206	RVBD_2539c	d14	Atc-300	6	4	Essential
	6206	RVBD_2540c	d5	Atc-30	6	3	Essential
	6206	RVBD_2540c	d5	Atc-300	6	4	Essential
	6206	RVBD_2540c	d10	Atc-30	6	5	Essential
	6206	RVBD_2540c	d10	Atc-300	6	6	Essential
	6206	RVBD_2540c	d14	Atc-30	6	5	Essential
	6206	RVBD_2540c	d14	Atc-300	6	5	Essential
	6206	RVBD_2541	d10	Atc-30	4	2	Essential
	6206	RVBD_2548A	d5	Atc-30	6	4	Essential
	6206	RVBD_2548A	d5	Atc-300	6	3	Essential
	6206	RVBD_2548A	d10	Atc-30	6	4	Essential
	6206	RVBD_2548A	d10	Atc-300	6	4	Essential
	6206	RVBD_2548A	d14	Atc-30	6	4	Essential
	6206	RVBD_2548A	d14	Atc-300	6	4	Essential
	6206	RVBD_2552c	d10	Atc-300	6	2	Essential
	6206	RVBD_2552c	d14	Atc-30	6	3	Essential
	6206	RVBD_2552c	d14	Atc-300	6	4	Essential
	6206	RVBD_2555c	d10	Atc-30	6	6	Essential
	6206	RVBD_2555c	d10	Atc-300	6	6	Essential
	6206	RVBD_2555c	d14	Atc-30	6	6	Essential
	6206	RVBD_2555c	d14	Atc-300	6	6	Essential
	6206	RVBD_2572c	d10	Atc-30	6	4	Essential
	6206	RVBD_2572c	d10	Atc-300	6	4	Essential
	6206	RVBD_2572c	d14	Atc-30	6	5	Essential
	6206	RVBD_2572c	d14	Atc-300	6	5	Essential
	6206	RVBD_2580c	d10	Atc-30	6	5	Essential
	6206	RVBD_2580c	d10	Atc-300	6	5	Essential
	6206	RVBD_2580c	d14	Atc-30	6	5	Essential
	6206	RVBD_2580c	d14	Atc-300	6	5	Essential
	6206	RVBD_2581c	d10	Atc-30	6	5	Essential
	6206	RVBD_2581c	d10	Atc-300	6	5	Essential
	6206	RVBD_2581c	d14	Atc-30	6	5	Essential
	6206	RVBD_2581c	d14	Atc-300	6	5	Essential
	6206	RVBD_2583c	d10	Atc-30	6	2	Essential
	6206	RVBD_2583c	d10	Atc-300	6	3	Essential
	6206	RVBD_2583c	d14	Atc-30	6	3	Essential
	6206	RVBD_2583c	d14	Atc-300	6	3	Essential
	6206	RVBD_2592c	d14	Atc-30	6	2	Essential
	6206	RVBD_2594c	d14	Atc-300	6	2	Essential
	6206	RVBD_2601	d14	Atc-300	6	2	Essential
	6206	RVBD_2609c	d10	Atc-30	6	2	Essential
	6206	RVBD_2609c	d14	Atc-30	6	2	Essential
	6206	RVBD_2610c	d10	Atc-30	6	2	Essential
	6206	RVBD_2610c	d10	Atc-300	6	5	Essential
	6206	RVBD_2610c	d14	Atc-30	6	2	Essential
	6206	RVBD_2610c	d14	Atc-300	6	3	Essential
	6206	RVBD_2611c	d10	Atc-30	6	2	Essential
	6206	RVBD_2611c	d10	Atc-300	6	4	Essential
	6206	RVBD_2611c	d14	Atc-30	6	5	Essential
	6206	RVBD_2611c	d14	Atc-300	6	6	Essential
	6206	RVBD_2612c	d10	Atc-30	6	2	Essential
	6206	RVBD_2612c	d10	Atc-300	6	2	Essential
	6206	RVBD_2612c	d14	Atc-30	6	2	Essential
	6206	RVBD_2612c	d14	Atc-300	6	2	Essential
	6206	RVBD_2614c	d10	Atc-30	6	5	Essential
	6206	RVBD_2614c	d10	Atc-300	6	5	Essential
	6206	RVBD_2614c	d14	Atc-30	6	5	Essential
	6206	RVBD_2614c	d14	Atc-300	6	4	Essential
	6206	RVBD_2664	d10	Atc-30	4	2	Essential
	6206	RVBD_2664	d10	Atc-300	4	2	Essential
	6206	RVBD_2664	d14	Atc-30	4	2	Essential
	6206	RVBD_2664	d14	Atc-300	4	2	Essential
	6206	RVBD_2673	d14	Atc-30	6	2	Essential
	6206	RVBD_2673	d14	Atc-300	6	2	Essential
	6206	RVBD_2676c	d10	Atc-30	6	3	Essential
	6206	RVBD_2676c	d10	Atc-300	6	2	Essential
	6206	RVBD_2676c	d14	Atc-30	6	4	Essential
	6206	RVBD_2676c	d14	Atc-300	6	4	Essential
	6206	RVBD_2677c	d14	Atc-300	6	2	Essential
	6206	RVBD_2678c	d10	Atc-30	6	6	Essential
	6206	RVBD_2678c	d10	Atc-300	6	6	Essential
	6206	RVBD_2678c	d14	Atc-30	6	6	Essential
	6206	RVBD_2678c	d14	Atc-300	6	6	Essential
	6206	RVBD_2682c	d10	Atc-30	6	4	Essential
	6206	RVBD_2682c	d10	Atc-300	6	5	Essential
	6206	RVBD_2682c	d14	Atc-30	6	5	Essential
	6206	RVBD_2682c	d14	Atc-300	6	5	Essential
	6206	RVBD_2690c	d14	Atc-300	6	2	Essential
	6206	RVBD_2703	d5	Atc-30	6	3	Essential
	6206	RVBD_2703	d5	Atc-300	6	3	Essential
	6206	RVBD_2703	d10	Atc-30	6	6	Essential
	6206	RVBD_2703	d10	Atc-300	6	6	Essential
	6206	RVBD_2703	d14	Atc-30	6	5	Essential
	6206	RVBD_2703	d14	Atc-300	6	5	Essential
	6206	RVBD_2720	d14	Atc-30	6	2	Essential
	6206	RVBD_2720	d14	Atc-300	6	2	Essential
	6206	RVBD_2721c	d14	Atc-300	6	3	Essential
	6206	RVBD_2746c	d10	Atc-30	6	3	Essential
	6206	RVBD_2746c	d10	Atc-300	6	2	Essential
	6206	RVBD_2746c	d14	Atc-30	6	5	Essential
	6206	RVBD_2746c	d14	Atc-300	6	4	Essential
	6206	RVBD_2748c	d10	Atc-30	6	4	Essential
	6206	RVBD_2748c	d10	Atc-300	6	3	Essential
	6206	RVBD_2748c	d14	Atc-30	6	3	Essential
	6206	RVBD_2748c	d14	Atc-300	6	4	Essential
	6206	RVBD_2783c	d10	Atc-300	6	3	Essential
	6206	RVBD_2783c	d14	Atc-30	6	3	Essential
	6206	RVBD_2783c	d14	Atc-300	6	3	Essential
	6206	RVBD_2785c	d10	Atc-30	6	5	Essential
	6206	RVBD_2785c	d10	Atc-300	6	5	Essential
	6206	RVBD_2785c	d14	Atc-30	6	4	Essential
	6206	RVBD_2785c	d14	Atc-300	6	4	Essential
	6206	RVBD_2786c	d10	Atc-300	6	2	Essential
	6206	RVBD_2786c	d14	Atc-30	6	3	Essential
	6206	RVBD_2786c	d14	Atc-300	6	4	Essential
	6206	RVBD_2794c	d10	Atc-30	6	4	Essential
	6206	RVBD_2794c	d10	Atc-300	6	5	Essential
	6206	RVBD_2794c	d14	Atc-30	6	4	Essential
	6206	RVBD_2794c	d14	Atc-300	6	5	Essential
	6206	RVBD_2839c	d10	Atc-30	6	6	Essential
	6206	RVBD_2839c	d10	Atc-300	6	6	Essential
	6206	RVBD_2839c	d14	Atc-30	6	6	Essential
	6206	RVBD_2839c	d14	Atc-300	6	6	Essential
	6206	RVBD_2840c	d10	Atc-30	3	2	Essential
	6206	RVBD_2840c	d10	Atc-300	3	2	Essential
	6206	RVBD_2840c	d14	Atc-30	3	2	Essential
	6206	RVBD_2840c	d14	Atc-300	3	2	Essential
	6206	RVBD_2841c	d14	Atc-30	6	3	Essential
	6206	RVBD_2841c	d14	Atc-300	6	5	Essential
	6206	RVBD_2842c	d14	Atc-30	6	3	Essential
	6206	RVBD_2842c	d14	Atc-300	6	4	Essential
	6206	RVBD_2845c	d10	Atc-30	6	4	Essential
	6206	RVBD_2845c	d10	Atc-300	6	5	Essential
	6206	RVBD_2845c	d14	Atc-30	6	4	Essential
	6206	RVBD_2845c	d14	Atc-300	6	5	Essential
	6206	RVBD_2846c	d5	Atc-30	6	3	Essential
	6206	RVBD_2846c	d5	Atc-300	6	4	Essential
	6206	RVBD_2846c	d10	Atc-30	6	3	Essential
	6206	RVBD_2846c	d10	Atc-300	6	4	Essential
	6206	RVBD_2846c	d14	Atc-30	6	4	Essential
	6206	RVBD_2846c	d14	Atc-300	6	3	Essential
	6206	RVBD_2868c	d10	Atc-30	6	4	Essential
	6206	RVBD_2868c	d10	Atc-300	6	4	Essential
	6206	RVBD_2868c	d14	Atc-30	6	6	Essential
	6206	RVBD_2868c	d14	Atc-300	6	6	Essential
	6206	RVBD_2870c	d10	Atc-30	6	5	Essential
	6206	RVBD_2870c	d10	Atc-300	6	6	Essential
	6206	RVBD_2870c	d14	Atc-30	6	4	Essential
	6206	RVBD_2870c	d14	Atc-300	6	6	Essential
	6206	RVBD_2881c	d14	Atc-30	6	2	Essential
	6206	RVBD_2881c	d14	Atc-300	6	3	Essential
	6206	RVBD_2889c	d10	Atc-30	6	4	Essential
	6206	RVBD_2889c	d10	Atc-300	6	5	Essential
	6206	RVBD_2889c	d14	Atc-30	6	5	Essential
	6206	RVBD_2889c	d14	Atc-300	6	6	Essential
	6206	RVBD_2890c	d5	Atc-30	6	2	Essential
	6206	RVBD_2890c	d5	Atc-300	6	3	Essential
	6206	RVBD_2890c	d10	Atc-30	6	5	Essential
	6206	RVBD_2890c	d10	Atc-300	6	5	Essential
	6206	RVBD_2890c	d14	Atc-30	6	6	Essential
	6206	RVBD_2890c	d14	Atc-300	6	5	Essential
	6206	RVBD_2904c	d5	Atc-300	4	2	Essential
	6206	RVBD_2904c	d10	Atc-30	4	3	Essential
	6206	RVBD_2904c	d10	Atc-300	4	3	Essential
	6206	RVBD_2904c	d14	Atc-30	4	2	Essential
	6206	RVBD_2904c	d14	Atc-300	4	2	Essential
	6206	RVBD_2909c	d10	Atc-30	6	5	Essential
	6206	RVBD_2909c	d10	Atc-300	6	5	Essential
	6206	RVBD_2909c	d14	Atc-30	6	6	Essential
	6206	RVBD_2909c	d14	Atc-300	6	6	Essential
	6206	RVBD_2916c	d10	Atc-30	6	6	Essential
	6206	RVBD_2916c	d10	Atc-300	6	6	Essential
	6206	RVBD_2916c	d14	Atc-30	6	4	Essential
	6206	RVBD_2916c	d14	Atc-300	6	6	Essential
	6206	RVBD_2921c	d10	Atc-30	6	3	Essential
	6206	RVBD_2921c	d10	Atc-300	6	4	Essential
	6206	RVBD_2921c	d14	Atc-30	6	5	Essential
	6206	RVBD_2921c	d14	Atc-300	6	4	Essential
	6206	RVBD_2927c	d14	Atc-30	6	2	Essential
	6206	RVBD_2965c	d14	Atc-30	6	3	Essential
	6206	RVBD_2965c	d14	Atc-300	6	3	Essential
	6206	RVBD_2968c	d10	Atc-30	6	3	Essential
	6206	RVBD_2968c	d10	Atc-300	6	2	Essential
	6206	RVBD_2968c	d14	Atc-30	6	6	Essential
	6206	RVBD_2968c	d14	Atc-300	6	6	Essential
	6206	RVBD_2969c	d10	Atc-30	6	2	Essential
	6206	RVBD_2969c	d10	Atc-300	6	2	Essential
	6206	RVBD_2969c	d14	Atc-30	6	6	Essential
	6206	RVBD_2969c	d14	Atc-300	6	5	Essential
	6206	RVBD_2970A	d10	Atc-300	3	2	Essential
	6206	RVBD_2971	d10	Atc-30	6	6	Essential
	6206	RVBD_2971	d10	Atc-300	6	6	Essential
	6206	RVBD_2971	d14	Atc-30	6	6	Essential
	6206	RVBD_2971	d14	Atc-300	6	6	Essential
	6206	RVBD_2975A	d10	Atc-30	3	2	Essential
	6206	RVBD_2975A	d10	Atc-300	3	2	Essential
	6206	RVBD_2975A	d14	Atc-30	3	2	Essential
	6206	RVBD_2975A	d14	Atc-300	3	2	Essential
	6206	RVBD_2978c	d14	Atc-300	6	2	Essential
	6206	RVBD_2981c	d14	Atc-30	6	2	Essential
	6206	RVBD_2984	d5	Atc-30	6	3	Essential
	6206	RVBD_2984	d10	Atc-30	6	4	Essential
	6206	RVBD_2984	d10	Atc-300	6	5	Essential
	6206	RVBD_2984	d14	Atc-30	6	5	Essential
	6206	RVBD_2984	d14	Atc-300	6	5	Essential
	6206	RVBD_2992c	d10	Atc-30	6	2	Essential
	6206	RVBD_2992c	d10	Atc-300	6	4	Essential
	6206	RVBD_2992c	d14	Atc-30	6	4	Essential
	6206	RVBD_2992c	d14	Atc-300	6	5	Essential
	6206	RVBD_2993c	d10	Atc-30	6	3	Essential
	6206	RVBD_2993c	d10	Atc-300	6	5	Essential
	6206	RVBD_2993c	d14	Atc-30	6	5	Essential
	6206	RVBD_2993c	d14	Atc-300	6	5	Essential
	6206	RVBD_2996c	d10	Atc-30	6	5	Essential
	6206	RVBD_2996c	d10	Atc-300	6	5	Essential
	6206	RVBD_2996c	d14	Atc-30	6	5	Essential
	6206	RVBD_2996c	d14	Atc-300	6	5	Essential
	6206	RVBD_3001c	d14	Atc-300	6	2	Essential
	6206	RVBD_3003c	d10	Atc-30	6	4	Essential
	6206	RVBD_3003c	d10	Atc-300	6	4	Essential
	6206	RVBD_3003c	d14	Atc-30	6	4	Essential
	6206	RVBD_3003c	d14	Atc-300	6	4	Essential
	6206	RVBD_3009c	d10	Atc-30	6	5	Essential
	6206	RVBD_3009c	d10	Atc-300	6	6	Essential
	6206	RVBD_3009c	d14	Atc-30	6	5	Essential
	6206	RVBD_3009c	d14	Atc-300	6	5	Essential
	6206	RVBD_3011c	d10	Atc-30	6	3	Essential
	6206	RVBD_3011c	d10	Atc-300	6	5	Essential
	6206	RVBD_3011c	d14	Atc-30	6	4	Essential
	6206	RVBD_3011c	d14	Atc-300	6	6	Essential
	6206	RVBD_3012c	d10	Atc-30	6	2	Essential
	6206	RVBD_3012c	d10	Atc-300	6	3	Essential
	6206	RVBD_3012c	d14	Atc-30	6	4	Essential
	6206	RVBD_3012c	d14	Atc-300	6	5	Essential
	6206	RVBD_3014c	d14	Atc-30	6	4	Essential
	6206	RVBD_3014c	d14	Atc-300	6	4	Essential
	6206	RVBD_3026c	d14	Atc-300	6	2	Essential
	6206	RVBD_3042c	d10	Atc-30	6	2	Essential
	6206	RVBD_3042c	d10	Atc-300	6	3	Essential
	6206	RVBD_3042c	d14	Atc-30	6	5	Essential
	6206	RVBD_3042c	d14	Atc-300	6	4	Essential
	6206	RVBD_3043c	d5	Atc-30	6	2	Essential
	6206	RVBD_3043c	d10	Atc-30	6	4	Essential
	6206	RVBD_3043c	d10	Atc-300	6	4	Essential
	6206	RVBD_3043c	d14	Atc-30	6	4	Essential
	6206	RVBD_3043c	d14	Atc-300	6	4	Essential
	6206	RVBD_3048c	d10	Atc-30	6	2	Essential
	6206	RVBD_3048c	d10	Atc-300	6	3	Essential
	6206	RVBD_3048c	d14	Atc-30	6	5	Essential
	6206	RVBD_3048c	d14	Atc-300	6	4	Essential
	6206	RVBD_3051c	d5	Atc-30	6	3	Essential
	6206	RVBD_3051c	d5	Atc-300	6	3	Essential
	6206	RVBD_3051c	d10	Atc-30	6	5	Essential
	6206	RVBD_3051c	d10	Atc-300	6	5	Essential
	6206	RVBD_3051c	d14	Atc-30	6	5	Essential
	6206	RVBD_3051c	d14	Atc-300	6	5	Essential
	6206	RVBD_3052c	d10	Atc-30	6	5	Essential
	6206	RVBD_3052c	d10	Atc-300	6	6	Essential
	6206	RVBD_3052c	d14	Atc-30	6	5	Essential
	6206	RVBD_3052c	d14	Atc-300	6	6	Essential
	6206	RVBD_3053c	d5	Atc-30	3	3	Essential
	6206	RVBD_3053c	d5	Atc-300	3	2	Essential
	6206	RVBD_3053c	d10	Atc-30	3	3	Essential
	6206	RVBD_3053c	d10	Atc-300	3	2	Essential
	6206	RVBD_3053c	d14	Atc-300	3	2	Essential
	6206	RVBD_3100c	d10	Atc-300	6	2	Essential
	6206	RVBD_3100c	d14	Atc-30	6	3	Essential
	6206	RVBD_3100c	d14	Atc-300	6	4	Essential
	6206	RVBD_3101c	d10	Atc-300	6	2	Essential
	6206	RVBD_3101c	d14	Atc-30	6	5	Essential
	6206	RVBD_3101c	d14	Atc-300	6	2	Essential
	6206	RVBD_3105c	d10	Atc-30	6	2	Essential
	6206	RVBD_3105c	d14	Atc-30	6	3	Essential
	6206	RVBD_3136	d14	Atc-30	6	3	Essential
	6206	RVBD_3137	d10	Atc-30	6	2	Essential
	6206	RVBD_3137	d10	Atc-300	6	2	Essential
	6206	RVBD_3137	d14	Atc-30	6	3	Essential
	6206	RVBD_3137	d14	Atc-300	6	5	Essential
	6206	RVBD_3153	d14	Atc-30	6	2	Essential
	6206	RVBD_3153	d14	Atc-300	6	2	Essential
	6206	RVBD_3208	d10	Atc-300	6	2	Essential
	6206	RVBD_3208	d14	Atc-30	6	4	Essential
	6206	RVBD_3208	d14	Atc-300	6	5	Essential
	6206	RVBD_3210c	d10	Atc-30	6	5	Essential
	6206	RVBD_3210c	d10	Atc-300	6	2	Essential
	6206	RVBD_3210c	d14	Atc-30	6	3	Essential
	6206	RVBD_3210c	d14	Atc-300	6	3	Essential
	6206	RVBD_3219	d10	Atc-30	5	2	Essential
	6206	RVBD_3219	d10	Atc-300	5	3	Essential
	6206	RVBD_3219	d14	Atc-30	5	2	Essential
	6206	RVBD_3219	d14	Atc-300	5	2	Essential
	6206	RVBD_3221A	d5	Atc-30	6	3	Essential
	6206	RVBD_3221A	d5	Atc-300	6	2	Essential
	6206	RVBD_3221A	d10	Atc-30	6	4	Essential
	6206	RVBD_3221A	d10	Atc-300	6	4	Essential
	6206	RVBD_3221A	d14	Atc-30	6	3	Essential
	6206	RVBD_3221A	d14	Atc-300	6	4	Essential
	6206	RVBD_3222c	d10	Atc-30	4	2	Essential
	6206	RVBD_3222c	d10	Atc-300	4	2	Essential
	6206	RVBD_3222c	d14	Atc-30	4	2	Essential
	6206	RVBD_3222c	d14	Atc-300	4	2	Essential
	6206	RVBD_3227	d10	Atc-30	6	5	Essential
	6206	RVBD_3227	d14	Atc-30	6	6	Essential
	6206	RVBD_3227	d14	Atc-300	6	5	Essential
	6206	RVBD_3240c	d10	Atc-30	6	4	Essential
	6206	RVBD_3240c	d10	Atc-300	6	4	Essential
	6206	RVBD_3240c	d14	Atc-30	6	5	Essential
	6206	RVBD_3240c	d14	Atc-300	6	5	Essential
	6206	RVBD_3244c	d14	Atc-30	6	3	Essential
	6206	RVBD_3244c	d14	Atc-300	6	2	Essential
	6206	RVBD_3245c	d10	Atc-300	6	2	Essential
	6206	RVBD_3245c	d14	Atc-30	6	3	Essential
	6206	RVBD_3245c	d14	Atc-300	6	3	Essential
	6206	RVBD_3246c	d14	Atc-30	6	2	Essential
	6206	RVBD_3246c	d14	Atc-300	6	2	Essential
	6206	RVBD_3248c	d14	Atc-30	6	4	Essential
	6206	RVBD_3248c	d14	Atc-300	6	3	Essential
	6206	RVBD_3253c	d10	Atc-30	6	2	Essential
	6206	RVBD_3253c	d10	Atc-300	6	2	Essential
	6206	RVBD_3253c	d14	Atc-30	6	3	Essential
	6206	RVBD_3253c	d14	Atc-300	6	3	Essential
	6206	RVBD_3255c	d10	Atc-30	6	2	Essential
	6206	RVBD_3255c	d14	Atc-30	6	5	Essential
	6206	RVBD_3255c	d14	Atc-300	6	5	Essential
	6206	RVBD_3256c	d14	Atc-30	6	3	Essential
	6206	RVBD_3256c	d14	Atc-300	6	3	Essential
	6206	RVBD_3257c	d10	Atc-30	6	6	Essential
	6206	RVBD_3257c	d10	Atc-300	6	5	Essential
	6206	RVBD_3257c	d14	Atc-30	6	4	Essential
	6206	RVBD_3257c	d14	Atc-300	6	5	Essential
	6206	RVBD_3258c	d10	Atc-30	6	5	Essential
	6206	RVBD_3258c	d10	Atc-300	6	5	Essential
	6206	RVBD_3258c	d14	Atc-30	6	4	Essential
	6206	RVBD_3258c	d14	Atc-300	6	5	Essential
	6206	RVBD_3260c	d14	Atc-30	6	5	Essential
	6206	RVBD_3260c	d14	Atc-300	6	5	Essential
	6206	RVBD_3264c	d10	Atc-30	6	3	Essential
	6206	RVBD_3264c	d10	Atc-300	6	3	Essential
	6206	RVBD_3264c	d14	Atc-30	6	5	Essential
	6206	RVBD_3264c	d14	Atc-300	6	5	Essential
	6206	RVBD_3265c	d10	Atc-30	6	2	Essential
	6206	RVBD_3265c	d14	Atc-30	6	3	Essential
	6206	RVBD_3265c	d14	Atc-300	6	3	Essential
	6206	RVBD_3266c	d10	Atc-300	6	4	Essential
	6206	RVBD_3266c	d14	Atc-30	6	4	Essential
	6206	RVBD_3266c	d14	Atc-300	6	3	Essential
	6206	RVBD_3275c	d10	Atc-30	6	2	Essential
	6206	RVBD_3275c	d10	Atc-300	6	3	Essential
	6206	RVBD_3275c	d14	Atc-30	6	5	Essential
	6206	RVBD_3275c	d14	Atc-300	6	6	Essential
	6206	RVBD_3276c	d10	Atc-30	6	5	Essential
	6206	RVBD_3276c	d10	Atc-300	6	3	Essential
	6206	RVBD_3276c	d14	Atc-30	6	4	Essential
	6206	RVBD_3276c	d14	Atc-300	6	4	Essential
	6206	RVBD_3277	d10	Atc-30	6	5	Essential
	6206	RVBD_3277	d10	Atc-300	6	6	Essential
	6206	RVBD_3277	d14	Atc-30	6	5	Essential
	6206	RVBD_3277	d14	Atc-300	6	6	Essential
	6206	RVBD_3280	d10	Atc-30	6	6	Essential
	6206	RVBD_3280	d10	Atc-300	6	5	Essential
	6206	RVBD_3280	d14	Atc-30	6	5	Essential
	6206	RVBD_3280	d14	Atc-300	6	4	Essential
	6206	RVBD_3281	d10	Atc-30	2	2	Essential
	6206	RVBD_3281	d10	Atc-300	2	2	Essential
	6206	RVBD_3281	d14	Atc-300	2	2	Essential
	6206	RVBD_3285	d5	Atc-30	6	3	Essential
	6206	RVBD_3285	d5	Atc-300	6	4	Essential
	6206	RVBD_3285	d10	Atc-30	6	6	Essential
	6206	RVBD_3285	d10	Atc-300	6	6	Essential
	6206	RVBD_3285	d14	Atc-30	6	6	Essential
	6206	RVBD_3285	d14	Atc-300	6	6	Essential
	6206	RVBD_3306c	d14	Atc-300	6	2	Essential
	6206	RVBD_3336c	d10	Atc-30	6	3	Essential
	6206	RVBD_3336c	d10	Atc-300	6	3	Essential
	6206	RVBD_3336c	d14	Atc-30	6	4	Essential
	6206	RVBD_3336c	d14	Atc-300	6	4	Essential
	6206	RVBD_3340	d10	Atc-30	6	2	Essential
	6206	RVBD_3340	d10	Atc-300	6	3	Essential
	6206	RVBD_3340	d14	Atc-30	6	2	Essential
	6206	RVBD_3340	d14	Atc-300	6	3	Essential
	6206	RVBD_3341	d5	Atc-30	6	2	Essential
	6206	RVBD_3341	d10	Atc-30	6	3	Essential
	6206	RVBD_3341	d10	Atc-300	6	3	Essential
	6206	RVBD_3341	d14	Atc-30	6	3	Essential
	6206	RVBD_3341	d14	Atc-300	6	5	Essential
	6206	RVBD_3356c	d10	Atc-30	6	4	Essential
	6206	RVBD_3356c	d10	Atc-300	6	5	Essential
	6206	RVBD_3356c	d14	Atc-30	6	5	Essential
	6206	RVBD_3356c	d14	Atc-300	6	5	Essential
	6206	RVBD_3372	d10	Atc-30	6	3	Essential
	6206	RVBD_3372	d10	Atc-300	6	3	Essential
	6206	RVBD_3372	d14	Atc-30	6	4	Essential
	6206	RVBD_3372	d14	Atc-300	6	4	Essential
	6206	RVBD_3396c	d10	Atc-30	6	4	Essential
	6206	RVBD_3396c	d10	Atc-300	6	4	Essential
	6206	RVBD_3396c	d14	Atc-30	6	5	Essential
	6206	RVBD_3396c	d14	Atc-300	6	4	Essential
	6206	RVBD_3410c	d10	Atc-30	6	2	Essential
	6206	RVBD_3410c	d14	Atc-30	6	4	Essential
	6206	RVBD_3410c	d14	Atc-300	6	2	Essential
	6206	RVBD_3411c	d10	Atc-30	6	4	Essential
	6206	RVBD_3411c	d10	Atc-300	6	5	Essential
	6206	RVBD_3411c	d14	Atc-30	6	6	Essential
	6206	RVBD_3411c	d14	Atc-300	6	6	Essential
	6206	RVBD_3418c	d10	Atc-30	6	4	Essential
	6206	RVBD_3418c	d10	Atc-300	6	4	Essential
	6206	RVBD_3418c	d14	Atc-30	6	4	Essential
	6206	RVBD_3418c	d14	Atc-300	6	4	Essential
	6206	RVBD_3423c	d14	Atc-300	6	2	Essential
	6206	RVBD_3436c	d10	Atc-30	6	2	Essential
	6206	RVBD_3436c	d14	Atc-30	6	5	Essential
	6206	RVBD_3436c	d14	Atc-300	6	5	Essential
	6206	RVBD_3442c	d10	Atc-30	5	3	Essential
	6206	RVBD_3442c	d10	Atc-300	5	2	Essential
	6206	RVBD_3442c	d14	Atc-30	5	2	Essential
	6206	RVBD_3442c	d14	Atc-300	5	3	Essential
	6206	RVBD_3443c	d5	Atc-300	6	2	Essential
	6206	RVBD_3443c	d10	Atc-30	6	3	Essential
	6206	RVBD_3443c	d10	Atc-300	6	3	Essential
	6206	RVBD_3443c	d14	Atc-30	6	4	Essential
	6206	RVBD_3443c	d14	Atc-300	6	3	Essential
	6206	RVBD_3456c	d10	Atc-30	6	5	Essential
	6206	RVBD_3456c	d10	Atc-300	6	5	Essential
	6206	RVBD_3456c	d14	Atc-30	6	5	Essential
	6206	RVBD_3456c	d14	Atc-300	6	4	Essential
	6206	RVBD_3457c	d10	Atc-30	6	4	Essential
	6206	RVBD_3457c	d10	Atc-300	6	5	Essential
	6206	RVBD_3457c	d14	Atc-30	6	6	Essential
	6206	RVBD_3457c	d14	Atc-300	6	6	Essential
	6206	RVBD_3458c	d10	Atc-30	6	6	Essential
	6206	RVBD_3458c	d10	Atc-300	6	6	Essential
	6206	RVBD_3458c	d14	Atc-30	6	6	Essential
	6206	RVBD_3458c	d14	Atc-300	6	6	Essential
	6206	RVBD_3459c	d10	Atc-30	5	4	Essential
	6206	RVBD_3459c	d10	Atc-300	5	4	Essential
	6206	RVBD_3459c	d14	Atc-30	5	4	Essential
	6206	RVBD_3459c	d14	Atc-300	5	4	Essential
	6206	RVBD_3460c	d10	Atc-300	4	2	Essential
	6206	RVBD_3460c	d14	Atc-30	4	2	Essential
	6206	RVBD_3460c	d14	Atc-300	4	3	Essential
	6206	RVBD_3462c	d10	Atc-30	6	5	Essential
	6206	RVBD_3462c	d10	Atc-300	6	5	Essential
	6206	RVBD_3462c	d14	Atc-30	6	5	Essential
	6206	RVBD_3462c	d14	Atc-300	6	5	Essential
	6206	RVBD_3579c	d10	Atc-30	6	3	Essential
	6206	RVBD_3579c	d14	Atc-30	6	5	Essential
	6206	RVBD_3579c	d14	Atc-300	6	4	Essential
	6206	RVBD_3580c	d10	Atc-30	6	4	Essential
	6206	RVBD_3580c	d10	Atc-300	6	4	Essential
	6206	RVBD_3580c	d14	Atc-30	6	4	Essential
	6206	RVBD_3580c	d14	Atc-300	6	6	Essential
	6206	RVBD_3581c	d14	Atc-30	6	3	Essential
	6206	RVBD_3581c	d14	Atc-300	6	3	Essential
	6206	RVBD_3582c	d14	Atc-300	6	2	Essential
	6206	RVBD_3583c	d10	Atc-30	6	3	Essential
	6206	RVBD_3583c	d10	Atc-300	6	5	Essential
	6206	RVBD_3583c	d14	Atc-30	6	3	Essential
	6206	RVBD_3583c	d14	Atc-300	6	5	Essential
	6206	RVBD_3587c	d10	Atc-30	6	4	Essential
	6206	RVBD_3587c	d10	Atc-300	6	3	Essential
	6206	RVBD_3587c	d14	Atc-30	6	5	Essential
	6206	RVBD_3587c	d14	Atc-300	6	3	Essential
	6206	RVBD_3588c	d14	Atc-300	6	3	Essential
	6206	RVBD_3596c	d10	Atc-30	6	2	Essential
	6206	RVBD_3596c	d10	Atc-300	6	2	Essential
	6206	RVBD_3596c	d14	Atc-30	6	4	Essential
	6206	RVBD_3596c	d14	Atc-300	6	4	Essential
	6206	RVBD_3597c	d5	Atc-300	4	3	Essential
	6206	RVBD_3597c	d10	Atc-30	4	3	Essential
	6206	RVBD_3597c	d10	Atc-300	4	4	Essential
	6206	RVBD_3597c	d14	Atc-30	4	3	Essential
	6206	RVBD_3597c	d14	Atc-300	4	3	Essential
	6206	RVBD_3598c	d10	Atc-30	6	3	Essential
	6206	RVBD_3598c	d10	Atc-300	6	4	Essential
	6206	RVBD_3598c	d14	Atc-30	6	3	Essential
	6206	RVBD_3598c	d14	Atc-300	6	4	Essential
	6206	RVBD_3608c	d14	Atc-30	6	3	Essential
	6206	RVBD_3608c	d14	Atc-300	6	3	Essential
	6206	RVBD_3609c	d10	Atc-30	6	4	Essential
	6206	RVBD_3609c	d10	Atc-300	6	3	Essential
	6206	RVBD_3609c	d14	Atc-30	6	6	Essential
	6206	RVBD_3609c	d14	Atc-300	6	3	Essential
	6206	RVBD_3610c	d10	Atc-30	6	4	Essential
	6206	RVBD_3610c	d10	Atc-300	6	4	Essential
	6206	RVBD_3610c	d14	Atc-30	6	5	Essential
	6206	RVBD_3610c	d14	Atc-300	6	6	Essential
	6206	RVBD_3624c	d10	Atc-30	6	2	Essential
	6206	RVBD_3624c	d10	Atc-300	6	5	Essential
	6206	RVBD_3624c	d14	Atc-30	6	3	Essential
	6206	RVBD_3624c	d14	Atc-300	6	4	Essential
	6206	RVBD_3626c	d14	Atc-30	6	2	Essential
	6206	RVBD_3628	d14	Atc-30	6	2	Essential
	6206	RVBD_3628	d14	Atc-300	6	3	Essential
	6206	RVBD_3634c	d14	Atc-30	6	3	Essential
	6206	RVBD_3634c	d14	Atc-300	6	2	Essential
	6206	RVBD_3644c	d14	Atc-30	6	2	Essential
	6206	RVBD_3644c	d14	Atc-300	6	2	Essential
	6206	RVBD_3646c	d14	Atc-30	6	2	Essential
	6206	RVBD_3646c	d14	Atc-300	6	3	Essential
	6206	RVBD_3665c	d14	Atc-30	6	2	Essential
	6206	RVBD_3669	d14	Atc-30	6	2	Essential
	6206	RVBD_3669	d14	Atc-300	6	3	Essential
	6206	RVBD_3708c	d10	Atc-300	6	2	Essential
	6206	RVBD_3708c	d14	Atc-30	6	6	Essential
	6206	RVBD_3708c	d14	Atc-300	6	6	Essential
	6206	RVBD_3709c	d10	Atc-30	6	3	Essential
	6206	RVBD_3709c	d10	Atc-300	6	4	Essential
	6206	RVBD_3709c	d14	Atc-30	6	6	Essential
	6206	RVBD_3709c	d14	Atc-300	6	4	Essential
	6206	RVBD_3712	d10	Atc-30	6	2	Essential
	6206	RVBD_3712	d10	Atc-300	6	4	Essential
	6206	RVBD_3712	d14	Atc-30	6	4	Essential
	6206	RVBD_3712	d14	Atc-300	6	4	Essential
	6206	RVBD_3721c	d10	Atc-30	6	4	Essential
	6206	RVBD_3721c	d10	Atc-300	6	5	Essential
	6206	RVBD_3721c	d14	Atc-30	6	6	Essential
	6206	RVBD_3721c	d14	Atc-300	6	6	Essential
	6206	RVBD_3722c	d10	Atc-30	6	4	Essential
	6206	RVBD_3722c	d10	Atc-300	6	6	Essential
	6206	RVBD_3722c	d14	Atc-30	6	5	Essential
	6206	RVBD_3722c	d14	Atc-300	6	6	Essential
	6206	RVBD_3752c	d14	Atc-30	6	2	Essential
	6206	RVBD_3752c	d14	Atc-300	6	2	Essential
	6206	RVBD_3754	d10	Atc-300	6	2	Essential
	6206	RVBD_3754	d14	Atc-30	6	4	Essential
	6206	RVBD_3754	d14	Atc-300	6	2	Essential
	6206	RVBD_3764c	d10	Atc-30	6	6	Essential
	6206	RVBD_3764c	d10	Atc-300	6	5	Essential
	6206	RVBD_3764c	d14	Atc-30	6	5	Essential
	6206	RVBD_3764c	d14	Atc-300	6	5	Essential
	6206	RVBD_3781	d10	Atc-30	6	5	Essential
	6206	RVBD_3781	d10	Atc-300	6	6	Essential
	6206	RVBD_3781	d14	Atc-30	6	5	Essential
	6206	RVBD_3781	d14	Atc-300	6	5	Essential
	6206	RVBD_3782	d10	Atc-30	6	3	Essential
	6206	RVBD_3782	d10	Atc-300	6	3	Essential
	6206	RVBD_3782	d14	Atc-30	6	3	Essential
	6206	RVBD_3782	d14	Atc-300	6	5	Essential
	6206	RVBD_3783	d10	Atc-30	6	4	Essential
	6206	RVBD_3783	d10	Atc-300	6	6	Essential
	6206	RVBD_3783	d14	Atc-30	6	5	Essential
	6206	RVBD_3783	d14	Atc-300	6	6	Essential
	6206	RVBD_3790	d10	Atc-30	6	5	Essential
	6206	RVBD_3790	d10	Atc-300	6	4	Essential
	6206	RVBD_3790	d14	Atc-30	6	5	Essential
	6206	RVBD_3790	d14	Atc-300	6	4	Essential
	6206	RVBD_3791	d10	Atc-30	6	2	Essential
	6206	RVBD_3791	d10	Atc-300	6	2	Essential
	6206	RVBD_3791	d14	Atc-30	6	4	Essential
	6206	RVBD_3791	d14	Atc-300	6	6	Essential
	6206	RVBD_3792	d10	Atc-300	6	3	Essential
	6206	RVBD_3792	d14	Atc-30	6	3	Essential
	6206	RVBD_3792	d14	Atc-300	6	4	Essential
	6206	RVBD_3793	d14	Atc-30	6	4	Essential
	6206	RVBD_3793	d14	Atc-300	6	4	Essential
	6206	RVBD_3799c	d10	Atc-30	6	6	Essential
	6206	RVBD_3799c	d10	Atc-300	6	5	Essential
	6206	RVBD_3799c	d14	Atc-30	6	5	Essential
	6206	RVBD_3799c	d14	Atc-300	6	6	Essential
	6206	RVBD_3800c	d10	Atc-30	6	6	Essential
	6206	RVBD_3800c	d10	Atc-300	6	6	Essential
	6206	RVBD_3800c	d14	Atc-30	6	5	Essential
	6206	RVBD_3800c	d14	Atc-300	6	5	Essential
	6206	RVBD_3801c	d10	Atc-30	6	6	Essential
	6206	RVBD_3801c	d10	Atc-300	6	6	Essential
	6206	RVBD_3801c	d14	Atc-30	6	6	Essential
	6206	RVBD_3801c	d14	Atc-300	6	6	Essential
	6206	RVBD_3805c	d10	Atc-30	6	2	Essential
	6206	RVBD_3805c	d10	Atc-300	6	2	Essential
	6206	RVBD_3805c	d14	Atc-30	6	2	Essential
	6206	RVBD_3805c	d14	Atc-300	6	4	Essential
	6206	RVBD_3806c	d10	Atc-30	6	2	Essential
	6206	RVBD_3806c	d10	Atc-300	6	3	Essential
	6206	RVBD_3806c	d14	Atc-30	6	4	Essential
	6206	RVBD_3806c	d14	Atc-300	6	4	Essential
	6206	RVBD_3807c	d10	Atc-30	6	3	Essential
	6206	RVBD_3807c	d10	Atc-300	6	4	Essential
	6206	RVBD_3807c	d14	Atc-30	6	4	Essential
	6206	RVBD_3807c	d14	Atc-300	6	5	Essential
	6206	RVBD_3808c	d10	Atc-30	6	5	Essential
	6206	RVBD_3808c	d10	Atc-300	6	5	Essential
	6206	RVBD_3808c	d14	Atc-30	6	5	Essential
	6206	RVBD_3808c	d14	Atc-300	6	4	Essential
	6206	RVBD_3809c	d10	Atc-300	6	2	Essential
	6206	RVBD_3809c	d14	Atc-30	6	3	Essential
	6206	RVBD_3809c	d14	Atc-300	6	3	Essential
	6206	RVBD_3816c	d14	Atc-30	6	2	Essential
	6206	RVBD_3816c	d14	Atc-300	6	3	Essential
	6206	RVBD_3823c	d14	Atc-300	6	2	Essential
	6206	RVBD_3834c	d10	Atc-30	6	4	Essential
	6206	RVBD_3834c	d10	Atc-300	6	5	Essential
	6206	RVBD_3834c	d14	Atc-30	6	6	Essential
	6206	RVBD_3834c	d14	Atc-300	6	6	Essential
	6206	RVBD_3838c	d10	Atc-30	6	5	Essential
	6206	RVBD_3838c	d10	Atc-300	6	4	Essential
	6206	RVBD_3838c	d14	Atc-30	6	5	Essential
	6206	RVBD_3838c	d14	Atc-300	6	5	Essential
	6206	RVBD_3846	d14	Atc-30	6	3	Essential
	6206	RVBD_3846	d14	Atc-300	6	3	Essential
	6206	RVBD_3858c	d10	Atc-30	6	2	Essential
	6206	RVBD_3858c	d10	Atc-300	6	2	Essential
	6206	RVBD_3858c	d14	Atc-30	6	3	Essential
	6206	RVBD_3858c	d14	Atc-300	6	3	Essential
	6206	RVBD_3859c	d10	Atc-300	6	2	Essential
	6206	RVBD_3859c	d14	Atc-30	6	3	Essential
	6206	RVBD_3859c	d14	Atc-300	6	2	Essential
	6206	RVBD_3863	d5	Atc-30	6	2	Essential
	6206	RVBD_3863	d5	Atc-300	6	3	Essential
	6206	RVBD_3863	d10	Atc-30	6	3	Essential
	6206	RVBD_3863	d10	Atc-300	6	3	Essential
	6206	RVBD_3863	d14	Atc-30	6	4	Essential
	6206	RVBD_3863	d14	Atc-300	6	4	Essential
	6206	RVBD_3907c	d10	Atc-300	6	3	Essential
	6206	RVBD_3907c	d14	Atc-30	6	5	Essential
	6206	RVBD_3907c	d14	Atc-300	6	5	Essential
	6206	RVBD_3908	d14	Atc-30	6	2	Essential
	6206	RVBD_3908	d14	Atc-300	6	2	Essential
	6206	RVBD_3909	d10	Atc-30	6	2	Essential
	6206	RVBD_3909	d14	Atc-30	6	5	Essential
	6206	RVBD_3909	d14	Atc-300	6	5	Essential
	6206	RVBD_3913	d10	Atc-30	6	3	Essential
	6206	RVBD_3913	d10	Atc-300	6	2	Essential
	6206	RVBD_3913	d14	Atc-30	6	5	Essential
	6206	RVBD_3913	d14	Atc-300	6	5	Essential
	6206	RVBD_3915	d10	Atc-300	6	3	Essential
	6206	RVBD_3915	d14	Atc-30	6	4	Essential
	6206	RVBD_3915	d14	Atc-300	6	4	Essential
	6206	RVBD_3916c	d14	Atc-30	6	3	Essential
	6206	RVBD_3916c	d14	Atc-300	6	2	Essential
	6206	RVBD_3917c	d10	Atc-30	6	2	Essential
	6206	RVBD_3917c	d10	Atc-300	6	2	Essential
	6206	RVBD_3917c	d14	Atc-30	6	3	Essential
	6206	RVBD_3917c	d14	Atc-300	6	4	Essential
	6206	RVBD_3918c	d10	Atc-30	6	4	Essential
	6206	RVBD_3918c	d10	Atc-300	6	5	Essential
	6206	RVBD_3918c	d14	Atc-30	6	5	Essential
	6206	RVBD_3918c	d14	Atc-300	6	5	Essential
	6206	RVBD_3919c	d14	Atc-30	6	2	Essential
	6206	RVBD_3921c	d10	Atc-30	6	5	Essential
	6206	RVBD_3921c	d10	Atc-300	6	4	Essential
	6206	RVBD_3921c	d14	Atc-30	6	5	Essential
	6206	RVBD_3921c	d14	Atc-300	6	4	Essential
	6206	RVBD_3923c	d14	Atc-30	3	2	Essential
	6206	RVBD_3923c	d14	Atc-300	3	2	Essential
	6206	RVBD_3924c	d10	Atc-300	2	2	Essential
	6206	RVBD_3924c	d14	Atc-30	2	2	Essential
	6206	RVBD_3924c	d14	Atc-300	2	2	Essential
	6206	RVBD_6000	d10	Atc-30	2	2	Essential
	6206	RVBD_6000	d10	Atc-300	2	2	Essential
	6206	RVBD_6000	d14	Atc-300	2	2	Essential
	6206	RVBD_6002	d10	Atc-30	2	2	Essential
	6206	RVBD_6002	d10	Atc-300	2	2	Essential
	6206	RVBD_6002	d14	Atc-30	2	2	Essential
	6206	RVBD_6002	d14	Atc-300	2	2	Essential
	6206	RVBD_6003	d10	Atc-30	5	5	Essential
	6206	RVBD_6003	d10	Atc-300	5	5	Essential
	6206	RVBD_6003	d14	Atc-30	5	5	Essential
	6206	RVBD_6003	d14	Atc-300	5	5	Essential
	6206	RVBD_6004	d10	Atc-30	3	3	Essential
	6206	RVBD_6004	d10	Atc-300	3	3	Essential
	6206	RVBD_6004	d14	Atc-30	3	3	Essential
	6206	RVBD_6004	d14	Atc-300	3	3	Essential
	6206	RVBD_6008	d14	Atc-30	2	2	Essential
	6206	RVBD_6010	d5	Atc-30	3	2	Essential
	6206	RVBD_6010	d10	Atc-30	3	3	Essential
	6206	RVBD_6010	d10	Atc-300	3	3	Essential
	6206	RVBD_6010	d14	Atc-30	3	3	Essential
	6206	RVBD_6010	d14	Atc-300	3	3	Essential
	6206	RVBD_6012	d10	Atc-30	2	2	Essential
	6206	RVBD_6012	d10	Atc-300	2	2	Essential
	6206	RVBD_6012	d14	Atc-30	2	2	Essential
	6206	RVBD_6012	d14	Atc-300	2	2	Essential
	6206	RVBD_6013	d14	Atc-300	3	2	Essential
	6206	RVBD_6017	d10	Atc-30	2	2	Essential
	6206	RVBD_6017	d10	Atc-300	2	2	Essential
	6206	RVBD_6017	d14	Atc-30	2	2	Essential
	6206	RVBD_6017	d14	Atc-300	2	2	Essential
	6206	RVBD_6018	d10	Atc-30	6	3	Essential
	6206	RVBD_6018	d10	Atc-300	6	5	Essential
	6206	RVBD_6018	d14	Atc-30	6	5	Essential
	6206	RVBD_6018	d14	Atc-300	6	6	Essential
	6206	RVBD_6019	d5	Atc-300	6	2	Essential
	6206	RVBD_6019	d10	Atc-30	6	3	Essential
	6206	RVBD_6019	d10	Atc-300	6	5	Essential
	6206	RVBD_6019	d14	Atc-30	6	4	Essential
	6206	RVBD_6019	d14	Atc-300	6	5	Essential
	6206	RVBD_6020	d10	Atc-30	4	3	Essential
	6206	RVBD_6020	d10	Atc-300	4	3	Essential
	6206	RVBD_6020	d14	Atc-30	4	3	Essential
	6206	RVBD_6020	d14	Atc-300	4	2	Essential
	6206	RVBD_6021	d10	Atc-300	4	2	Essential
	6206	RVBD_6021	d14	Atc-300	4	2	Essential
	6206	RVBD_6022	d14	Atc-30	2	2	Essential
	6206	RVBD_6022	d14	Atc-300	2	2	Essential
	6206	RVBD_6024	d10	Atc-30	3	2	Essential
	6206	RVBD_6024	d14	Atc-300	3	3	Essential
	6206	RVBD_6027	d5	Atc-30	3	2	Essential
	6206	RVBD_6027	d5	Atc-300	3	3	Essential
	6206	RVBD_6027	d10	Atc-30	3	3	Essential
	6206	RVBD_6027	d10	Atc-300	3	3	Essential
	6206	RVBD_6027	d14	Atc-30	3	3	Essential
	6206	RVBD_6027	d14	Atc-300	3	3	Essential
	6206	RVBD_6030	d14	Atc-300	3	2	Essential
	6206	RVBD_6034	d10	Atc-30	2	2	Essential
	6206	RVBD_6034	d10	Atc-300	2	2	Essential
	6206	RVBD_6034	d14	Atc-30	2	2	Essential
	6206	RVBD_6034	d14	Atc-300	2	2	Essential
	6206	RVBD_6035	d10	Atc-30	2	2	Essential
	6206	RVBD_6035	d10	Atc-300	2	2	Essential
	6206	RVBD_6035	d14	Atc-30	2	2	Essential
	6206	RVBD_6035	d14	Atc-300	2	2	Essential
	6206	RVBD_6036	d10	Atc-30	3	2	Essential
	6206	RVBD_6036	d10	Atc-300	3	3	Essential
	6206	RVBD_6036	d14	Atc-30	3	3	Essential
	6206	RVBD_6036	d14	Atc-300	3	3	Essential
	6206	RVBD_6037	d10	Atc-30	2	2	Essential
	6206	RVBD_6037	d10	Atc-300	2	2	Essential
	6206	RVBD_6037	d14	Atc-30	2	2	Essential
	6206	RVBD_6038	d10	Atc-30	3	2	Essential
	6206	RVBD_6038	d14	Atc-30	3	2	Essential
	6206	RVBD_6038	d14	Atc-300	3	3	Essential
	6206	RVBD_6040	d10	Atc-30	2	2	Essential
	6206	RVBD_6040	d10	Atc-300	2	2	Essential
	6206	RVBD_6040	d14	Atc-300	2	2	Essential
	6206	RVBD_6041	d10	Atc-300	2	2	Essential
	6206	RVBD_6041	d14	Atc-30	2	2	Essential
	6206	RVBD_6041	d14	Atc-300	2	2	Essential
	6206	RVBD_6043	d10	Atc-30	3	2	Essential
	6206	RVBD_6043	d10	Atc-300	3	2	Essential
	6206	RVBD_6043	d14	Atc-30	3	2	Essential
	6206	RVBD_6043	d14	Atc-300	3	2	Essential
	6206	RVBD_6046	d10	Atc-30	4	3	Essential
	6206	RVBD_6046	d10	Atc-300	4	3	Essential
	6206	RVBD_6046	d14	Atc-30	4	3	Essential
	6206	RVBD_6046	d14	Atc-300	4	3	Essential

## Sheet: Fig 1e
Figure 1e	List of essential genes identified in INHR-katG and the number of conditions each essential gene met across timepoints and Atc concentrations
	strain	bacterial strains used in this study
	target.gene	Gene targeted by each gRNA. RVBD_number is equivalent to rv_number
	day	Sampling timepoint
	atc.conc	Atc concentrations added to cultures
	total guide per gene	Total number of guide per gene used in this study
	number of depleted gRNA	Number of depleted gRNA per gene per condition
	Essentiality	Essential calls on target genes
	strain	target.gene	day	atc.conc	guidePG	SgRNA_n	Essentiality
	INH-1	RVBD_0001	d5	Atc-30	6	5	Essential
	INH-1	RVBD_0001	d5	Atc-300	6	6	Essential
	INH-1	RVBD_0001	d10	Atc-30	6	6	Essential
	INH-1	RVBD_0001	d10	Atc-300	6	6	Essential
	INH-1	RVBD_0001	d14	Atc-30	6	5	Essential
	INH-1	RVBD_0001	d14	Atc-300	6	6	Essential
	INH-1	RVBD_0002	d10	Atc-30	6	3	Essential
	INH-1	RVBD_0002	d10	Atc-300	6	3	Essential
	INH-1	RVBD_0003	d5	Atc-300	6	2	Essential
	INH-1	RVBD_0003	d10	Atc-30	6	2	Essential
	INH-1	RVBD_0003	d10	Atc-300	6	2	Essential
	INH-1	RVBD_0003	d14	Atc-30	6	2	Essential
	INH-1	RVBD_0003	d14	Atc-300	6	2	Essential
	INH-1	RVBD_0004	d10	Atc-30	6	2	Essential
	INH-1	RVBD_0004	d10	Atc-300	6	2	Essential
	INH-1	RVBD_0004	d14	Atc-30	6	2	Essential
	INH-1	RVBD_0004	d14	Atc-300	6	2	Essential
	INH-1	RVBD_0005	d10	Atc-30	6	6	Essential
	INH-1	RVBD_0005	d10	Atc-300	6	6	Essential
	INH-1	RVBD_0005	d14	Atc-30	6	6	Essential
	INH-1	RVBD_0005	d14	Atc-300	6	6	Essential
	INH-1	RVBD_0006	d10	Atc-30	6	4	Essential
	INH-1	RVBD_0006	d10	Atc-300	6	5	Essential
	INH-1	RVBD_0006	d14	Atc-30	6	4	Essential
	INH-1	RVBD_0006	d14	Atc-300	6	4	Essential
	INH-1	RVBD_0013	d5	Atc-30	6	5	Essential
	INH-1	RVBD_0013	d5	Atc-300	6	3	Essential
	INH-1	RVBD_0013	d10	Atc-30	6	6	Essential
	INH-1	RVBD_0013	d10	Atc-300	6	6	Essential
	INH-1	RVBD_0013	d14	Atc-30	6	5	Essential
	INH-1	RVBD_0013	d14	Atc-300	6	6	Essential
	INH-1	RVBD_0014c	d10	Atc-30	6	2	Essential
	INH-1	RVBD_0014c	d10	Atc-300	6	3	Essential
	INH-1	RVBD_0014c	d14	Atc-30	6	6	Essential
	INH-1	RVBD_0014c	d14	Atc-300	6	5	Essential
	INH-1	RVBD_0015c	d10	Atc-30	6	2	Essential
	INH-1	RVBD_0015c	d14	Atc-30	6	3	Essential
	INH-1	RVBD_0015c	d14	Atc-300	6	2	Essential
	INH-1	RVBD_0018c	d5	Atc-30	6	3	Essential
	INH-1	RVBD_0018c	d5	Atc-300	6	3	Essential
	INH-1	RVBD_0018c	d10	Atc-30	6	3	Essential
	INH-1	RVBD_0018c	d10	Atc-300	6	4	Essential
	INH-1	RVBD_0018c	d14	Atc-30	6	3	Essential
	INH-1	RVBD_0018c	d14	Atc-300	6	3	Essential
	INH-1	RVBD_0019c	d5	Atc-30	5	2	Essential
	INH-1	RVBD_0019c	d5	Atc-300	5	2	Essential
	INH-1	RVBD_0019c	d10	Atc-30	5	2	Essential
	INH-1	RVBD_0019c	d10	Atc-300	5	2	Essential
	INH-1	RVBD_0019c	d14	Atc-30	5	2	Essential
	INH-1	RVBD_0019c	d14	Atc-300	5	2	Essential
	INH-1	RVBD_0020c	d5	Atc-30	6	2	Essential
	INH-1	RVBD_0020c	d10	Atc-30	6	4	Essential
	INH-1	RVBD_0020c	d10	Atc-300	6	3	Essential
	INH-1	RVBD_0020c	d14	Atc-30	6	2	Essential
	INH-1	RVBD_0020c	d14	Atc-300	6	2	Essential
	INH-1	RVBD_0041	d5	Atc-30	6	2	Essential
	INH-1	RVBD_0041	d10	Atc-30	6	6	Essential
	INH-1	RVBD_0041	d10	Atc-300	6	6	Essential
	INH-1	RVBD_0041	d14	Atc-30	6	5	Essential
	INH-1	RVBD_0041	d14	Atc-300	6	4	Essential
	INH-1	RVBD_0042c	d5	Atc-30	6	4	Essential
	INH-1	RVBD_0042c	d5	Atc-300	6	4	Essential
	INH-1	RVBD_0042c	d10	Atc-30	6	4	Essential
	INH-1	RVBD_0042c	d10	Atc-300	6	4	Essential
	INH-1	RVBD_0042c	d14	Atc-300	6	3	Essential
	INH-1	RVBD_0046c	d5	Atc-30	6	2	Essential
	INH-1	RVBD_0046c	d5	Atc-300	6	3	Essential
	INH-1	RVBD_0046c	d10	Atc-30	6	3	Essential
	INH-1	RVBD_0046c	d10	Atc-300	6	4	Essential
	INH-1	RVBD_0046c	d14	Atc-30	6	4	Essential
	INH-1	RVBD_0046c	d14	Atc-300	6	4	Essential
	INH-1	RVBD_0047c	d5	Atc-30	6	3	Essential
	INH-1	RVBD_0047c	d5	Atc-300	6	3	Essential
	INH-1	RVBD_0047c	d10	Atc-30	6	4	Essential
	INH-1	RVBD_0047c	d10	Atc-300	6	5	Essential
	INH-1	RVBD_0047c	d14	Atc-30	6	3	Essential
	INH-1	RVBD_0047c	d14	Atc-300	6	5	Essential
	INH-1	RVBD_0051	d10	Atc-30	6	2	Essential
	INH-1	RVBD_0051	d10	Atc-300	6	2	Essential
	INH-1	RVBD_0051	d14	Atc-30	6	2	Essential
	INH-1	RVBD_0051	d14	Atc-300	6	2	Essential
	INH-1	RVBD_0053	d5	Atc-30	6	3	Essential
	INH-1	RVBD_0053	d5	Atc-300	6	2	Essential
	INH-1	RVBD_0053	d10	Atc-30	6	4	Essential
	INH-1	RVBD_0053	d10	Atc-300	6	5	Essential
	INH-1	RVBD_0053	d14	Atc-30	6	4	Essential
	INH-1	RVBD_0053	d14	Atc-300	6	4	Essential
	INH-1	RVBD_0054	d10	Atc-30	2	2	Essential
	INH-1	RVBD_0054	d10	Atc-300	2	2	Essential
	INH-1	RVBD_0054	d14	Atc-30	2	2	Essential
	INH-1	RVBD_0054	d14	Atc-300	2	2	Essential
	INH-1	RVBD_0057	d5	Atc-30	6	4	Essential
	INH-1	RVBD_0057	d5	Atc-300	6	4	Essential
	INH-1	RVBD_0057	d10	Atc-30	6	5	Essential
	INH-1	RVBD_0057	d10	Atc-300	6	5	Essential
	INH-1	RVBD_0057	d14	Atc-30	6	5	Essential
	INH-1	RVBD_0057	d14	Atc-300	6	4	Essential
	INH-1	RVBD_0058	d5	Atc-30	6	6	Essential
	INH-1	RVBD_0058	d5	Atc-300	6	6	Essential
	INH-1	RVBD_0058	d10	Atc-30	6	6	Essential
	INH-1	RVBD_0058	d10	Atc-300	6	6	Essential
	INH-1	RVBD_0058	d14	Atc-3	6	2	Essential
	INH-1	RVBD_0058	d14	Atc-30	6	4	Essential
	INH-1	RVBD_0058	d14	Atc-300	6	5	Essential
	INH-1	RVBD_0060	d5	Atc-30	6	5	Essential
	INH-1	RVBD_0060	d5	Atc-300	6	5	Essential
	INH-1	RVBD_0060	d10	Atc-30	6	5	Essential
	INH-1	RVBD_0060	d10	Atc-300	6	6	Essential
	INH-1	RVBD_0060	d14	Atc-30	6	5	Essential
	INH-1	RVBD_0060	d14	Atc-300	6	6	Essential
	INH-1	RVBD_0063	d10	Atc-300	6	2	Essential
	INH-1	RVBD_0063	d14	Atc-300	6	2	Essential
	INH-1	RVBD_0084	d10	Atc-30	6	3	Essential
	INH-1	RVBD_0084	d10	Atc-300	6	3	Essential
	INH-1	RVBD_0084	d14	Atc-30	6	2	Essential
	INH-1	RVBD_0084	d14	Atc-300	6	2	Essential
	INH-1	RVBD_0086	d10	Atc-30	6	2	Essential
	INH-1	RVBD_0086	d10	Atc-300	6	3	Essential
	INH-1	RVBD_0086	d14	Atc-300	6	3	Essential
	INH-1	RVBD_0101	d10	Atc-30	6	3	Essential
	INH-1	RVBD_0101	d10	Atc-300	6	3	Essential
	INH-1	RVBD_0101	d14	Atc-30	6	3	Essential
	INH-1	RVBD_0101	d14	Atc-300	6	3	Essential
	INH-1	RVBD_0102	d10	Atc-30	6	6	Essential
	INH-1	RVBD_0102	d10	Atc-300	6	6	Essential
	INH-1	RVBD_0102	d14	Atc-30	6	6	Essential
	INH-1	RVBD_0102	d14	Atc-300	6	6	Essential
	INH-1	RVBD_0111	d10	Atc-300	6	2	Essential
	INH-1	RVBD_0111	d14	Atc-300	6	2	Essential
	INH-1	RVBD_0123	d5	Atc-3	6	2	Essential
	INH-1	RVBD_0123	d5	Atc-30	6	6	Essential
	INH-1	RVBD_0123	d5	Atc-300	6	6	Essential
	INH-1	RVBD_0123	d10	Atc-30	6	6	Essential
	INH-1	RVBD_0123	d10	Atc-300	6	6	Essential
	INH-1	RVBD_0123	d14	Atc-30	6	5	Essential
	INH-1	RVBD_0123	d14	Atc-300	6	6	Essential
	INH-1	RVBD_0142	d14	Atc-300	6	2	Essential
	INH-1	RVBD_0189c	d10	Atc-30	6	4	Essential
	INH-1	RVBD_0189c	d10	Atc-300	6	6	Essential
	INH-1	RVBD_0189c	d14	Atc-30	6	6	Essential
	INH-1	RVBD_0189c	d14	Atc-300	6	4	Essential
	INH-1	RVBD_0200	d14	Atc-300	6	2	Essential
	INH-1	RVBD_0205	d10	Atc-30	6	2	Essential
	INH-1	RVBD_0205	d10	Atc-300	6	3	Essential
	INH-1	RVBD_0205	d14	Atc-30	6	2	Essential
	INH-1	RVBD_0205	d14	Atc-300	6	3	Essential
	INH-1	RVBD_0206c	d5	Atc-30	6	4	Essential
	INH-1	RVBD_0206c	d5	Atc-300	6	2	Essential
	INH-1	RVBD_0206c	d10	Atc-30	6	5	Essential
	INH-1	RVBD_0206c	d10	Atc-300	6	6	Essential
	INH-1	RVBD_0206c	d14	Atc-30	6	4	Essential
	INH-1	RVBD_0206c	d14	Atc-300	6	4	Essential
	INH-1	RVBD_0207c	d5	Atc-30	6	3	Essential
	INH-1	RVBD_0207c	d5	Atc-300	6	2	Essential
	INH-1	RVBD_0207c	d10	Atc-30	6	3	Essential
	INH-1	RVBD_0207c	d10	Atc-300	6	3	Essential
	INH-1	RVBD_0207c	d14	Atc-30	6	3	Essential
	INH-1	RVBD_0207c	d14	Atc-300	6	3	Essential
	INH-1	RVBD_0211	d5	Atc-300	6	3	Essential
	INH-1	RVBD_0211	d10	Atc-30	6	5	Essential
	INH-1	RVBD_0211	d10	Atc-300	6	6	Essential
	INH-1	RVBD_0211	d14	Atc-30	6	5	Essential
	INH-1	RVBD_0211	d14	Atc-300	6	5	Essential
	INH-1	RVBD_0216	d10	Atc-30	6	2	Essential
	INH-1	RVBD_0216	d10	Atc-300	6	3	Essential
	INH-1	RVBD_0216	d14	Atc-30	6	2	Essential
	INH-1	RVBD_0216	d14	Atc-300	6	3	Essential
	INH-1	RVBD_0220	d14	Atc-300	6	2	Essential
	INH-1	RVBD_0225	d5	Atc-30	6	3	Essential
	INH-1	RVBD_0225	d5	Atc-300	6	4	Essential
	INH-1	RVBD_0225	d10	Atc-30	6	5	Essential
	INH-1	RVBD_0225	d10	Atc-300	6	5	Essential
	INH-1	RVBD_0225	d14	Atc-30	6	4	Essential
	INH-1	RVBD_0225	d14	Atc-300	6	4	Essential
	INH-1	RVBD_0227c	d5	Atc-30	6	2	Essential
	INH-1	RVBD_0227c	d10	Atc-30	6	5	Essential
	INH-1	RVBD_0227c	d10	Atc-300	6	6	Essential
	INH-1	RVBD_0227c	d14	Atc-30	6	4	Essential
	INH-1	RVBD_0227c	d14	Atc-300	6	4	Essential
	INH-1	RVBD_0236A	d5	Atc-30	3	2	Essential
	INH-1	RVBD_0236A	d10	Atc-30	3	3	Essential
	INH-1	RVBD_0236A	d10	Atc-300	3	3	Essential
	INH-1	RVBD_0236A	d14	Atc-30	3	3	Essential
	INH-1	RVBD_0236A	d14	Atc-300	3	3	Essential
	INH-1	RVBD_0236c	d10	Atc-30	6	2	Essential
	INH-1	RVBD_0236c	d10	Atc-300	6	3	Essential
	INH-1	RVBD_0236c	d14	Atc-30	6	2	Essential
	INH-1	RVBD_0236c	d14	Atc-300	6	3	Essential
	INH-1	RVBD_0238	d10	Atc-300	6	4	Essential
	INH-1	RVBD_0238	d14	Atc-300	6	3	Essential
	INH-1	RVBD_0282	d10	Atc-30	6	5	Essential
	INH-1	RVBD_0282	d10	Atc-300	6	5	Essential
	INH-1	RVBD_0282	d14	Atc-30	6	4	Essential
	INH-1	RVBD_0282	d14	Atc-300	6	6	Essential
	INH-1	RVBD_0283	d5	Atc-300	6	2	Essential
	INH-1	RVBD_0283	d10	Atc-30	6	5	Essential
	INH-1	RVBD_0283	d10	Atc-300	6	5	Essential
	INH-1	RVBD_0283	d14	Atc-30	6	3	Essential
	INH-1	RVBD_0283	d14	Atc-300	6	4	Essential
	INH-1	RVBD_0284	d5	Atc-30	6	2	Essential
	INH-1	RVBD_0284	d5	Atc-300	6	2	Essential
	INH-1	RVBD_0284	d10	Atc-30	6	5	Essential
	INH-1	RVBD_0284	d10	Atc-300	6	3	Essential
	INH-1	RVBD_0284	d14	Atc-30	6	5	Essential
	INH-1	RVBD_0284	d14	Atc-300	6	5	Essential
	INH-1	RVBD_0286	d5	Atc-300	6	2	Essential
	INH-1	RVBD_0286	d10	Atc-30	6	4	Essential
	INH-1	RVBD_0286	d10	Atc-300	6	5	Essential
	INH-1	RVBD_0286	d14	Atc-30	6	4	Essential
	INH-1	RVBD_0286	d14	Atc-300	6	3	Essential
	INH-1	RVBD_0287	d14	Atc-30	5	2	Essential
	INH-1	RVBD_0287	d14	Atc-300	5	2	Essential
	INH-1	RVBD_0289	d10	Atc-30	6	2	Essential
	INH-1	RVBD_0289	d10	Atc-300	6	2	Essential
	INH-1	RVBD_0289	d14	Atc-30	6	2	Essential
	INH-1	RVBD_0289	d14	Atc-300	6	2	Essential
	INH-1	RVBD_0290	d10	Atc-300	6	4	Essential
	INH-1	RVBD_0290	d14	Atc-30	6	2	Essential
	INH-1	RVBD_0290	d14	Atc-300	6	3	Essential
	INH-1	RVBD_0291	d14	Atc-30	6	3	Essential
	INH-1	RVBD_0291	d14	Atc-300	6	4	Essential
	INH-1	RVBD_0292	d10	Atc-30	6	3	Essential
	INH-1	RVBD_0292	d10	Atc-300	6	3	Essential
	INH-1	RVBD_0292	d14	Atc-30	6	3	Essential
	INH-1	RVBD_0292	d14	Atc-300	6	4	Essential
	INH-1	RVBD_0294	d10	Atc-300	6	2	Essential
	INH-1	RVBD_0337c	d10	Atc-30	6	6	Essential
	INH-1	RVBD_0337c	d10	Atc-300	6	6	Essential
	INH-1	RVBD_0337c	d14	Atc-30	6	6	Essential
	INH-1	RVBD_0337c	d14	Atc-300	6	6	Essential
	INH-1	RVBD_0338c	d10	Atc-30	6	2	Essential
	INH-1	RVBD_0338c	d10	Atc-300	6	2	Essential
	INH-1	RVBD_0338c	d14	Atc-30	6	3	Essential
	INH-1	RVBD_0338c	d14	Atc-300	6	3	Essential
	INH-1	RVBD_0347	d5	Atc-30	6	6	Essential
	INH-1	RVBD_0347	d5	Atc-300	6	6	Essential
	INH-1	RVBD_0347	d10	Atc-30	6	6	Essential
	INH-1	RVBD_0347	d10	Atc-300	6	6	Essential
	INH-1	RVBD_0347	d14	Atc-30	6	4	Essential
	INH-1	RVBD_0347	d14	Atc-300	6	4	Essential
	INH-1	RVBD_0348	d14	Atc-300	6	2	Essential
	INH-1	RVBD_0350	d5	Atc-30	6	2	Essential
	INH-1	RVBD_0350	d5	Atc-300	6	2	Essential
	INH-1	RVBD_0350	d10	Atc-30	6	6	Essential
	INH-1	RVBD_0350	d10	Atc-300	6	6	Essential
	INH-1	RVBD_0350	d14	Atc-30	6	6	Essential
	INH-1	RVBD_0350	d14	Atc-300	6	5	Essential
	INH-1	RVBD_0355c	d14	Atc-300	6	2	Essential
	INH-1	RVBD_0357c	d5	Atc-30	6	2	Essential
	INH-1	RVBD_0357c	d5	Atc-300	6	2	Essential
	INH-1	RVBD_0357c	d10	Atc-30	6	5	Essential
	INH-1	RVBD_0357c	d10	Atc-300	6	6	Essential
	INH-1	RVBD_0357c	d14	Atc-30	6	3	Essential
	INH-1	RVBD_0357c	d14	Atc-300	6	5	Essential
	INH-1	RVBD_0364	d10	Atc-30	6	5	Essential
	INH-1	RVBD_0364	d10	Atc-300	6	5	Essential
	INH-1	RVBD_0364	d14	Atc-30	6	5	Essential
	INH-1	RVBD_0364	d14	Atc-300	6	6	Essential
	INH-1	RVBD_0382c	d14	Atc-30	5	3	Essential
	INH-1	RVBD_0383c	d5	Atc-30	6	3	Essential
	INH-1	RVBD_0383c	d10	Atc-30	6	5	Essential
	INH-1	RVBD_0383c	d10	Atc-300	6	5	Essential
	INH-1	RVBD_0383c	d14	Atc-30	6	4	Essential
	INH-1	RVBD_0383c	d14	Atc-300	6	5	Essential
	INH-1	RVBD_0404	d10	Atc-300	6	2	Essential
	INH-1	RVBD_0404	d14	Atc-30	6	2	Essential
	INH-1	RVBD_0404	d14	Atc-300	6	2	Essential
	INH-1	RVBD_0405	d10	Atc-30	6	2	Essential
	INH-1	RVBD_0405	d10	Atc-300	6	2	Essential
	INH-1	RVBD_0405	d14	Atc-300	6	2	Essential
	INH-1	RVBD_0413	d10	Atc-300	6	2	Essential
	INH-1	RVBD_0413	d14	Atc-300	6	2	Essential
	INH-1	RVBD_0415	d10	Atc-30	6	4	Essential
	INH-1	RVBD_0415	d10	Atc-300	6	4	Essential
	INH-1	RVBD_0415	d14	Atc-30	6	4	Essential
	INH-1	RVBD_0415	d14	Atc-300	6	3	Essential
	INH-1	RVBD_0416	d14	Atc-300	2	2	Essential
	INH-1	RVBD_0417	d10	Atc-30	6	3	Essential
	INH-1	RVBD_0417	d14	Atc-30	6	4	Essential
	INH-1	RVBD_0417	d14	Atc-300	6	4	Essential
	INH-1	RVBD_0423c	d10	Atc-30	6	5	Essential
	INH-1	RVBD_0423c	d10	Atc-300	6	5	Essential
	INH-1	RVBD_0423c	d14	Atc-30	6	5	Essential
	INH-1	RVBD_0423c	d14	Atc-300	6	6	Essential
	INH-1	RVBD_0430	d10	Atc-30	5	4	Essential
	INH-1	RVBD_0430	d10	Atc-300	5	3	Essential
	INH-1	RVBD_0430	d14	Atc-30	5	4	Essential
	INH-1	RVBD_0430	d14	Atc-300	5	3	Essential
	INH-1	RVBD_0431	d5	Atc-30	6	2	Essential
	INH-1	RVBD_0431	d10	Atc-30	6	5	Essential
	INH-1	RVBD_0431	d10	Atc-300	6	5	Essential
	INH-1	RVBD_0431	d14	Atc-30	6	5	Essential
	INH-1	RVBD_0431	d14	Atc-300	6	5	Essential
	INH-1	RVBD_0432	d14	Atc-300	6	2	Essential
	INH-1	RVBD_0440	d5	Atc-30	6	3	Essential
	INH-1	RVBD_0440	d5	Atc-300	6	3	Essential
	INH-1	RVBD_0440	d10	Atc-30	6	5	Essential
	INH-1	RVBD_0440	d10	Atc-300	6	6	Essential
	INH-1	RVBD_0440	d14	Atc-30	6	2	Essential
	INH-1	RVBD_0440	d14	Atc-300	6	4	Essential
	INH-1	RVBD_0455c	d5	Atc-30	6	4	Essential
	INH-1	RVBD_0455c	d5	Atc-300	6	4	Essential
	INH-1	RVBD_0455c	d10	Atc-30	6	6	Essential
	INH-1	RVBD_0455c	d10	Atc-300	6	6	Essential
	INH-1	RVBD_0455c	d14	Atc-30	6	4	Essential
	INH-1	RVBD_0455c	d14	Atc-300	6	4	Essential
	INH-1	RVBD_0462	d10	Atc-300	6	2	Essential
	INH-1	RVBD_0462	d14	Atc-30	6	2	Essential
	INH-1	RVBD_0462	d14	Atc-300	6	2	Essential
	INH-1	RVBD_0467	d10	Atc-300	6	2	Essential
	INH-1	RVBD_0467	d14	Atc-300	6	2	Essential
	INH-1	RVBD_0469	d10	Atc-30	6	2	Essential
	INH-1	RVBD_0469	d10	Atc-300	6	2	Essential
	INH-1	RVBD_0469	d14	Atc-30	6	2	Essential
	INH-1	RVBD_0469	d14	Atc-300	6	2	Essential
	INH-1	RVBD_0481c	d10	Atc-30	6	2	Essential
	INH-1	RVBD_0481c	d10	Atc-300	6	2	Essential
	INH-1	RVBD_0481c	d14	Atc-30	6	2	Essential
	INH-1	RVBD_0481c	d14	Atc-300	6	2	Essential
	INH-1	RVBD_0482	d10	Atc-30	6	4	Essential
	INH-1	RVBD_0482	d10	Atc-300	6	5	Essential
	INH-1	RVBD_0482	d14	Atc-30	6	4	Essential
	INH-1	RVBD_0482	d14	Atc-300	6	2	Essential
	INH-1	RVBD_0486	d14	Atc-300	6	2	Essential
	INH-1	RVBD_0488	d14	Atc-300	6	2	Essential
	INH-1	RVBD_0489	d10	Atc-30	6	3	Essential
	INH-1	RVBD_0489	d10	Atc-300	6	3	Essential
	INH-1	RVBD_0489	d14	Atc-30	6	3	Essential
	INH-1	RVBD_0489	d14	Atc-300	6	4	Essential
	INH-1	RVBD_0500	d10	Atc-30	6	4	Essential
	INH-1	RVBD_0500	d10	Atc-300	6	4	Essential
	INH-1	RVBD_0500	d14	Atc-30	6	5	Essential
	INH-1	RVBD_0500	d14	Atc-300	6	5	Essential
	INH-1	RVBD_0509	d5	Atc-30	6	6	Essential
	INH-1	RVBD_0509	d5	Atc-300	6	6	Essential
	INH-1	RVBD_0509	d10	Atc-30	6	6	Essential
	INH-1	RVBD_0509	d10	Atc-300	6	6	Essential
	INH-1	RVBD_0509	d14	Atc-30	6	5	Essential
	INH-1	RVBD_0509	d14	Atc-300	6	6	Essential
	INH-1	RVBD_0510	d5	Atc-30	6	4	Essential
	INH-1	RVBD_0510	d5	Atc-300	6	4	Essential
	INH-1	RVBD_0510	d10	Atc-30	6	5	Essential
	INH-1	RVBD_0510	d10	Atc-300	6	6	Essential
	INH-1	RVBD_0510	d14	Atc-30	6	4	Essential
	INH-1	RVBD_0510	d14	Atc-300	6	6	Essential
	INH-1	RVBD_0511	d5	Atc-3	6	2	Essential
	INH-1	RVBD_0511	d5	Atc-30	6	5	Essential
	INH-1	RVBD_0511	d5	Atc-300	6	6	Essential
	INH-1	RVBD_0511	d10	Atc-30	6	6	Essential
	INH-1	RVBD_0511	d10	Atc-300	6	6	Essential
	INH-1	RVBD_0511	d14	Atc-30	6	5	Essential
	INH-1	RVBD_0511	d14	Atc-300	6	5	Essential
	INH-1	RVBD_0512	d10	Atc-30	6	3	Essential
	INH-1	RVBD_0512	d10	Atc-300	6	2	Essential
	INH-1	RVBD_0512	d14	Atc-30	6	3	Essential
	INH-1	RVBD_0512	d14	Atc-300	6	3	Essential
	INH-1	RVBD_0522	d10	Atc-300	6	2	Essential
	INH-1	RVBD_0522	d14	Atc-300	6	2	Essential
	INH-1	RVBD_0524	d10	Atc-30	6	6	Essential
	INH-1	RVBD_0524	d10	Atc-300	6	6	Essential
	INH-1	RVBD_0524	d14	Atc-30	6	6	Essential
	INH-1	RVBD_0524	d14	Atc-300	6	6	Essential
	INH-1	RVBD_0525	d14	Atc-30	6	2	Essential
	INH-1	RVBD_0525	d14	Atc-300	6	3	Essential
	INH-1	RVBD_0526	d10	Atc-30	6	5	Essential
	INH-1	RVBD_0526	d10	Atc-300	6	6	Essential
	INH-1	RVBD_0526	d14	Atc-30	6	5	Essential
	INH-1	RVBD_0526	d14	Atc-300	6	5	Essential
	INH-1	RVBD_0527	d10	Atc-30	6	4	Essential
	INH-1	RVBD_0527	d10	Atc-300	6	4	Essential
	INH-1	RVBD_0527	d14	Atc-30	6	4	Essential
	INH-1	RVBD_0527	d14	Atc-300	6	4	Essential
	INH-1	RVBD_0528	d10	Atc-30	6	5	Essential
	INH-1	RVBD_0528	d10	Atc-300	6	5	Essential
	INH-1	RVBD_0528	d14	Atc-30	6	5	Essential
	INH-1	RVBD_0528	d14	Atc-300	6	4	Essential
	INH-1	RVBD_0529	d10	Atc-30	6	5	Essential
	INH-1	RVBD_0529	d10	Atc-300	6	4	Essential
	INH-1	RVBD_0529	d14	Atc-30	6	5	Essential
	INH-1	RVBD_0529	d14	Atc-300	6	5	Essential
	INH-1	RVBD_0543c	d10	Atc-30	6	3	Essential
	INH-1	RVBD_0543c	d10	Atc-300	6	5	Essential
	INH-1	RVBD_0543c	d14	Atc-30	6	6	Essential
	INH-1	RVBD_0543c	d14	Atc-300	6	5	Essential
	INH-1	RVBD_0548c	d14	Atc-300	6	2	Essential
	INH-1	RVBD_0555	d14	Atc-30	6	3	Essential
	INH-1	RVBD_0555	d14	Atc-300	6	3	Essential
	INH-1	RVBD_0562	d10	Atc-30	6	2	Essential
	INH-1	RVBD_0562	d10	Atc-300	6	2	Essential
	INH-1	RVBD_0562	d14	Atc-30	6	3	Essential
	INH-1	RVBD_0562	d14	Atc-300	6	4	Essential
	INH-1	RVBD_0563	d14	Atc-300	6	2	Essential
	INH-1	RVBD_0603	d14	Atc-300	5	2	Essential
	INH-1	RVBD_0614	d14	Atc-300	6	2	Essential
	INH-1	RVBD_0635	d10	Atc-30	5	4	Essential
	INH-1	RVBD_0635	d10	Atc-300	5	3	Essential
	INH-1	RVBD_0635	d14	Atc-30	5	3	Essential
	INH-1	RVBD_0635	d14	Atc-300	5	3	Essential
	INH-1	RVBD_0636	d10	Atc-30	4	3	Essential
	INH-1	RVBD_0636	d10	Atc-300	4	3	Essential
	INH-1	RVBD_0636	d14	Atc-30	4	2	Essential
	INH-1	RVBD_0636	d14	Atc-300	4	2	Essential
	INH-1	RVBD_0638	d5	Atc-30	6	5	Essential
	INH-1	RVBD_0638	d5	Atc-300	6	6	Essential
	INH-1	RVBD_0638	d10	Atc-30	6	6	Essential
	INH-1	RVBD_0638	d10	Atc-300	6	6	Essential
	INH-1	RVBD_0638	d14	Atc-30	6	5	Essential
	INH-1	RVBD_0638	d14	Atc-300	6	5	Essential
	INH-1	RVBD_0640	d5	Atc-30	5	3	Essential
	INH-1	RVBD_0640	d5	Atc-300	5	3	Essential
	INH-1	RVBD_0640	d10	Atc-30	5	4	Essential
	INH-1	RVBD_0640	d10	Atc-300	5	5	Essential
	INH-1	RVBD_0640	d14	Atc-30	5	3	Essential
	INH-1	RVBD_0640	d14	Atc-300	5	5	Essential
	INH-1	RVBD_0641	d5	Atc-300	6	3	Essential
	INH-1	RVBD_0641	d10	Atc-30	6	3	Essential
	INH-1	RVBD_0641	d10	Atc-300	6	3	Essential
	INH-1	RVBD_0641	d14	Atc-30	6	3	Essential
	INH-1	RVBD_0641	d14	Atc-300	6	3	Essential
	INH-1	RVBD_0642c	d10	Atc-300	6	2	Essential
	INH-1	RVBD_0642c	d14	Atc-300	6	2	Essential
	INH-1	RVBD_0647c	d10	Atc-30	6	4	Essential
	INH-1	RVBD_0647c	d10	Atc-300	6	4	Essential
	INH-1	RVBD_0647c	d14	Atc-30	6	2	Essential
	INH-1	RVBD_0647c	d14	Atc-300	6	3	Essential
	INH-1	RVBD_0651	d10	Atc-30	2	2	Essential
	INH-1	RVBD_0651	d10	Atc-300	2	2	Essential
	INH-1	RVBD_0651	d14	Atc-30	2	2	Essential
	INH-1	RVBD_0651	d14	Atc-300	2	2	Essential
	INH-1	RVBD_0652	d5	Atc-300	6	2	Essential
	INH-1	RVBD_0652	d10	Atc-30	6	5	Essential
	INH-1	RVBD_0652	d10	Atc-300	6	5	Essential
	INH-1	RVBD_0652	d14	Atc-30	6	4	Essential
	INH-1	RVBD_0652	d14	Atc-300	6	4	Essential
	INH-1	RVBD_0667	d10	Atc-30	6	3	Essential
	INH-1	RVBD_0667	d10	Atc-300	6	4	Essential
	INH-1	RVBD_0667	d14	Atc-30	6	3	Essential
	INH-1	RVBD_0667	d14	Atc-300	6	3	Essential
	INH-1	RVBD_0668	d5	Atc-300	6	3	Essential
	INH-1	RVBD_0668	d10	Atc-30	6	6	Essential
	INH-1	RVBD_0668	d10	Atc-300	6	6	Essential
	INH-1	RVBD_0668	d14	Atc-30	6	6	Essential
	INH-1	RVBD_0668	d14	Atc-300	6	6	Essential
	INH-1	RVBD_0681	d14	Atc-300	6	2	Essential
	INH-1	RVBD_0682	d5	Atc-30	6	5	Essential
	INH-1	RVBD_0682	d5	Atc-300	6	5	Essential
	INH-1	RVBD_0682	d10	Atc-30	6	6	Essential
	INH-1	RVBD_0682	d10	Atc-300	6	6	Essential
	INH-1	RVBD_0682	d14	Atc-30	6	5	Essential
	INH-1	RVBD_0682	d14	Atc-300	6	4	Essential
	INH-1	RVBD_0683	d5	Atc-30	5	3	Essential
	INH-1	RVBD_0683	d5	Atc-300	5	4	Essential
	INH-1	RVBD_0683	d10	Atc-30	5	4	Essential
	INH-1	RVBD_0683	d10	Atc-300	5	4	Essential
	INH-1	RVBD_0683	d14	Atc-30	5	2	Essential
	INH-1	RVBD_0683	d14	Atc-300	5	3	Essential
	INH-1	RVBD_0684	d5	Atc-30	6	5	Essential
	INH-1	RVBD_0684	d5	Atc-300	6	5	Essential
	INH-1	RVBD_0684	d10	Atc-30	6	6	Essential
	INH-1	RVBD_0684	d10	Atc-300	6	6	Essential
	INH-1	RVBD_0684	d14	Atc-30	6	5	Essential
	INH-1	RVBD_0684	d14	Atc-300	6	5	Essential
	INH-1	RVBD_0685	d5	Atc-300	6	4	Essential
	INH-1	RVBD_0685	d10	Atc-30	6	6	Essential
	INH-1	RVBD_0685	d10	Atc-300	6	6	Essential
	INH-1	RVBD_0685	d14	Atc-30	6	4	Essential
	INH-1	RVBD_0685	d14	Atc-300	6	3	Essential
	INH-1	RVBD_0700	d5	Atc-30	4	2	Essential
	INH-1	RVBD_0700	d5	Atc-300	4	3	Essential
	INH-1	RVBD_0700	d10	Atc-30	4	3	Essential
	INH-1	RVBD_0700	d10	Atc-300	4	4	Essential
	INH-1	RVBD_0700	d14	Atc-30	4	2	Essential
	INH-1	RVBD_0700	d14	Atc-300	4	4	Essential
	INH-1	RVBD_0701	d5	Atc-30	6	5	Essential
	INH-1	RVBD_0701	d5	Atc-300	6	5	Essential
	INH-1	RVBD_0701	d10	Atc-30	6	5	Essential
	INH-1	RVBD_0701	d10	Atc-300	6	6	Essential
	INH-1	RVBD_0701	d14	Atc-30	6	3	Essential
	INH-1	RVBD_0701	d14	Atc-300	6	3	Essential
	INH-1	RVBD_0702	d5	Atc-30	6	5	Essential
	INH-1	RVBD_0702	d5	Atc-300	6	5	Essential
	INH-1	RVBD_0702	d10	Atc-30	6	6	Essential
	INH-1	RVBD_0702	d10	Atc-300	6	6	Essential
	INH-1	RVBD_0702	d14	Atc-30	6	6	Essential
	INH-1	RVBD_0702	d14	Atc-300	6	6	Essential
	INH-1	RVBD_0703	d5	Atc-300	5	4	Essential
	INH-1	RVBD_0703	d10	Atc-30	5	5	Essential
	INH-1	RVBD_0703	d10	Atc-300	5	5	Essential
	INH-1	RVBD_0703	d14	Atc-30	5	3	Essential
	INH-1	RVBD_0703	d14	Atc-300	5	3	Essential
	INH-1	RVBD_0704	d5	Atc-30	6	2	Essential
	INH-1	RVBD_0704	d5	Atc-300	6	4	Essential
	INH-1	RVBD_0704	d10	Atc-30	6	5	Essential
	INH-1	RVBD_0704	d10	Atc-300	6	5	Essential
	INH-1	RVBD_0704	d14	Atc-30	6	2	Essential
	INH-1	RVBD_0704	d14	Atc-300	6	4	Essential
	INH-1	RVBD_0705	d5	Atc-30	4	2	Essential
	INH-1	RVBD_0705	d5	Atc-300	4	3	Essential
	INH-1	RVBD_0705	d10	Atc-30	4	4	Essential
	INH-1	RVBD_0705	d10	Atc-300	4	4	Essential
	INH-1	RVBD_0705	d14	Atc-30	4	4	Essential
	INH-1	RVBD_0705	d14	Atc-300	4	4	Essential
	INH-1	RVBD_0706	d5	Atc-30	6	2	Essential
	INH-1	RVBD_0706	d5	Atc-300	6	2	Essential
	INH-1	RVBD_0706	d10	Atc-30	6	3	Essential
	INH-1	RVBD_0706	d10	Atc-300	6	3	Essential
	INH-1	RVBD_0706	d14	Atc-30	6	3	Essential
	INH-1	RVBD_0706	d14	Atc-300	6	3	Essential
	INH-1	RVBD_0707	d5	Atc-30	6	3	Essential
	INH-1	RVBD_0707	d5	Atc-300	6	2	Essential
	INH-1	RVBD_0707	d10	Atc-30	6	5	Essential
	INH-1	RVBD_0707	d10	Atc-300	6	5	Essential
	INH-1	RVBD_0707	d14	Atc-300	6	2	Essential
	INH-1	RVBD_0708	d5	Atc-300	6	4	Essential
	INH-1	RVBD_0708	d10	Atc-30	6	5	Essential
	INH-1	RVBD_0708	d10	Atc-300	6	6	Essential
	INH-1	RVBD_0708	d14	Atc-30	6	2	Essential
	INH-1	RVBD_0708	d14	Atc-300	6	3	Essential
	INH-1	RVBD_0709	d5	Atc-30	2	2	Essential
	INH-1	RVBD_0709	d5	Atc-300	2	2	Essential
	INH-1	RVBD_0709	d10	Atc-30	2	2	Essential
	INH-1	RVBD_0709	d10	Atc-300	2	2	Essential
	INH-1	RVBD_0709	d14	Atc-30	2	2	Essential
	INH-1	RVBD_0709	d14	Atc-300	2	2	Essential
	INH-1	RVBD_0710	d10	Atc-30	2	2	Essential
	INH-1	RVBD_0710	d10	Atc-300	2	2	Essential
	INH-1	RVBD_0710	d14	Atc-30	2	2	Essential
	INH-1	RVBD_0710	d14	Atc-300	2	2	Essential
	INH-1	RVBD_0714	d5	Atc-300	3	2	Essential
	INH-1	RVBD_0714	d10	Atc-30	3	3	Essential
	INH-1	RVBD_0714	d10	Atc-300	3	2	Essential
	INH-1	RVBD_0714	d14	Atc-30	3	2	Essential
	INH-1	RVBD_0714	d14	Atc-300	3	2	Essential
	INH-1	RVBD_0716	d5	Atc-30	6	3	Essential
	INH-1	RVBD_0716	d5	Atc-300	6	4	Essential
	INH-1	RVBD_0716	d10	Atc-30	6	6	Essential
	INH-1	RVBD_0716	d10	Atc-300	6	5	Essential
	INH-1	RVBD_0716	d14	Atc-30	6	2	Essential
	INH-1	RVBD_0716	d14	Atc-300	6	2	Essential
	INH-1	RVBD_0717	d10	Atc-30	3	2	Essential
	INH-1	RVBD_0717	d10	Atc-300	3	2	Essential
	INH-1	RVBD_0717	d14	Atc-30	3	2	Essential
	INH-1	RVBD_0717	d14	Atc-300	3	2	Essential
	INH-1	RVBD_0718	d5	Atc-30	6	3	Essential
	INH-1	RVBD_0718	d5	Atc-300	6	3	Essential
	INH-1	RVBD_0718	d10	Atc-30	6	6	Essential
	INH-1	RVBD_0718	d10	Atc-300	6	6	Essential
	INH-1	RVBD_0718	d14	Atc-30	6	5	Essential
	INH-1	RVBD_0718	d14	Atc-300	6	5	Essential
	INH-1	RVBD_0719	d5	Atc-30	6	4	Essential
	INH-1	RVBD_0719	d5	Atc-300	6	4	Essential
	INH-1	RVBD_0719	d10	Atc-30	6	3	Essential
	INH-1	RVBD_0719	d10	Atc-300	6	4	Essential
	INH-1	RVBD_0719	d14	Atc-30	6	3	Essential
	INH-1	RVBD_0719	d14	Atc-300	6	3	Essential
	INH-1	RVBD_0720	d5	Atc-30	3	2	Essential
	INH-1	RVBD_0720	d5	Atc-300	3	2	Essential
	INH-1	RVBD_0720	d10	Atc-30	3	2	Essential
	INH-1	RVBD_0720	d10	Atc-300	3	2	Essential
	INH-1	RVBD_0720	d14	Atc-30	3	2	Essential
	INH-1	RVBD_0721	d5	Atc-30	6	4	Essential
	INH-1	RVBD_0721	d5	Atc-300	6	5	Essential
	INH-1	RVBD_0721	d10	Atc-30	6	6	Essential
	INH-1	RVBD_0721	d10	Atc-300	6	5	Essential
	INH-1	RVBD_0721	d14	Atc-30	6	4	Essential
	INH-1	RVBD_0721	d14	Atc-300	6	4	Essential
	INH-1	RVBD_0723	d5	Atc-300	5	3	Essential
	INH-1	RVBD_0723	d10	Atc-30	5	5	Essential
	INH-1	RVBD_0723	d10	Atc-300	5	5	Essential
	INH-1	RVBD_0723	d14	Atc-30	5	5	Essential
	INH-1	RVBD_0723	d14	Atc-300	5	3	Essential
	INH-1	RVBD_0732	d5	Atc-30	6	2	Essential
	INH-1	RVBD_0732	d5	Atc-300	6	3	Essential
	INH-1	RVBD_0732	d10	Atc-300	6	2	Essential
	INH-1	RVBD_0732	d14	Atc-30	6	2	Essential
	INH-1	RVBD_0732	d14	Atc-300	6	2	Essential
	INH-1	RVBD_0733	d10	Atc-30	6	3	Essential
	INH-1	RVBD_0733	d10	Atc-300	6	3	Essential
	INH-1	RVBD_0733	d14	Atc-30	6	3	Essential
	INH-1	RVBD_0733	d14	Atc-300	6	4	Essential
	INH-1	RVBD_0734	d14	Atc-300	6	2	Essential
	INH-1	RVBD_0736	d10	Atc-30	6	3	Essential
	INH-1	RVBD_0736	d10	Atc-300	6	3	Essential
	INH-1	RVBD_0736	d14	Atc-30	6	2	Essential
	INH-1	RVBD_0736	d14	Atc-300	6	3	Essential
	INH-1	RVBD_0744c	d5	Atc-30	6	2	Essential
	INH-1	RVBD_0744c	d5	Atc-300	6	2	Essential
	INH-1	RVBD_0744c	d10	Atc-30	6	2	Essential
	INH-1	RVBD_0744c	d10	Atc-300	6	3	Essential
	INH-1	RVBD_0744c	d14	Atc-30	6	2	Essential
	INH-1	RVBD_0744c	d14	Atc-300	6	3	Essential
	INH-1	RVBD_0757	d10	Atc-30	6	2	Essential
	INH-1	RVBD_0757	d10	Atc-300	6	4	Essential
	INH-1	RVBD_0757	d14	Atc-30	6	3	Essential
	INH-1	RVBD_0757	d14	Atc-300	6	2	Essential
	INH-1	RVBD_0771	d10	Atc-30	6	2	Essential
	INH-1	RVBD_0771	d10	Atc-300	6	2	Essential
	INH-1	RVBD_0771	d14	Atc-30	6	2	Essential
	INH-1	RVBD_0771	d14	Atc-300	6	2	Essential
	INH-1	RVBD_0772	d10	Atc-30	6	6	Essential
	INH-1	RVBD_0772	d10	Atc-300	6	6	Essential
	INH-1	RVBD_0772	d14	Atc-30	6	6	Essential
	INH-1	RVBD_0772	d14	Atc-300	6	6	Essential
	INH-1	RVBD_0777	d10	Atc-30	6	6	Essential
	INH-1	RVBD_0777	d10	Atc-300	6	6	Essential
	INH-1	RVBD_0777	d14	Atc-30	6	6	Essential
	INH-1	RVBD_0777	d14	Atc-300	6	6	Essential
	INH-1	RVBD_0780	d10	Atc-30	6	2	Essential
	INH-1	RVBD_0780	d10	Atc-300	6	4	Essential
	INH-1	RVBD_0780	d14	Atc-30	6	3	Essential
	INH-1	RVBD_0780	d14	Atc-300	6	3	Essential
	INH-1	RVBD_0785	d14	Atc-300	6	2	Essential
	INH-1	RVBD_0787A	d10	Atc-30	3	2	Essential
	INH-1	RVBD_0787A	d10	Atc-300	3	2	Essential
	INH-1	RVBD_0787A	d14	Atc-30	3	2	Essential
	INH-1	RVBD_0787A	d14	Atc-300	3	3	Essential
	INH-1	RVBD_0788	d10	Atc-300	6	3	Essential
	INH-1	RVBD_0788	d14	Atc-30	6	4	Essential
	INH-1	RVBD_0788	d14	Atc-300	6	4	Essential
	INH-1	RVBD_0803	d10	Atc-30	6	5	Essential
	INH-1	RVBD_0803	d10	Atc-300	6	5	Essential
	INH-1	RVBD_0803	d14	Atc-30	6	5	Essential
	INH-1	RVBD_0803	d14	Atc-300	6	5	Essential
	INH-1	RVBD_0808	d5	Atc-30	6	4	Essential
	INH-1	RVBD_0808	d5	Atc-300	6	4	Essential
	INH-1	RVBD_0808	d10	Atc-30	6	4	Essential
	INH-1	RVBD_0808	d10	Atc-300	6	5	Essential
	INH-1	RVBD_0808	d14	Atc-30	6	2	Essential
	INH-1	RVBD_0808	d14	Atc-300	6	3	Essential
	INH-1	RVBD_0809	d10	Atc-30	6	5	Essential
	INH-1	RVBD_0809	d10	Atc-300	6	5	Essential
	INH-1	RVBD_0809	d14	Atc-30	6	4	Essential
	INH-1	RVBD_0809	d14	Atc-300	6	4	Essential
	INH-1	RVBD_0810c	d5	Atc-30	4	3	Essential
	INH-1	RVBD_0810c	d5	Atc-300	4	3	Essential
	INH-1	RVBD_0810c	d10	Atc-30	4	4	Essential
	INH-1	RVBD_0810c	d10	Atc-300	4	4	Essential
	INH-1	RVBD_0810c	d14	Atc-30	4	4	Essential
	INH-1	RVBD_0810c	d14	Atc-300	4	4	Essential
	INH-1	RVBD_0811c	d14	Atc-300	6	4	Essential
	INH-1	RVBD_0824c	d5	Atc-30	6	3	Essential
	INH-1	RVBD_0824c	d5	Atc-300	6	3	Essential
	INH-1	RVBD_0824c	d10	Atc-30	6	6	Essential
	INH-1	RVBD_0824c	d10	Atc-300	6	6	Essential
	INH-1	RVBD_0824c	d14	Atc-30	6	5	Essential
	INH-1	RVBD_0824c	d14	Atc-300	6	6	Essential
	INH-1	RVBD_0842	d10	Atc-30	6	2	Essential
	INH-1	RVBD_0842	d10	Atc-300	6	2	Essential
	INH-1	RVBD_0842	d14	Atc-30	6	2	Essential
	INH-1	RVBD_0842	d14	Atc-300	6	2	Essential
	INH-1	RVBD_0849	d10	Atc-30	6	2	Essential
	INH-1	RVBD_0849	d10	Atc-300	6	3	Essential
	INH-1	RVBD_0849	d14	Atc-30	6	4	Essential
	INH-1	RVBD_0849	d14	Atc-300	6	4	Essential
	INH-1	RVBD_0883c	d5	Atc-30	6	5	Essential
	INH-1	RVBD_0883c	d5	Atc-300	6	5	Essential
	INH-1	RVBD_0883c	d10	Atc-30	6	5	Essential
	INH-1	RVBD_0883c	d10	Atc-300	6	5	Essential
	INH-1	RVBD_0883c	d14	Atc-30	6	5	Essential
	INH-1	RVBD_0883c	d14	Atc-300	6	5	Essential
	INH-1	RVBD_0884c	d10	Atc-30	6	6	Essential
	INH-1	RVBD_0884c	d10	Atc-300	6	5	Essential
	INH-1	RVBD_0884c	d14	Atc-30	6	5	Essential
	INH-1	RVBD_0884c	d14	Atc-300	6	5	Essential
	INH-1	RVBD_0892	d14	Atc-300	6	2	Essential
	INH-1	RVBD_0903c	d10	Atc-30	6	5	Essential
	INH-1	RVBD_0903c	d10	Atc-300	6	4	Essential
	INH-1	RVBD_0903c	d14	Atc-30	6	4	Essential
	INH-1	RVBD_0903c	d14	Atc-300	6	4	Essential
	INH-1	RVBD_0911	d14	Atc-300	6	2	Essential
	INH-1	RVBD_0934	d10	Atc-300	6	2	Essential
	INH-1	RVBD_0934	d14	Atc-300	6	2	Essential
	INH-1	RVBD_0948c	d10	Atc-30	6	2	Essential
	INH-1	RVBD_0948c	d10	Atc-300	6	2	Essential
	INH-1	RVBD_0948c	d14	Atc-300	6	2	Essential
	INH-1	RVBD_0949	d14	Atc-300	6	2	Essential
	INH-1	RVBD_0951	d10	Atc-30	6	6	Essential
	INH-1	RVBD_0951	d10	Atc-300	6	4	Essential
	INH-1	RVBD_0951	d14	Atc-30	6	4	Essential
	INH-1	RVBD_0951	d14	Atc-300	6	4	Essential
	INH-1	RVBD_0952	d10	Atc-30	6	5	Essential
	INH-1	RVBD_0952	d10	Atc-300	6	5	Essential
	INH-1	RVBD_0952	d14	Atc-30	6	5	Essential
	INH-1	RVBD_0952	d14	Atc-300	6	5	Essential
	INH-1	RVBD_0956	d10	Atc-30	6	6	Essential
	INH-1	RVBD_0956	d10	Atc-300	6	6	Essential
	INH-1	RVBD_0956	d14	Atc-30	6	6	Essential
	INH-1	RVBD_0956	d14	Atc-300	6	6	Essential
	INH-1	RVBD_0957	d10	Atc-30	6	6	Essential
	INH-1	RVBD_0957	d10	Atc-300	6	5	Essential
	INH-1	RVBD_0957	d14	Atc-30	6	4	Essential
	INH-1	RVBD_0957	d14	Atc-300	6	3	Essential
	INH-1	RVBD_0982	d10	Atc-30	6	3	Essential
	INH-1	RVBD_0982	d10	Atc-300	6	3	Essential
	INH-1	RVBD_0982	d14	Atc-300	6	2	Essential
	INH-1	RVBD_0988	d14	Atc-300	6	2	Essential
	INH-1	RVBD_0993	d10	Atc-30	6	6	Essential
	INH-1	RVBD_0993	d10	Atc-300	6	6	Essential
	INH-1	RVBD_0993	d14	Atc-30	6	5	Essential
	INH-1	RVBD_0993	d14	Atc-300	6	6	Essential
	INH-1	RVBD_1005c	d10	Atc-30	6	2	Essential
	INH-1	RVBD_1005c	d10	Atc-300	6	2	Essential
	INH-1	RVBD_1005c	d14	Atc-30	6	2	Essential
	INH-1	RVBD_1005c	d14	Atc-300	6	2	Essential
	INH-1	RVBD_1007c	d5	Atc-30	6	6	Essential
	INH-1	RVBD_1007c	d5	Atc-300	6	6	Essential
	INH-1	RVBD_1007c	d10	Atc-30	6	5	Essential
	INH-1	RVBD_1007c	d10	Atc-300	6	6	Essential
	INH-1	RVBD_1007c	d14	Atc-30	6	6	Essential
	INH-1	RVBD_1007c	d14	Atc-300	6	6	Essential
	INH-1	RVBD_1011	d10	Atc-30	6	2	Essential
	INH-1	RVBD_1011	d10	Atc-300	6	3	Essential
	INH-1	RVBD_1011	d14	Atc-30	6	2	Essential
	INH-1	RVBD_1011	d14	Atc-300	6	2	Essential
	INH-1	RVBD_1014c	d14	Atc-30	6	2	Essential
	INH-1	RVBD_1014c	d14	Atc-300	6	4	Essential
	INH-1	RVBD_1015c	d10	Atc-30	6	2	Essential
	INH-1	RVBD_1015c	d10	Atc-300	6	2	Essential
	INH-1	RVBD_1015c	d14	Atc-30	6	2	Essential
	INH-1	RVBD_1015c	d14	Atc-300	6	2	Essential
	INH-1	RVBD_1017c	d5	Atc-30	6	4	Essential
	INH-1	RVBD_1017c	d5	Atc-300	6	3	Essential
	INH-1	RVBD_1017c	d10	Atc-30	6	5	Essential
	INH-1	RVBD_1017c	d10	Atc-300	6	5	Essential
	INH-1	RVBD_1017c	d14	Atc-30	6	5	Essential
	INH-1	RVBD_1017c	d14	Atc-300	6	5	Essential
	INH-1	RVBD_1018c	d10	Atc-30	6	3	Essential
	INH-1	RVBD_1018c	d10	Atc-300	6	3	Essential
	INH-1	RVBD_1018c	d14	Atc-30	6	4	Essential
	INH-1	RVBD_1018c	d14	Atc-300	6	4	Essential
	INH-1	RVBD_1023	d10	Atc-30	6	3	Essential
	INH-1	RVBD_1023	d10	Atc-300	6	3	Essential
	INH-1	RVBD_1023	d14	Atc-30	6	4	Essential
	INH-1	RVBD_1023	d14	Atc-300	6	5	Essential
	INH-1	RVBD_1024	d10	Atc-30	6	2	Essential
	INH-1	RVBD_1024	d14	Atc-30	6	3	Essential
	INH-1	RVBD_1024	d14	Atc-300	6	4	Essential
	INH-1	RVBD_1025	d14	Atc-30	6	3	Essential
	INH-1	RVBD_1025	d14	Atc-300	6	3	Essential
	INH-1	RVBD_1059	d10	Atc-300	6	2	Essential
	INH-1	RVBD_1059	d14	Atc-300	6	2	Essential
	INH-1	RVBD_1093	d10	Atc-30	6	4	Essential
	INH-1	RVBD_1093	d10	Atc-300	6	4	Essential
	INH-1	RVBD_1093	d14	Atc-30	6	4	Essential
	INH-1	RVBD_1093	d14	Atc-300	6	4	Essential
	INH-1	RVBD_1094	d10	Atc-30	6	5	Essential
	INH-1	RVBD_1094	d10	Atc-300	6	4	Essential
	INH-1	RVBD_1094	d14	Atc-30	6	4	Essential
	INH-1	RVBD_1094	d14	Atc-300	6	4	Essential
	INH-1	RVBD_1097c	d10	Atc-30	6	2	Essential
	INH-1	RVBD_1097c	d10	Atc-300	6	2	Essential
	INH-1	RVBD_1097c	d14	Atc-300	6	2	Essential
	INH-1	RVBD_1098c	d10	Atc-30	6	2	Essential
	INH-1	RVBD_1098c	d10	Atc-300	6	3	Essential
	INH-1	RVBD_1098c	d14	Atc-30	6	6	Essential
	INH-1	RVBD_1098c	d14	Atc-300	6	5	Essential
	INH-1	RVBD_1099c	d10	Atc-30	6	2	Essential
	INH-1	RVBD_1099c	d14	Atc-30	6	4	Essential
	INH-1	RVBD_1099c	d14	Atc-300	6	3	Essential
	INH-1	RVBD_1110	d5	Atc-30	6	6	Essential
	INH-1	RVBD_1110	d5	Atc-300	6	6	Essential
	INH-1	RVBD_1110	d10	Atc-30	6	6	Essential
	INH-1	RVBD_1110	d10	Atc-300	6	6	Essential
	INH-1	RVBD_1110	d14	Atc-30	6	6	Essential
	INH-1	RVBD_1110	d14	Atc-300	6	6	Essential
	INH-1	RVBD_1111c	d10	Atc-30	6	4	Essential
	INH-1	RVBD_1111c	d10	Atc-300	6	4	Essential
	INH-1	RVBD_1111c	d14	Atc-30	6	4	Essential
	INH-1	RVBD_1111c	d14	Atc-300	6	4	Essential
	INH-1	RVBD_1132	d10	Atc-30	6	2	Essential
	INH-1	RVBD_1132	d10	Atc-300	6	3	Essential
	INH-1	RVBD_1132	d14	Atc-300	6	3	Essential
	INH-1	RVBD_1133c	d10	Atc-30	6	6	Essential
	INH-1	RVBD_1133c	d10	Atc-300	6	6	Essential
	INH-1	RVBD_1133c	d14	Atc-30	6	6	Essential
	INH-1	RVBD_1133c	d14	Atc-300	6	6	Essential
	INH-1	RVBD_1166	d10	Atc-300	6	2	Essential
	INH-1	RVBD_1166	d14	Atc-300	6	2	Essential
	INH-1	RVBD_1177	d10	Atc-30	6	2	Essential
	INH-1	RVBD_1177	d10	Atc-300	6	2	Essential
	INH-1	RVBD_1177	d14	Atc-30	6	2	Essential
	INH-1	RVBD_1177	d14	Atc-300	6	2	Essential
	INH-1	RVBD_1201c	d14	Atc-30	6	4	Essential
	INH-1	RVBD_1201c	d14	Atc-300	6	4	Essential
	INH-1	RVBD_1211	d10	Atc-30	2	2	Essential
	INH-1	RVBD_1211	d10	Atc-300	2	2	Essential
	INH-1	RVBD_1211	d14	Atc-30	2	2	Essential
	INH-1	RVBD_1211	d14	Atc-300	2	2	Essential
	INH-1	RVBD_1222	d5	Atc-30	6	2	Essential
	INH-1	RVBD_1222	d5	Atc-300	6	3	Essential
	INH-1	RVBD_1222	d10	Atc-30	6	4	Essential
	INH-1	RVBD_1222	d10	Atc-300	6	4	Essential
	INH-1	RVBD_1222	d14	Atc-30	6	3	Essential
	INH-1	RVBD_1222	d14	Atc-300	6	3	Essential
	INH-1	RVBD_1223	d10	Atc-30	6	6	Essential
	INH-1	RVBD_1223	d10	Atc-300	6	6	Essential
	INH-1	RVBD_1223	d14	Atc-30	6	5	Essential
	INH-1	RVBD_1223	d14	Atc-300	6	5	Essential
	INH-1	RVBD_1224	d10	Atc-30	6	5	Essential
	INH-1	RVBD_1224	d10	Atc-300	6	5	Essential
	INH-1	RVBD_1224	d14	Atc-30	6	4	Essential
	INH-1	RVBD_1224	d14	Atc-300	6	4	Essential
	INH-1	RVBD_1240	d10	Atc-30	6	2	Essential
	INH-1	RVBD_1240	d14	Atc-30	6	3	Essential
	INH-1	RVBD_1240	d14	Atc-300	6	2	Essential
	INH-1	RVBD_1248c	d5	Atc-300	6	3	Essential
	INH-1	RVBD_1248c	d10	Atc-30	6	4	Essential
	INH-1	RVBD_1248c	d10	Atc-300	6	6	Essential
	INH-1	RVBD_1248c	d14	Atc-30	6	3	Essential
	INH-1	RVBD_1248c	d14	Atc-300	6	3	Essential
	INH-1	RVBD_1292	d10	Atc-30	6	6	Essential
	INH-1	RVBD_1292	d10	Atc-300	6	6	Essential
	INH-1	RVBD_1292	d14	Atc-30	6	6	Essential
	INH-1	RVBD_1292	d14	Atc-300	6	6	Essential
	INH-1	RVBD_1293	d10	Atc-30	6	6	Essential
	INH-1	RVBD_1293	d10	Atc-300	6	6	Essential
	INH-1	RVBD_1293	d14	Atc-30	6	6	Essential
	INH-1	RVBD_1293	d14	Atc-300	6	6	Essential
	INH-1	RVBD_1294	d10	Atc-30	6	5	Essential
	INH-1	RVBD_1294	d10	Atc-300	6	5	Essential
	INH-1	RVBD_1294	d14	Atc-30	6	4	Essential
	INH-1	RVBD_1294	d14	Atc-300	6	4	Essential
	INH-1	RVBD_1295	d10	Atc-30	6	6	Essential
	INH-1	RVBD_1295	d10	Atc-300	6	6	Essential
	INH-1	RVBD_1295	d14	Atc-30	6	6	Essential
	INH-1	RVBD_1295	d14	Atc-300	6	6	Essential
	INH-1	RVBD_1296	d10	Atc-30	6	4	Essential
	INH-1	RVBD_1296	d10	Atc-300	6	4	Essential
	INH-1	RVBD_1296	d14	Atc-30	6	5	Essential
	INH-1	RVBD_1296	d14	Atc-300	6	5	Essential
	INH-1	RVBD_1297	d5	Atc-30	6	3	Essential
	INH-1	RVBD_1297	d5	Atc-300	6	4	Essential
	INH-1	RVBD_1297	d10	Atc-30	6	5	Essential
	INH-1	RVBD_1297	d10	Atc-300	6	6	Essential
	INH-1	RVBD_1297	d14	Atc-30	6	4	Essential
	INH-1	RVBD_1297	d14	Atc-300	6	4	Essential
	INH-1	RVBD_1298	d10	Atc-30	3	3	Essential
	INH-1	RVBD_1298	d10	Atc-300	3	3	Essential
	INH-1	RVBD_1298	d14	Atc-30	3	3	Essential
	INH-1	RVBD_1298	d14	Atc-300	3	3	Essential
	INH-1	RVBD_1299	d10	Atc-30	6	5	Essential
	INH-1	RVBD_1299	d10	Atc-300	6	5	Essential
	INH-1	RVBD_1299	d14	Atc-30	6	5	Essential
	INH-1	RVBD_1299	d14	Atc-300	6	4	Essential
	INH-1	RVBD_1302	d10	Atc-30	6	4	Essential
	INH-1	RVBD_1302	d10	Atc-300	6	4	Essential
	INH-1	RVBD_1302	d14	Atc-30	6	2	Essential
	INH-1	RVBD_1302	d14	Atc-300	6	3	Essential
	INH-1	RVBD_1303	d10	Atc-30	6	6	Essential
	INH-1	RVBD_1303	d10	Atc-300	6	6	Essential
	INH-1	RVBD_1303	d14	Atc-30	6	6	Essential
	INH-1	RVBD_1303	d14	Atc-300	6	6	Essential
	INH-1	RVBD_1304	d10	Atc-30	6	6	Essential
	INH-1	RVBD_1304	d10	Atc-300	6	6	Essential
	INH-1	RVBD_1304	d14	Atc-30	6	6	Essential
	INH-1	RVBD_1304	d14	Atc-300	6	5	Essential
	INH-1	RVBD_1306	d10	Atc-30	6	6	Essential
	INH-1	RVBD_1306	d10	Atc-300	6	6	Essential
	INH-1	RVBD_1306	d14	Atc-30	6	4	Essential
	INH-1	RVBD_1306	d14	Atc-300	6	3	Essential
	INH-1	RVBD_1307	d10	Atc-30	6	6	Essential
	INH-1	RVBD_1307	d10	Atc-300	6	6	Essential
	INH-1	RVBD_1307	d14	Atc-30	6	6	Essential
	INH-1	RVBD_1307	d14	Atc-300	6	6	Essential
	INH-1	RVBD_1308	d10	Atc-30	6	5	Essential
	INH-1	RVBD_1308	d10	Atc-300	6	5	Essential
	INH-1	RVBD_1308	d14	Atc-30	6	5	Essential
	INH-1	RVBD_1308	d14	Atc-300	6	5	Essential
	INH-1	RVBD_1309	d10	Atc-30	6	6	Essential
	INH-1	RVBD_1309	d10	Atc-300	6	6	Essential
	INH-1	RVBD_1309	d14	Atc-30	6	6	Essential
	INH-1	RVBD_1309	d14	Atc-300	6	5	Essential
	INH-1	RVBD_1310	d10	Atc-30	6	5	Essential
	INH-1	RVBD_1310	d10	Atc-300	6	5	Essential
	INH-1	RVBD_1310	d14	Atc-30	6	5	Essential
	INH-1	RVBD_1310	d14	Atc-300	6	4	Essential
	INH-1	RVBD_1311	d5	Atc-30	6	2	Essential
	INH-1	RVBD_1311	d5	Atc-300	6	3	Essential
	INH-1	RVBD_1311	d10	Atc-30	6	6	Essential
	INH-1	RVBD_1311	d10	Atc-300	6	6	Essential
	INH-1	RVBD_1311	d14	Atc-30	6	6	Essential
	INH-1	RVBD_1311	d14	Atc-300	6	6	Essential
	INH-1	RVBD_1315	d10	Atc-30	6	2	Essential
	INH-1	RVBD_1315	d10	Atc-300	6	3	Essential
	INH-1	RVBD_1315	d14	Atc-30	6	4	Essential
	INH-1	RVBD_1315	d14	Atc-300	6	2	Essential
	INH-1	RVBD_1326c	d10	Atc-30	6	5	Essential
	INH-1	RVBD_1326c	d10	Atc-300	6	5	Essential
	INH-1	RVBD_1326c	d14	Atc-30	6	5	Essential
	INH-1	RVBD_1326c	d14	Atc-300	6	6	Essential
	INH-1	RVBD_1327c	d10	Atc-30	6	5	Essential
	INH-1	RVBD_1327c	d10	Atc-300	6	5	Essential
	INH-1	RVBD_1327c	d14	Atc-30	6	6	Essential
	INH-1	RVBD_1327c	d14	Atc-300	6	6	Essential
	INH-1	RVBD_1339	d5	Atc-30	6	6	Essential
	INH-1	RVBD_1339	d5	Atc-300	6	5	Essential
	INH-1	RVBD_1339	d10	Atc-30	6	5	Essential
	INH-1	RVBD_1339	d10	Atc-300	6	5	Essential
	INH-1	RVBD_1339	d14	Atc-30	6	3	Essential
	INH-1	RVBD_1339	d14	Atc-300	6	4	Essential
	INH-1	RVBD_1343c	d5	Atc-30	6	4	Essential
	INH-1	RVBD_1343c	d5	Atc-300	6	5	Essential
	INH-1	RVBD_1343c	d10	Atc-30	6	5	Essential
	INH-1	RVBD_1343c	d10	Atc-300	6	5	Essential
	INH-1	RVBD_1343c	d14	Atc-30	6	5	Essential
	INH-1	RVBD_1343c	d14	Atc-300	6	4	Essential
	INH-1	RVBD_1348	d5	Atc-300	6	2	Essential
	INH-1	RVBD_1348	d10	Atc-30	6	6	Essential
	INH-1	RVBD_1348	d10	Atc-300	6	6	Essential
	INH-1	RVBD_1348	d14	Atc-30	6	4	Essential
	INH-1	RVBD_1348	d14	Atc-300	6	6	Essential
	INH-1	RVBD_1349	d10	Atc-300	6	3	Essential
	INH-1	RVBD_1349	d14	Atc-30	6	2	Essential
	INH-1	RVBD_1378c	d10	Atc-30	6	2	Essential
	INH-1	RVBD_1378c	d10	Atc-300	6	2	Essential
	INH-1	RVBD_1378c	d14	Atc-30	6	2	Essential
	INH-1	RVBD_1378c	d14	Atc-300	6	2	Essential
	INH-1	RVBD_1379	d10	Atc-30	6	5	Essential
	INH-1	RVBD_1379	d10	Atc-300	6	5	Essential
	INH-1	RVBD_1379	d14	Atc-30	6	5	Essential
	INH-1	RVBD_1379	d14	Atc-300	6	5	Essential
	INH-1	RVBD_1380	d10	Atc-30	6	5	Essential
	INH-1	RVBD_1380	d10	Atc-300	6	6	Essential
	INH-1	RVBD_1380	d14	Atc-30	6	4	Essential
	INH-1	RVBD_1380	d14	Atc-300	6	3	Essential
	INH-1	RVBD_1381	d10	Atc-30	6	4	Essential
	INH-1	RVBD_1381	d10	Atc-300	6	4	Essential
	INH-1	RVBD_1381	d14	Atc-30	6	4	Essential
	INH-1	RVBD_1381	d14	Atc-300	6	4	Essential
	INH-1	RVBD_1382	d10	Atc-30	6	6	Essential
	INH-1	RVBD_1382	d10	Atc-300	6	6	Essential
	INH-1	RVBD_1382	d14	Atc-30	6	6	Essential
	INH-1	RVBD_1382	d14	Atc-300	6	6	Essential
	INH-1	RVBD_1383	d10	Atc-30	6	5	Essential
	INH-1	RVBD_1383	d10	Atc-300	6	5	Essential
	INH-1	RVBD_1383	d14	Atc-30	6	4	Essential
	INH-1	RVBD_1383	d14	Atc-300	6	5	Essential
	INH-1	RVBD_1384	d10	Atc-30	6	6	Essential
	INH-1	RVBD_1384	d10	Atc-300	6	6	Essential
	INH-1	RVBD_1384	d14	Atc-30	6	6	Essential
	INH-1	RVBD_1384	d14	Atc-300	6	6	Essential
	INH-1	RVBD_1385	d10	Atc-30	6	3	Essential
	INH-1	RVBD_1385	d10	Atc-300	6	3	Essential
	INH-1	RVBD_1385	d14	Atc-30	6	4	Essential
	INH-1	RVBD_1385	d14	Atc-300	6	4	Essential
	INH-1	RVBD_1388	d10	Atc-300	6	2	Essential
	INH-1	RVBD_1388	d14	Atc-30	6	2	Essential
	INH-1	RVBD_1389	d5	Atc-30	6	2	Essential
	INH-1	RVBD_1389	d5	Atc-300	6	2	Essential
	INH-1	RVBD_1389	d10	Atc-30	6	6	Essential
	INH-1	RVBD_1389	d10	Atc-300	6	6	Essential
	INH-1	RVBD_1389	d14	Atc-30	6	6	Essential
	INH-1	RVBD_1389	d14	Atc-300	6	6	Essential
	INH-1	RVBD_1390	d10	Atc-30	5	5	Essential
	INH-1	RVBD_1390	d10	Atc-300	5	4	Essential
	INH-1	RVBD_1390	d14	Atc-30	5	4	Essential
	INH-1	RVBD_1390	d14	Atc-300	5	3	Essential
	INH-1	RVBD_1391	d10	Atc-30	6	4	Essential
	INH-1	RVBD_1391	d10	Atc-300	6	4	Essential
	INH-1	RVBD_1391	d14	Atc-30	6	3	Essential
	INH-1	RVBD_1391	d14	Atc-300	6	3	Essential
	INH-1	RVBD_1392	d10	Atc-30	6	4	Essential
	INH-1	RVBD_1392	d10	Atc-300	6	6	Essential
	INH-1	RVBD_1392	d14	Atc-30	6	6	Essential
	INH-1	RVBD_1392	d14	Atc-300	6	6	Essential
	INH-1	RVBD_1402	d14	Atc-30	6	2	Essential
	INH-1	RVBD_1402	d14	Atc-300	6	2	Essential
	INH-1	RVBD_1406	d10	Atc-300	6	2	Essential
	INH-1	RVBD_1406	d14	Atc-300	6	2	Essential
	INH-1	RVBD_1408	d10	Atc-30	6	4	Essential
	INH-1	RVBD_1408	d10	Atc-300	6	4	Essential
	INH-1	RVBD_1408	d14	Atc-30	6	4	Essential
	INH-1	RVBD_1408	d14	Atc-300	6	6	Essential
	INH-1	RVBD_1409	d14	Atc-30	6	2	Essential
	INH-1	RVBD_1409	d14	Atc-300	6	2	Essential
	INH-1	RVBD_1415	d10	Atc-30	6	6	Essential
	INH-1	RVBD_1415	d10	Atc-300	6	6	Essential
	INH-1	RVBD_1415	d14	Atc-30	6	6	Essential
	INH-1	RVBD_1415	d14	Atc-300	6	6	Essential
	INH-1	RVBD_1423	d5	Atc-30	6	3	Essential
	INH-1	RVBD_1423	d5	Atc-300	6	2	Essential
	INH-1	RVBD_1423	d10	Atc-30	6	3	Essential
	INH-1	RVBD_1423	d10	Atc-300	6	2	Essential
	INH-1	RVBD_1423	d14	Atc-30	6	4	Essential
	INH-1	RVBD_1423	d14	Atc-300	6	3	Essential
	INH-1	RVBD_1429	d14	Atc-300	6	2	Essential
	INH-1	RVBD_1449c	d10	Atc-30	6	5	Essential
	INH-1	RVBD_1449c	d10	Atc-300	6	6	Essential
	INH-1	RVBD_1449c	d14	Atc-30	6	6	Essential
	INH-1	RVBD_1449c	d14	Atc-300	6	6	Essential
	INH-1	RVBD_1451	d5	Atc-30	6	6	Essential
	INH-1	RVBD_1451	d5	Atc-300	6	6	Essential
	INH-1	RVBD_1451	d10	Atc-30	6	5	Essential
	INH-1	RVBD_1451	d10	Atc-300	6	6	Essential
	INH-1	RVBD_1451	d14	Atc-30	6	5	Essential
	INH-1	RVBD_1451	d14	Atc-300	6	6	Essential
	INH-1	RVBD_1456c	d5	Atc-30	6	3	Essential
	INH-1	RVBD_1456c	d5	Atc-300	6	3	Essential
	INH-1	RVBD_1456c	d10	Atc-30	6	4	Essential
	INH-1	RVBD_1456c	d10	Atc-300	6	5	Essential
	INH-1	RVBD_1456c	d14	Atc-30	6	4	Essential
	INH-1	RVBD_1456c	d14	Atc-300	6	4	Essential
	INH-1	RVBD_1460	d10	Atc-30	6	3	Essential
	INH-1	RVBD_1460	d10	Atc-300	6	3	Essential
	INH-1	RVBD_1460	d14	Atc-30	6	3	Essential
	INH-1	RVBD_1460	d14	Atc-300	6	3	Essential
	INH-1	RVBD_1461	d5	Atc-30	6	3	Essential
	INH-1	RVBD_1461	d5	Atc-300	6	5	Essential
	INH-1	RVBD_1461	d10	Atc-30	6	5	Essential
	INH-1	RVBD_1461	d10	Atc-300	6	6	Essential
	INH-1	RVBD_1461	d14	Atc-30	6	4	Essential
	INH-1	RVBD_1461	d14	Atc-300	6	4	Essential
	INH-1	RVBD_1462	d10	Atc-30	6	2	Essential
	INH-1	RVBD_1462	d10	Atc-300	6	4	Essential
	INH-1	RVBD_1462	d14	Atc-30	6	3	Essential
	INH-1	RVBD_1462	d14	Atc-300	6	3	Essential
	INH-1	RVBD_1463	d5	Atc-30	6	3	Essential
	INH-1	RVBD_1463	d5	Atc-300	6	3	Essential
	INH-1	RVBD_1463	d10	Atc-30	6	5	Essential
	INH-1	RVBD_1463	d10	Atc-300	6	6	Essential
	INH-1	RVBD_1463	d14	Atc-30	6	5	Essential
	INH-1	RVBD_1463	d14	Atc-300	6	6	Essential
	INH-1	RVBD_1473	d10	Atc-300	6	2	Essential
	INH-1	RVBD_1473	d14	Atc-300	6	2	Essential
	INH-1	RVBD_1475c	d10	Atc-30	6	2	Essential
	INH-1	RVBD_1475c	d10	Atc-300	6	3	Essential
	INH-1	RVBD_1475c	d14	Atc-30	6	2	Essential
	INH-1	RVBD_1475c	d14	Atc-300	6	4	Essential
	INH-1	RVBD_1476	d10	Atc-30	6	2	Essential
	INH-1	RVBD_1476	d10	Atc-300	6	2	Essential
	INH-1	RVBD_1476	d14	Atc-30	6	2	Essential
	INH-1	RVBD_1476	d14	Atc-300	6	3	Essential
	INH-1	RVBD_1477	d10	Atc-30	6	5	Essential
	INH-1	RVBD_1477	d10	Atc-300	6	4	Essential
	INH-1	RVBD_1477	d14	Atc-30	6	3	Essential
	INH-1	RVBD_1477	d14	Atc-300	6	5	Essential
	INH-1	RVBD_1479	d14	Atc-30	6	3	Essential
	INH-1	RVBD_1479	d14	Atc-300	6	4	Essential
	INH-1	RVBD_1480	d14	Atc-30	6	2	Essential
	INH-1	RVBD_1483	d10	Atc-30	6	6	Essential
	INH-1	RVBD_1483	d10	Atc-300	6	6	Essential
	INH-1	RVBD_1483	d14	Atc-30	6	4	Essential
	INH-1	RVBD_1483	d14	Atc-300	6	6	Essential
	INH-1	RVBD_1484	d10	Atc-30	6	5	Essential
	INH-1	RVBD_1484	d10	Atc-300	6	5	Essential
	INH-1	RVBD_1484	d14	Atc-30	6	4	Essential
	INH-1	RVBD_1484	d14	Atc-300	6	4	Essential
	INH-1	RVBD_1536	d5	Atc-30	6	3	Essential
	INH-1	RVBD_1536	d5	Atc-300	6	4	Essential
	INH-1	RVBD_1536	d10	Atc-30	6	5	Essential
	INH-1	RVBD_1536	d10	Atc-300	6	5	Essential
	INH-1	RVBD_1536	d14	Atc-30	6	5	Essential
	INH-1	RVBD_1536	d14	Atc-300	6	5	Essential
	INH-1	RVBD_1539	d10	Atc-30	6	4	Essential
	INH-1	RVBD_1539	d10	Atc-300	6	4	Essential
	INH-1	RVBD_1539	d14	Atc-30	6	3	Essential
	INH-1	RVBD_1539	d14	Atc-300	6	3	Essential
	INH-1	RVBD_1547	d5	Atc-30	6	6	Essential
	INH-1	RVBD_1547	d5	Atc-300	6	5	Essential
	INH-1	RVBD_1547	d10	Atc-30	6	4	Essential
	INH-1	RVBD_1547	d10	Atc-300	6	5	Essential
	INH-1	RVBD_1547	d14	Atc-30	6	5	Essential
	INH-1	RVBD_1547	d14	Atc-300	6	5	Essential
	INH-1	RVBD_1559	d10	Atc-30	6	5	Essential
	INH-1	RVBD_1559	d10	Atc-300	6	5	Essential
	INH-1	RVBD_1559	d14	Atc-30	6	5	Essential
	INH-1	RVBD_1559	d14	Atc-300	6	5	Essential
	INH-1	RVBD_1569	d14	Atc-300	6	2	Essential
	INH-1	RVBD_1594	d10	Atc-300	6	2	Essential
	INH-1	RVBD_1594	d14	Atc-300	6	4	Essential
	INH-1	RVBD_1595	d14	Atc-300	6	2	Essential
[truncated: 1,569 more rows]

## Sheet: Fig 1g
Figure 1g	List of genes with increased essentiality in INHR-katG compared to the DS-parent and the number of conditions each gene met across timepoints and Atc concentrations
[truncated: 1,233 more rows]

[truncated: 16 more sheets: Fig 2a, Fig 2b-i, Fig 3a-k, Fig 4, Fig 5, Fig 6, Supp data Fig 1a-h and k,l,m, Supp data Fig 1j, Supp data Fig 2a-d,f, Supp data Fig 2e, Supp data Fig 3, Supp data Fig 4, Supp data Fig 5, Supp data Fig 6, Supp data 7, Supp data 8]
